# Supplementary material for: Identification and characterization of CmPP2C31 playing a positive role in the abiotic stress resistance of Chinese chestnut via an integrated strategy
Source: Front Plant Sci. 2024 Dec 13;15:1491269. doi: 10.3389/fpls.2024.1491269 (PMC11671270; doi:10.3389/fpls.2024.1491269)
Supplement: Supplementary file 3 [file Table1.xlsx]

## Sheet: Table S1
Table S1. Position and distribution of 68 CmPP2Cs on 12 chromosomes.
Gene name	Gene ID	Chr	Chr length (bp)	Oriseq ID	Start postion (bp)	End postion (bp)	PL/aa	MW/Da	IP
CmPP2C01	EVM0004056	Chr01	90206108	Lachesis_group0	14646307	14650451	332	36285.8	4.83
CmPP2C02	EVM0017287	Chr01	90206108	Lachesis_group0	34042734	34046850	396	42792.4	5.78
CmPP2C03	EVM0022754	Chr01	90206108	Lachesis_group0	37124040	37127254	534	58465.4	5.78
CmPP2C04	EVM0027509	Chr01	90206108	Lachesis_group0	51756749	51769972	1079	119398	4.99
CmPP2C05	EVM0007208	Chr01	90206108	Lachesis_group0	61670411	61673243	311	33503.8	5.22
CmPP2C06	EVM0014181	Chr01	90206108	Lachesis_group0	72032907	72041531	383	42611.2	5.65
CmPP2C07	EVM0010031	Chr01	90206108	Lachesis_group0	72615546	72623296	293	31459.8	5.04
CmPP2C08	EVM0025187	Chr01	90206108	Lachesis_group0	75627696	75632019	402	43648.6	5.25
CmPP2C09	EVM0019837	Chr01	90206108	Lachesis_group0	84886474	84894254	428	46326.7	5.15
CmPP2C10	EVM0001430	Chr01	90206108	Lachesis_group0	88667845	88686345	449	49040.8	5.49
CmPP2C11	EVM0018141	Chr01	90206108	Lachesis_group0	88783254	88802889	509	55494.9	5.57
CmPP2C12	EVM0005318	Chr01	90206108	Lachesis_group0	89594480	89598173	535	57713.3	4.66
CmPP2C13	EVM0001046	Chr02	73006620	Lachesis_group1	7294558	7298868	546	58414.1	4.92
CmPP2C14	EVM0018770	Chr02	73006620	Lachesis_group1	29025893	29053297	369	40852.9	4.98
CmPP2C15	EVM0005204	Chr03	69013774	Lachesis_group2	43518256	43521493	273	29832.4	5.58
CmPP2C16	EVM0030352	Chr04	59875312	Lachesis_group3	1372805	1380213	194	22104.4	7.89
CmPP2C17	EVM0028788	Chr04	59875312	Lachesis_group3	1493005	1494334	247	27828	7.73
CmPP2C18	EVM0019294	Chr04	59875312	Lachesis_group3	6339046	6341422	419	45189.1	8.41
CmPP2C19	EVM0023544	Chr04	59875312	Lachesis_group3	7805977	7810379	364	40293.6	5.85
CmPP2C20	EVM0013050	Chr04	59875312	Lachesis_group3	46056443	46062885	723	79983.2	8.23
CmPP2C21	EVM0033566	Chr05	57343431	Lachesis_group4	12711114	12715828	387	42895	6.54
CmPP2C22	EVM0009898	Chr05	57343431	Lachesis_group4	15651187	15653344	415	44611.6	5.88
CmPP2C23	EVM0030238	Chr05	57343431	Lachesis_group4	18304802	18308084	375	40743.4	6.56
CmPP2C24	EVM0015648	Chr05	57343431	Lachesis_group4	24077798	24083743	343	37813.5	8.71
CmPP2C25	EVM0002579	Chr05	57343431	Lachesis_group4	26247353	26255163	473	52372.7	5.26
CmPP2C26	EVM0010147	Chr05	57343431	Lachesis_group4	55170044	55179081	535	58709	5.44
CmPP2C27	EVM0006839	Chr06	53205554	Lachesis_group5	4842169	4848731	485	53468.2	5.43
CmPP2C28	EVM0015013	Chr06	53205554	Lachesis_group5	16056219	16062136	429	45982.5	8.46
CmPP2C29	EVM0025545	Chr06	53205554	Lachesis_group5	17627221	17629773	381	40890.3	6.27
CmPP2C30	EVM0010301	Chr06	53205554	Lachesis_group5	23899751	23903789	771	84419.1	5.46
CmPP2C31	EVM0019360	Chr06	53205554	Lachesis_group5	26904927	26907195	413	45143.7	5.38
CmPP2C32	EVM0031343	Chr07	48877869	Lachesis_group6	4754624	4761598	186	20306.1	5.59
CmPP2C33	EVM0007233	Chr07	48877869	Lachesis_group6	4996713	5005326	346	37659.9	4.71
CmPP2C34	EVM0017421	Chr07	48877869	Lachesis_group6	14418150	14424635	432	46586	7.57
CmPP2C35	EVM0032235	Chr07	48877869	Lachesis_group6	28554382	28577944	326	35447.8	7.18
CmPP2C36	EVM0019409	Chr08	49312273	Lachesis_group7	3654916	3662633	581	64655.6	5.81
CmPP2C37	EVM0014052	Chr08	49312273	Lachesis_group7	6199961	6205985	418	45234	4.92
CmPP2C38	EVM0012110	Chr08	49312273	Lachesis_group7	8862038	8869053	527	57675.1	5.09
CmPP2C39	EVM0031851	Chr08	49312273	Lachesis_group7	10626529	10630090	378	42035.3	8.53
CmPP2C40	EVM0033393	Chr08	49312273	Lachesis_group7	12157611	12161738	353	39348.9	8.58
CmPP2C41	EVM0009498	Chr08	49312273	Lachesis_group7	36497720	36501559	385	42451.2	6.36
CmPP2C42	EVM0007775	Chr08	49312273	Lachesis_group7	47466003	47471296	397	43878.1	8.22
CmPP2C43	EVM0021152	Chr08	49312273	Lachesis_group7	48822542	48825593	369	39850.1	5.65
CmPP2C44	EVM0008666	Chr09	43466829	Lachesis_group8	607083	609783	683	75645.1	5.9
CmPP2C45	EVM0012825	Chr09	43466829	Lachesis_group8	2735624	2737764	366	40676.4	8.51
CmPP2C46	EVM0020252	Chr09	43466829	Lachesis_group8	16155315	16160251	458	50785.7	5.59
CmPP2C47	EVM0022479	Chr09	43466829	Lachesis_group8	24789380	24793242	380	43068.2	6.92
CmPP2C48	EVM0033322	Chr09	43466829	Lachesis_group8	34577594	34592073	638	70715.7	5.92
CmPP2C49	EVM0028756	Chr10	46046635	Lachesis_group9	1048886	1052040	402	44613.2	5.45
CmPP2C50	EVM0012187	Chr10	46046635	Lachesis_group9	1123460	1126405	444	48940.9	5.19
CmPP2C51	EVM0012984	Chr10	46046635	Lachesis_group9	6807867	6812915	386	42172.8	5.4
CmPP2C52	EVM0003340	Chr10	46046635	Lachesis_group9	7684941	7689542	385	41627.2	7.6
CmPP2C53	EVM0032691	Chr10	46046635	Lachesis_group9	8100623	8108743	351	39104	5.25
CmPP2C54	EVM0024415	Chr10	46046635	Lachesis_group9	30904075	30908049	550	60461.4	5.06
CmPP2C55	EVM0005475	Chr10	46046635	Lachesis_group9	31673326	31679913	909	101135	5.84
CmPP2C56	EVM0023971	Chr11	43012620	Lachesis_group10	179502	182847	361	39337.7	5.28
CmPP2C57	EVM0010577	Chr11	43012620	Lachesis_group10	3381465	3385766	395	43999.6	9.3
CmPP2C58	EVM0031947	Chr11	43012620	Lachesis_group10	16847853	16852839	389	43401.4	7.2
CmPP2C59	EVM0016817	Chr11	43012620	Lachesis_group10	26929111	26937817	265	28561.3	8.91
CmPP2C60	EVM0013960	Chr11	43012620	Lachesis_group10	37529095	37534433	297	32320.5	8.64
CmPP2C61	EVM0013059	Chr11	43012620	Lachesis_group10	40458517	40461430	361	38995.4	5.17
CmPP2C62	EVM0014424	Chr12	33819310	Lachesis_group11	332738	347668	1000	113117	5.78
CmPP2C63	EVM0027994	Chr12	33819310	Lachesis_group11	481125	485152	357	39079.9	5.67
CmPP2C64	EVM0031821	Chr12	33819310	Lachesis_group11	3560607	3565770	404	44641.6	5.54
CmPP2C65	EVM0008410	Chr12	33819310	Lachesis_group11	3573809	3582332	250	27078.3	7.98
CmPP2C66	EVM0022562	Chr12	33819310	Lachesis_group11	5777725	5783710	284	30908	7.13
CmPP2C67	EVM0003055	Chr12	33819310	Lachesis_group11	7784385	7788736	366	40348.8	4.77
CmPP2C68	EVM0033117	Chr12	33819310	Lachesis_group11	9865590	9870505	370	40207.6	5.37

## Sheet: Table S2
Table S2. GO enrichment results of 68 CmPP2C proteins.
Class	GO_Name	GO_ID	GO_Level	P_value	corrected p-value (BH method)	EnrichmentScore	Hits Genes Counts In Selected Set	Hits Genes Counts In Background	All Genes Counts In Selected Set	All Genes Counts In Background	GenesOfSelectedSetInGOterm
Molecular function	phosphoric ester hydrolase activity	GO:0042578	5	2.22045e-16	7.10543e-15	34.4524	19	266	21	10129	EVM0002579.3,EVM0001046.1,EVM0006839.1,EVM0022754.1,EVM0012825.1,EVM0007208.1,EVM0028788.1,EVM0012984.1,EVM0010031.1,EVM0013059.1,EVM0005475.1,EVM0030238.1,EVM0019360.1,EVM0024415.1,EVM0030352.1,EVM0025545.1,EVM0003340.1,EVM0005318.1,EVM0019409.1,
Molecular function	phosphatase activity	GO:0016791	6	2.22045e-16	7.10543e-15	40.5501	19	226	21	10129	EVM0002579.3,EVM0001046.1,EVM0006839.1,EVM0022754.1,EVM0012825.1,EVM0007208.1,EVM0028788.1,EVM0012984.1,EVM0010031.1,EVM0013059.1,EVM0005475.1,EVM0030238.1,EVM0019360.1,EVM0024415.1,EVM0030352.1,EVM0025545.1,EVM0003340.1,EVM0005318.1,EVM0019409.1,
Molecular function	phosphoprotein phosphatase activity	GO:0004721	7	2.22045e-16	7.10543e-15	106.397	15	68	21	10129	EVM0002579.3,EVM0001046.1,EVM0006839.1,EVM0022754.1,EVM0007208.1,EVM0010031.1,EVM0013059.1,EVM0005475.1,EVM0030238.1,EVM0019360.1,EVM0024415.1,EVM0025545.1,EVM0003340.1,EVM0005318.1,EVM0019409.1,
Molecular function	protein serine/threonine phosphatase activity	GO:0004722	8	2.22045e-16	7.10543e-15	180.875	12	32	21	10129	EVM0001046.1,EVM0022754.1,EVM0007208.1,EVM0010031.1,EVM0013059.1,EVM0005475.1,EVM0030238.1,EVM0019360.1,EVM0024415.1,EVM0025545.1,EVM0003340.1,EVM0005318.1,
Molecular function	hydrolase activity, acting on ester bonds	GO:0016788	4	1.77636e-15	1.13687e-14	7.11517	19	1288	21	10129	EVM0002579.3,EVM0001046.1,EVM0006839.1,EVM0022754.1,EVM0012825.1,EVM0007208.1,EVM0028788.1,EVM0012984.1,EVM0010031.1,EVM0013059.1,EVM0005475.1,EVM0030238.1,EVM0019360.1,EVM0024415.1,EVM0030352.1,EVM0025545.1,EVM0003340.1,EVM0005318.1,EVM0019409.1,
Molecular function	hydrolase activity	GO:0016787	3	3.65411e-10	1.94886e-09	3.64822	19	2512	21	10129	EVM0002579.3,EVM0001046.1,EVM0006839.1,EVM0022754.1,EVM0012825.1,EVM0007208.1,EVM0028788.1,EVM0012984.1,EVM0010031.1,EVM0013059.1,EVM0005475.1,EVM0030238.1,EVM0019360.1,EVM0024415.1,EVM0030352.1,EVM0025545.1,EVM0003340.1,EVM0005318.1,EVM0019409.1,
Molecular function	catalytic activity, acting on a protein	GO:0140096	3	4.37958e-09	2.0021e-08	3.97271	17	2064	21	10129	EVM0002579.3,EVM0001046.1,EVM0006839.1,EVM0022754.1,EVM0014424.1,EVM0007208.1,EVM0033322.1,EVM0010031.1,EVM0013059.1,EVM0005475.1,EVM0030238.1,EVM0019360.1,EVM0024415.1,EVM0025545.1,EVM0003340.1,EVM0005318.1,EVM0019409.1,
Molecular function	catalytic activity	GO:0003824	2	3.78286e-05	0.000151315	1.62298	21	6241	21	10129	EVM0002579.3,EVM0001046.1,EVM0006839.1,EVM0022754.1,EVM0014424.1,EVM0012825.1,EVM0007208.1,EVM0028788.1,EVM0033322.1,EVM0012984.1,EVM0010031.1,EVM0013059.1,EVM0005475.1,EVM0030238.1,EVM0019360.1,EVM0024415.1,EVM0030352.1,EVM0025545.1,EVM0003340.1,EVM0005318.1,EVM0019409.1,
Cellular component	plasma membrane	GO:0005886	4	1.41081e-05	0.000620757	2.34819	22	2815	39	11718	EVM0002579.3,EVM0010301.1,EVM0006839.1,EVM0018770.1,EVM0022754.1,EVM0022562.1,EVM0010147.1,EVM0012825.1,EVM0014052.2,EVM0028788.1,EVM0023544.1,EVM0031851.4,EVM0010031.1,EVM0027509.1,EVM0005475.1,EVM0014181.2,EVM0030352.1,EVM0016817.1,EVM0033566.2,EVM0019294.1,EVM0007775.1,EVM0019409.1,
Cellular component	cell periphery	GO:0071944	3	0.000190288	0.00418634	2.00612	22	3295	39	11718	EVM0002579.3,EVM0010301.1,EVM0006839.1,EVM0018770.1,EVM0022754.1,EVM0022562.1,EVM0010147.1,EVM0012825.1,EVM0014052.2,EVM0028788.1,EVM0023544.1,EVM0031851.4,EVM0010031.1,EVM0027509.1,EVM0005475.1,EVM0014181.2,EVM0030352.1,EVM0016817.1,EVM0033566.2,EVM0019294.1,EVM0007775.1,EVM0019409.1,
Cellular component	membrane	GO:0016020	3	0.0121643	0.133808	1.47916	23	4672	39	11718	EVM0002579.3,EVM0010301.1,EVM0006839.1,EVM0018770.1,EVM0022754.1,EVM0022562.1,EVM0010147.1,EVM0012825.1,EVM0014052.2,EVM0028788.1,EVM0023544.1,EVM0031851.4,EVM0010031.1,EVM0027509.1,EVM0005475.1,EVM0019360.1,EVM0014181.2,EVM0030352.1,EVM0016817.1,EVM0033566.2,EVM0019294.1,EVM0007775.1,EVM0019409.1,
Biological process	protein dephosphorylation	GO:0006470	7	0	0	70.3366	17	92	31	11800	EVM0002579.3,EVM0001046.1,EVM0006839.1,EVM0022754.1,EVM0007208.1,EVM0023544.1,EVM0031851.4,EVM0010031.1,EVM0013059.1,EVM0005475.1,EVM0030238.1,EVM0019360.1,EVM0024415.1,EVM0025545.1,EVM0003340.1,EVM0005318.1,EVM0019409.1,
Biological process	dephosphorylation	GO:0016311	6	1.11022e-16	1.67089e-14	31.3472	21	255	31	11800	EVM0002579.3,EVM0001046.1,EVM0006839.1,EVM0022754.1,EVM0012825.1,EVM0007208.1,EVM0028788.1,EVM0023544.1,EVM0012984.1,EVM0031851.4,EVM0010031.1,EVM0013059.1,EVM0005475.1,EVM0030238.1,EVM0019360.1,EVM0024415.1,EVM0030352.1,EVM0025545.1,EVM0003340.1,EVM0005318.1,EVM0019409.1,
Biological process	phosphate-containing compound metabolic process	GO:0006796	5	1.57652e-14	1.58177e-12	5.58701	23	1567	31	11800	EVM0002579.3,EVM0001046.1,EVM0006839.1,EVM0022754.1,EVM0014424.1,EVM0012825.1,EVM0007208.1,EVM0028788.1,EVM0033322.1,EVM0023544.1,EVM0012984.1,EVM0031851.4,EVM0010031.1,EVM0013059.1,EVM0005475.1,EVM0030238.1,EVM0019360.1,EVM0024415.1,EVM0030352.1,EVM0025545.1,EVM0003340.1,EVM0005318.1,EVM0019409.1,
Biological process	phosphorus metabolic process	GO:0006793	4	2.16493e-14	1.62911e-12	5.50619	23	1590	31	11800	EVM0002579.3,EVM0001046.1,EVM0006839.1,EVM0022754.1,EVM0014424.1,EVM0012825.1,EVM0007208.1,EVM0028788.1,EVM0033322.1,EVM0023544.1,EVM0012984.1,EVM0031851.4,EVM0010031.1,EVM0013059.1,EVM0005475.1,EVM0030238.1,EVM0019360.1,EVM0024415.1,EVM0030352.1,EVM0025545.1,EVM0003340.1,EVM0005318.1,EVM0019409.1,
Biological process	negative regulation of abscisic acid-activated signaling pathway	GO:0009788	8	2.98506e-12	1.797e-10	48.3359	8	63	31	11800	EVM0001046.1,EVM0022754.1,EVM0007208.1,EVM0013059.1,EVM0019360.1,EVM0024415.1,EVM0003340.1,EVM0005318.1,
Biological process	negative regulation of cellular response to alcohol	GO:1905958	7	2.98506e-12	1.797e-10	48.3359	8	63	31	11800	EVM0001046.1,EVM0022754.1,EVM0007208.1,EVM0013059.1,EVM0019360.1,EVM0024415.1,EVM0003340.1,EVM0005318.1,
Biological process	negative regulation of response to alcohol	GO:1901420	6	2.98506e-12	1.797e-10	48.3359	8	63	31	11800	EVM0001046.1,EVM0022754.1,EVM0007208.1,EVM0013059.1,EVM0019360.1,EVM0024415.1,EVM0003340.1,EVM0005318.1,
Biological process	response to abscisic acid	GO:0009737	6	3.46249e-11	1.30276e-09	9.44864	14	564	31	11800	EVM0001046.1,EVM0008410.1,EVM0025187.1,EVM0022754.1,EVM0031821.1,EVM0007208.1,EVM0013059.1,EVM0030238.1,EVM0019360.1,EVM0014181.2,EVM0024415.1,EVM0025545.1,EVM0003340.1,EVM0005318.1,
Biological process	negative regulation of response to stimulus	GO:0048585	5	3.6098e-11	1.20728e-09	12.9398	12	353	31	11800	EVM0001046.1,EVM0022754.1,EVM0012825.1,EVM0007208.1,EVM0028788.1,EVM0013059.1,EVM0019360.1,EVM0024415.1,EVM0030352.1,EVM0033566.2,EVM0003340.1,EVM0005318.1,
Biological process	abscisic acid-activated signaling pathway	GO:0009738	7	3.95578e-11	1.19069e-09	19.5203	10	195	31	11800	EVM0001046.1,EVM0022754.1,EVM0007208.1,EVM0013059.1,EVM0030238.1,EVM0019360.1,EVM0024415.1,EVM0025545.1,EVM0003340.1,EVM0005318.1,
Biological process	response to alcohol	GO:0097305	5	5.77166e-11	1.57934e-09	9.09391	14	586	31	11800	EVM0001046.1,EVM0008410.1,EVM0025187.1,EVM0022754.1,EVM0031821.1,EVM0007208.1,EVM0013059.1,EVM0030238.1,EVM0019360.1,EVM0014181.2,EVM0024415.1,EVM0025545.1,EVM0003340.1,EVM0005318.1,
Biological process	cellular response to alcohol	GO:0097306	6	1.42477e-10	3.57379e-09	17.1462	10	222	31	11800	EVM0001046.1,EVM0022754.1,EVM0007208.1,EVM0013059.1,EVM0030238.1,EVM0019360.1,EVM0024415.1,EVM0025545.1,EVM0003340.1,EVM0005318.1,
Biological process	cellular response to abscisic acid stimulus	GO:0071215	7	1.42477e-10	3.57379e-09	17.1462	10	222	31	11800	EVM0001046.1,EVM0022754.1,EVM0007208.1,EVM0013059.1,EVM0030238.1,EVM0019360.1,EVM0024415.1,EVM0025545.1,EVM0003340.1,EVM0005318.1,
Biological process	regulation of abscisic acid-activated signaling pathway	GO:0009787	7	4.16463e-10	8.95396e-09	26.4797	8	115	31	11800	EVM0001046.1,EVM0022754.1,EVM0007208.1,EVM0013059.1,EVM0019360.1,EVM0024415.1,EVM0003340.1,EVM0005318.1,
Biological process	regulation of cellular response to alcohol	GO:1905957	6	4.16463e-10	8.95396e-09	26.4797	8	115	31	11800	EVM0001046.1,EVM0022754.1,EVM0007208.1,EVM0013059.1,EVM0019360.1,EVM0024415.1,EVM0003340.1,EVM0005318.1,
Biological process	regulation of response to alcohol	GO:1901419	5	4.16463e-10	8.95396e-09	26.4797	8	115	31	11800	EVM0001046.1,EVM0022754.1,EVM0007208.1,EVM0013059.1,EVM0019360.1,EVM0024415.1,EVM0003340.1,EVM0005318.1,
Biological process	protein modification process	GO:0036211	6	1.74616e-08	3.09173e-07	3.78058	19	1913	31	11800	EVM0002579.3,EVM0001046.1,EVM0006839.1,EVM0022754.1,EVM0014424.1,EVM0007208.1,EVM0033322.1,EVM0023544.1,EVM0031851.4,EVM0010031.1,EVM0013059.1,EVM0005475.1,EVM0030238.1,EVM0019360.1,EVM0024415.1,EVM0025545.1,EVM0003340.1,EVM0005318.1,EVM0019409.1,
Biological process	negative regulation of signal transduction	GO:0009968	7	3.90102e-08	6.52336e-07	14.9273	8	204	31	11800	EVM0001046.1,EVM0022754.1,EVM0007208.1,EVM0013059.1,EVM0019360.1,EVM0024415.1,EVM0003340.1,EVM0005318.1,
Biological process	negative regulation of signaling	GO:0023057	5	5.07096e-08	8.03347e-07	14.432	8	211	31	11800	EVM0001046.1,EVM0022754.1,EVM0007208.1,EVM0013059.1,EVM0019360.1,EVM0024415.1,EVM0003340.1,EVM0005318.1,
Biological process	negative regulation of cell communication	GO:0010648	6	5.07096e-08	8.03347e-07	14.432	8	211	31	11800	EVM0001046.1,EVM0022754.1,EVM0007208.1,EVM0013059.1,EVM0019360.1,EVM0024415.1,EVM0003340.1,EVM0005318.1,
Biological process	response to lipid	GO:0033993	5	7.68092e-08	1.10093e-06	5.22967	14	1019	31	11800	EVM0001046.1,EVM0008410.1,EVM0025187.1,EVM0022754.1,EVM0031821.1,EVM0007208.1,EVM0013059.1,EVM0030238.1,EVM0019360.1,EVM0014181.2,EVM0024415.1,EVM0025545.1,EVM0003340.1,EVM0005318.1,
Biological process	cellular response to lipid	GO:0071396	6	1.59235e-07	2.0839e-06	8.25694	10	461	31	11800	EVM0001046.1,EVM0022754.1,EVM0007208.1,EVM0013059.1,EVM0030238.1,EVM0019360.1,EVM0024415.1,EVM0025545.1,EVM0003340.1,EVM0005318.1,
Biological process	regulation of response to stimulus	GO:0048583	4	2.95419e-07	3.70505e-06	5.19789	13	952	31	11800	EVM0001046.1,EVM0022754.1,EVM0012825.1,EVM0007208.1,EVM0028788.1,EVM0013059.1,EVM0019360.1,EVM0024415.1,EVM0030352.1,EVM0033566.2,EVM0003340.1,EVM0005318.1,EVM0033117.1,
Biological process	response to water deprivation	GO:0009414	6	5.15962e-07	6.21219e-06	8.65103	9	396	31	11800	EVM0001046.1,EVM0025187.1,EVM0022754.1,EVM0023544.1,EVM0031851.4,EVM0013059.1,EVM0019360.1,EVM0024415.1,EVM0005318.1,
Biological process	response to water	GO:0009415	5	5.61454e-07	6.49991e-06	8.56452	9	400	31	11800	EVM0001046.1,EVM0025187.1,EVM0022754.1,EVM0023544.1,EVM0031851.4,EVM0013059.1,EVM0019360.1,EVM0024415.1,EVM0005318.1,
Biological process	response to acid chemical	GO:0001101	4	6.01571e-07	6.7064e-06	4.43347	14	1202	31	11800	EVM0001046.1,EVM0008410.1,EVM0025187.1,EVM0022754.1,EVM0031821.1,EVM0023544.1,EVM0031851.4,EVM0013059.1,EVM0030238.1,EVM0019360.1,EVM0014181.2,EVM0024415.1,EVM0025545.1,EVM0005318.1,
Biological process	negative regulation of biological process	GO:0048519	4	1.32361e-06	1.42288e-05	4.15681	14	1282	31	11800	EVM0001046.1,EVM0022754.1,EVM0012825.1,EVM0007208.1,EVM0028788.1,EVM0023544.1,EVM0031851.4,EVM0013059.1,EVM0019360.1,EVM0024415.1,EVM0030352.1,EVM0033566.2,EVM0003340.1,EVM0005318.1,
Biological process	macromolecule modification	GO:0043412	5	1.7815e-06	1.84907e-05	2.85634	19	2532	31	11800	EVM0002579.3,EVM0001046.1,EVM0006839.1,EVM0022754.1,EVM0014424.1,EVM0007208.1,EVM0033322.1,EVM0023544.1,EVM0031851.4,EVM0010031.1,EVM0013059.1,EVM0005475.1,EVM0030238.1,EVM0019360.1,EVM0024415.1,EVM0025545.1,EVM0003340.1,EVM0005318.1,EVM0019409.1,
Biological process	response to oxygen-containing compound	GO:1901700	4	2.27712e-06	2.28471e-05	3.40241	16	1790	31	11800	EVM0001046.1,EVM0008410.1,EVM0025187.1,EVM0022754.1,EVM0031821.1,EVM0007208.1,EVM0023544.1,EVM0031851.4,EVM0013059.1,EVM0030238.1,EVM0019360.1,EVM0014181.2,EVM0024415.1,EVM0025545.1,EVM0003340.1,EVM0005318.1,
Biological process	response to salt	GO:1902074	4	2.43322e-06	2.28874e-05	7.18198	9	477	31	11800	EVM0001046.1,EVM0025187.1,EVM0022754.1,EVM0023544.1,EVM0031851.4,EVM0013059.1,EVM0019360.1,EVM0024415.1,EVM0005318.1,
Biological process	hormone-mediated signaling pathway	GO:0009755	6	4.07956e-06	3.61161e-05	5.79369	10	657	31	11800	EVM0001046.1,EVM0022754.1,EVM0007208.1,EVM0013059.1,EVM0030238.1,EVM0019360.1,EVM0024415.1,EVM0025545.1,EVM0003340.1,EVM0005318.1,
Biological process	cellular response to oxygen-containing compound	GO:1901701	5	9.10493e-06	7.40699e-05	5.29409	10	719	31	11800	EVM0001046.1,EVM0022754.1,EVM0007208.1,EVM0013059.1,EVM0030238.1,EVM0019360.1,EVM0024415.1,EVM0025545.1,EVM0003340.1,EVM0005318.1,
Biological process	cellular response to hormone stimulus	GO:0032870	6	1.44991e-05	0.000109105	5.0217	10	758	31	11800	EVM0001046.1,EVM0022754.1,EVM0007208.1,EVM0013059.1,EVM0030238.1,EVM0019360.1,EVM0024415.1,EVM0025545.1,EVM0003340.1,EVM0005318.1,
Biological process	response to hormone	GO:0009725	5	2.39792e-05	0.000176042	3.25735	14	1636	31	11800	EVM0001046.1,EVM0008410.1,EVM0025187.1,EVM0022754.1,EVM0031821.1,EVM0007208.1,EVM0013059.1,EVM0030238.1,EVM0019360.1,EVM0014181.2,EVM0024415.1,EVM0025545.1,EVM0003340.1,EVM0005318.1,
Biological process	cellular response to endogenous stimulus	GO:0071495	4	2.72832e-05	0.00019553	4.67049	10	815	31	11800	EVM0001046.1,EVM0022754.1,EVM0007208.1,EVM0013059.1,EVM0030238.1,EVM0019360.1,EVM0024415.1,EVM0025545.1,EVM0003340.1,EVM0005318.1,
Biological process	regulation of signal transduction	GO:0009966	6	2.87085e-05	0.000200959	6.20196	8	491	31	11800	EVM0001046.1,EVM0022754.1,EVM0007208.1,EVM0013059.1,EVM0019360.1,EVM0024415.1,EVM0003340.1,EVM0005318.1,
Biological process	response to endogenous stimulus	GO:0009719	3	3.4852e-05	0.000238419	3.15327	14	1690	31	11800	EVM0001046.1,EVM0008410.1,EVM0025187.1,EVM0022754.1,EVM0031821.1,EVM0007208.1,EVM0013059.1,EVM0030238.1,EVM0019360.1,EVM0014181.2,EVM0024415.1,EVM0025545.1,EVM0003340.1,EVM0005318.1,
Biological process	regulation of signaling	GO:0023051	4	3.82151e-05	0.000255617	5.95922	8	511	31	11800	EVM0001046.1,EVM0022754.1,EVM0007208.1,EVM0013059.1,EVM0019360.1,EVM0024415.1,EVM0003340.1,EVM0005318.1,
Biological process	regulation of cell communication	GO:0010646	5	3.98466e-05	0.000260735	5.92444	8	514	31	11800	EVM0001046.1,EVM0022754.1,EVM0007208.1,EVM0013059.1,EVM0019360.1,EVM0024415.1,EVM0003340.1,EVM0005318.1,
Biological process	protein metabolic process	GO:0019538	5	4.20274e-05	0.000269154	2.33223	19	3101	31	11800	EVM0002579.3,EVM0001046.1,EVM0006839.1,EVM0022754.1,EVM0014424.1,EVM0007208.1,EVM0033322.1,EVM0023544.1,EVM0031851.4,EVM0010031.1,EVM0013059.1,EVM0005475.1,EVM0030238.1,EVM0019360.1,EVM0024415.1,EVM0025545.1,EVM0003340.1,EVM0005318.1,EVM0019409.1,
Biological process	response to organic substance	GO:0010033	4	5.61685e-05	0.000352223	2.66885	16	2282	31	11800	EVM0001046.1,EVM0008410.1,EVM0025187.1,EVM0022754.1,EVM0031821.1,EVM0007208.1,EVM0023544.1,EVM0031851.4,EVM0013059.1,EVM0030238.1,EVM0019360.1,EVM0014181.2,EVM0024415.1,EVM0025545.1,EVM0003340.1,EVM0005318.1,
Biological process	obsolete regulation of multi-organism process	GO:0043900	0	8.88669e-05	0.000534979	10.7527	5	177	31	11800	EVM0012825.1,EVM0028788.1,EVM0030352.1,EVM0033566.2,EVM0033117.1,
Biological process	plant organ development	GO:0099402	4	0.000127839	0.000739994	3.89606	10	977	31	11800	EVM0010301.1,EVM0001046.1,EVM0022754.1,EVM0012825.1,EVM0028788.1,EVM0013059.1,EVM0019360.1,EVM0024415.1,EVM0030352.1,EVM0005318.1,
Biological process	obsolete cellular macromolecule metabolic process	GO:0044260	0	0.000135849	0.000771518	2.15567	19	3355	31	11800	EVM0002579.3,EVM0001046.1,EVM0006839.1,EVM0022754.1,EVM0014424.1,EVM0007208.1,EVM0033322.1,EVM0023544.1,EVM0031851.4,EVM0010031.1,EVM0013059.1,EVM0005475.1,EVM0030238.1,EVM0019360.1,EVM0024415.1,EVM0025545.1,EVM0003340.1,EVM0005318.1,EVM0019409.1,
Biological process	regulation of biological process	GO:0050789	3	0.000141228	0.000787215	1.90496	22	4396	31	11800	EVM0001046.1,EVM0025187.1,EVM0022754.1,EVM0014424.1,EVM0012825.1,EVM0007208.1,EVM0028788.1,EVM0033322.1,EVM0023544.1,EVM0012984.1,EVM0031851.4,EVM0013059.1,EVM0005475.1,EVM0030238.1,EVM0019360.1,EVM0024415.1,EVM0030352.1,EVM0033566.2,EVM0025545.1,EVM0003340.1,EVM0005318.1,EVM0033117.1,
Biological process	cellular response to organic substance	GO:0071310	5	0.000156521	0.000856596	3.80265	10	1001	31	11800	EVM0001046.1,EVM0022754.1,EVM0007208.1,EVM0013059.1,EVM0030238.1,EVM0019360.1,EVM0024415.1,EVM0025545.1,EVM0003340.1,EVM0005318.1,
Biological process	response to stimulus	GO:0050896	2	0.000516732	0.00254977	1.65079	24	5534	31	11800	EVM0001046.1,EVM0008410.1,EVM0025187.1,EVM0022754.1,EVM0014424.1,EVM0031821.1,EVM0012825.1,EVM0007208.1,EVM0028788.1,EVM0033322.1,EVM0023544.1,EVM0031851.4,EVM0010031.1,EVM0013059.1,EVM0030238.1,EVM0019360.1,EVM0014181.2,EVM0024415.1,EVM0030352.1,EVM0033566.2,EVM0025545.1,EVM0003340.1,EVM0005318.1,EVM0033117.1,
Biological process	signal transduction	GO:0007165	5	0.000539418	0.00261879	2.78691	12	1639	31	11800	EVM0001046.1,EVM0022754.1,EVM0014424.1,EVM0007208.1,EVM0033322.1,EVM0013059.1,EVM0030238.1,EVM0019360.1,EVM0024415.1,EVM0025545.1,EVM0003340.1,EVM0005318.1,
Biological process	regulation of response to biotic stimulus	GO:0002831	5	0.000559593	0.00267361	7.2366	5	263	31	11800	EVM0012825.1,EVM0028788.1,EVM0030352.1,EVM0033566.2,EVM0033117.1,
Biological process	signaling	GO:0023052	4	0.000641777	0.00292689	2.73517	12	1670	31	11800	EVM0001046.1,EVM0022754.1,EVM0014424.1,EVM0007208.1,EVM0033322.1,EVM0013059.1,EVM0030238.1,EVM0019360.1,EVM0024415.1,EVM0025545.1,EVM0003340.1,EVM0005318.1,
Biological process	response to inorganic substance	GO:0010035	4	0.000724986	0.00325703	3.46742	9	988	31	11800	EVM0001046.1,EVM0025187.1,EVM0022754.1,EVM0023544.1,EVM0031851.4,EVM0013059.1,EVM0019360.1,EVM0024415.1,EVM0005318.1,
Biological process	regulation of response to external stimulus	GO:0032101	5	0.000954879	0.00416549	6.42982	5	296	31	11800	EVM0012825.1,EVM0028788.1,EVM0030352.1,EVM0033566.2,EVM0033117.1,
Biological process	organonitrogen compound metabolic process	GO:1901564	4	0.00122146	0.00517832	1.84638	19	3917	31	11800	EVM0002579.3,EVM0001046.1,EVM0006839.1,EVM0022754.1,EVM0014424.1,EVM0007208.1,EVM0033322.1,EVM0023544.1,EVM0031851.4,EVM0010031.1,EVM0013059.1,EVM0005475.1,EVM0030238.1,EVM0019360.1,EVM0024415.1,EVM0025545.1,EVM0003340.1,EVM0005318.1,EVM0019409.1,
Biological process	biological regulation	GO:0065007	2	0.00128215	0.00536011	1.66783	22	5021	31	11800	EVM0001046.1,EVM0025187.1,EVM0022754.1,EVM0014424.1,EVM0012825.1,EVM0007208.1,EVM0028788.1,EVM0033322.1,EVM0023544.1,EVM0012984.1,EVM0031851.4,EVM0013059.1,EVM0005475.1,EVM0030238.1,EVM0019360.1,EVM0024415.1,EVM0030352.1,EVM0033566.2,EVM0025545.1,EVM0003340.1,EVM0005318.1,EVM0033117.1,
Biological process	cell communication	GO:0007154	3	0.00157088	0.00647719	2.47843	12	1843	31	11800	EVM0001046.1,EVM0022754.1,EVM0014424.1,EVM0007208.1,EVM0033322.1,EVM0013059.1,EVM0030238.1,EVM0019360.1,EVM0024415.1,EVM0025545.1,EVM0003340.1,EVM0005318.1,
Biological process	leaf development	GO:0048366	6	0.00159186	0.006475	5.73261	5	332	31	11800	EVM0010301.1,EVM0012825.1,EVM0028788.1,EVM0019360.1,EVM0030352.1,
Biological process	multicellular organismal process	GO:0032501	2	0.00173695	0.00697095	2.09837	15	2721	31	11800	EVM0010301.1,EVM0001046.1,EVM0022754.1,EVM0012825.1,EVM0007208.1,EVM0028788.1,EVM0032691.1,EVM0013059.1,EVM0005475.1,EVM0030238.1,EVM0019360.1,EVM0024415.1,EVM0030352.1,EVM0003340.1,EVM0005318.1,
Biological process	regulation of defense response	GO:0031347	6	0.00211055	0.0083589	5.37634	5	354	31	11800	EVM0012825.1,EVM0028788.1,EVM0030352.1,EVM0033566.2,EVM0033117.1,
Biological process	cellular response to chemical stimulus	GO:0070887	4	0.00215157	0.00841068	2.5469	11	1644	31	11800	EVM0001046.1,EVM0025187.1,EVM0022754.1,EVM0007208.1,EVM0013059.1,EVM0030238.1,EVM0019360.1,EVM0024415.1,EVM0025545.1,EVM0003340.1,EVM0005318.1,
Biological process	response to stress	GO:0006950	3	0.0026793	0.00948788	1.93466	16	3148	31	11800	EVM0001046.1,EVM0025187.1,EVM0022754.1,EVM0012825.1,EVM0028788.1,EVM0023544.1,EVM0031851.4,EVM0010031.1,EVM0013059.1,EVM0019360.1,EVM0024415.1,EVM0030352.1,EVM0033566.2,EVM0025545.1,EVM0005318.1,EVM0033117.1,
Biological process	response to chemical	GO:0042221	3	0.00302934	0.0104808	1.91339	16	3183	31	11800	EVM0001046.1,EVM0008410.1,EVM0025187.1,EVM0022754.1,EVM0031821.1,EVM0007208.1,EVM0023544.1,EVM0031851.4,EVM0013059.1,EVM0030238.1,EVM0019360.1,EVM0014181.2,EVM0024415.1,EVM0025545.1,EVM0003340.1,EVM0005318.1,
Biological process	regulation of multicellular organismal development	GO:2000026	5	0.00407346	0.0139331	3.82558	6	597	31	11800	EVM0012825.1,EVM0007208.1,EVM0028788.1,EVM0019360.1,EVM0030352.1,EVM0003340.1,
Biological process	multicellular organism development	GO:0007275	4	0.00523773	0.0175173	2.05327	13	2410	31	11800	EVM0010301.1,EVM0001046.1,EVM0022754.1,EVM0012825.1,EVM0007208.1,EVM0028788.1,EVM0013059.1,EVM0030238.1,EVM0019360.1,EVM0024415.1,EVM0030352.1,EVM0003340.1,EVM0005318.1,
Biological process	system development	GO:0048731	4	0.00643549	0.0197662	2.21892	11	1887	31	11800	EVM0010301.1,EVM0001046.1,EVM0022754.1,EVM0012825.1,EVM0007208.1,EVM0028788.1,EVM0013059.1,EVM0019360.1,EVM0024415.1,EVM0030352.1,EVM0005318.1,
Biological process	negative regulation of cellular process	GO:0048523	5	0.00660823	0.0200917	2.74339	8	1110	31	11800	EVM0001046.1,EVM0022754.1,EVM0007208.1,EVM0013059.1,EVM0019360.1,EVM0024415.1,EVM0003340.1,EVM0005318.1,
Biological process	phyllome development	GO:0048827	5	0.00752317	0.0224205	3.98999	5	477	31	11800	EVM0010301.1,EVM0012825.1,EVM0028788.1,EVM0019360.1,EVM0030352.1,
Biological process	regulation of multicellular organismal process	GO:0051239	4	0.00759767	0.0224206	3.36358	6	679	31	11800	EVM0012825.1,EVM0007208.1,EVM0028788.1,EVM0019360.1,EVM0030352.1,EVM0003340.1,
Biological process	defense response to bacterium	GO:0042742	7	0.0077875	0.0227576	3.95681	5	481	31	11800	EVM0012825.1,EVM0028788.1,EVM0010031.1,EVM0030352.1,EVM0033566.2,
Biological process	regulation of response to stress	GO:0080134	5	0.00833566	0.0238956	3.89208	5	489	31	11800	EVM0012825.1,EVM0028788.1,EVM0030352.1,EVM0033566.2,EVM0033117.1,
Biological process	anatomical structure development	GO:0048856	3	0.00892742	0.0253505	1.85616	14	2871	31	11800	EVM0010301.1,EVM0001046.1,EVM0022754.1,EVM0012825.1,EVM0007208.1,EVM0028788.1,EVM0013059.1,EVM0005475.1,EVM0030238.1,EVM0019360.1,EVM0024415.1,EVM0030352.1,EVM0003340.1,EVM0005318.1,
Biological process	root system development	GO:0022622	5	0.010142	0.0282661	3.70999	5	513	31	11800	EVM0001046.1,EVM0022754.1,EVM0013059.1,EVM0024415.1,EVM0005318.1,
Biological process	root development	GO:0048364	5	0.010142	0.0282661	3.70999	5	513	31	11800	EVM0001046.1,EVM0022754.1,EVM0013059.1,EVM0024415.1,EVM0005318.1,
Biological process	regulation of developmental process	GO:0050793	4	0.0138472	0.0372144	2.95838	6	772	31	11800	EVM0012825.1,EVM0007208.1,EVM0028788.1,EVM0019360.1,EVM0030352.1,EVM0003340.1,
Biological process	developmental process	GO:0032502	2	0.0161312	0.042592	1.73811	14	3066	31	11800	EVM0010301.1,EVM0001046.1,EVM0022754.1,EVM0012825.1,EVM0007208.1,EVM0028788.1,EVM0013059.1,EVM0005475.1,EVM0030238.1,EVM0019360.1,EVM0024415.1,EVM0030352.1,EVM0003340.1,EVM0005318.1,
Biological process	response to bacterium	GO:0009617	6	0.0173923	0.04513	3.24229	5	587	31	11800	EVM0012825.1,EVM0028788.1,EVM0010031.1,EVM0030352.1,EVM0033566.2,
Biological process	defense response to other organism	GO:0098542	6	0.0181457	0.0466825	2.5066	7	1063	31	11800	EVM0012825.1,EVM0028788.1,EVM0010031.1,EVM0030352.1,EVM0033566.2,EVM0025545.1,EVM0033117.1,
Biological process	cellular response to stimulus	GO:0051716	3	0.0312851	0.0741483	1.65886	13	2983	31	11800	EVM0001046.1,EVM0025187.1,EVM0022754.1,EVM0014424.1,EVM0007208.1,EVM0033322.1,EVM0013059.1,EVM0030238.1,EVM0019360.1,EVM0024415.1,EVM0025545.1,EVM0003340.1,EVM0005318.1,
Biological process	defense response	GO:0006952	4	0.0387607	0.0883861	2.14534	7	1242	31	11800	EVM0012825.1,EVM0028788.1,EVM0010031.1,EVM0030352.1,EVM0033566.2,EVM0025545.1,EVM0033117.1,

## Sheet: Table S4
Table S4. Classification of CmPP2Cs and distribution of motifs.
Gene name	Subgroup	motif										intron numbers	exon numbers
		1	2	3	4	5	6	7	8	9	10
CmPP2C03	A	1	1	1	1	-	-	1	1	-	1	3	4
CmPP2C05	A	1	1	1	1	-	-	1	1	-	1	2	3
CmPP2C12	A	1	1	1	1	-	-	1	1	-	1	3	4
CmPP2C13	A	1	1	1	1	-	-	1	1	-	1	3	4
CmPP2C22	A	1	1	1	1	-	-	1	1	-	1	3	4
CmPP2C31	A	1	1	1	1	-	-	1	1	-	1	3	4
CmPP2C52	A	1	1	1	1	-	-	1	1	-	1	2	3
CmPP2C54	A	1	1	1	1	-	-	1	1	-	1	5	6
CmPP2C61	A	1	-	1	1	-	-	-	1	-	1	4	5
CmPP2C64	A	1	1	1	-	-	-	1	1	-	1	4	5
CmPP2C65	A	1	1	1	-	-	-	1	1	-	-	2	3
CmPP2C20	B	1	1	1	1	-	-	1	1	-	1	6	7
CmPP2C23	B	1	1	1	1	-	-	1	1	-	1	3	4
CmPP2C29	B	1	1	1	1	-	-	1	1	-	1	3	4
CmPP2C49	B	1	1	1	-	-	-	1	1	-	1	3	4
CmPP2C50	B	1	-	1	1	-	-	1	1	-	1	4	5
CmPP2C30	C	-	1	1	1	1	1	-	-	-	-	3	4
CmPP2C38	C	-	1	1	1	1	1	-	-	-	-	3	4
CmPP2C44	C	-	1	1	1	1	1	-	-	-	-	3	4
CmPP2C55	C	-	1	1	1	1	1	-	-	-	-	3	4
CmPP2C16	D	-	1	1	-	-	-	-	-	1	-	3	4
CmPP2C17	D	-	1	1	-	-	-	-	-	1	-	3	4
CmPP2C21	D	-	1	1	1	1	1	-	-	1	-	3	4
CmPP2C40	D	-	1	1	1	1	-	-	-	1	-	3	4
CmPP2C41	D	-	1	1	1	1	1	-	-	1	-	3	4
CmPP2C42	D	-	1	1	1	1	1	-	-	1	-	3	4
CmPP2C45	D	-	1	1	1	1	1	-	-	1	-	3	4
CmPP2C47	D	-	1	1	1	-	1	-	-	1	-	4	5
CmPP2C57	D	-	-	-	1	1	1	-	-	1	-	3	4
CmPP2C58	D	-	1	1	1	1	1	-	-	1	-	3	4
CmPP2C10	E	-	2	-	-	2	-	-	-	2	-	7	8
CmPP2C11	E	-	2	2	-	2	-	-	2	-	-	7	8
CmPP2C19	E	-	1	1	-	1	-	-	1	-	-	4	5
CmPP2C25	E	-	1	1	-	1	-	-	1	-	-	4	5
CmPP2C26	E	-	1	1	-	1	-	-	1	-	-	4	5
CmPP2C27	E	-	1	1	-	1	-	-	1	-	-	4	5
CmPP2C34	E	-	1	1	-	1	-	-	1	-	-	4	5
CmPP2C39	E	-	1	1	-	1	-	-	1	-	-	5	6
CmPP2C46	E	-	1	2	1	1	-	-	1	-	-	5	6
CmPP2C07	F	1	1	1	1	-	-	1	1	-	1	7	8
CmPP2C24	F	1	1	1	1	-	-	1	-	-	-	4	5
CmPP2C32	F	1	1	1	1	-	-	-	1	-	-	5	6
CmPP2C33	F	1	1	1	1	-	-	1	1	-	1	7	8
CmPP2C53	F	1	1	1	1	-	-	1	1	-	1	8	9
CmPP2C59	F	1	1	1	1	-	-	1	-	-	-	4	5
CmPP2C60	F	1	1	1	1	-	-	1	-	-	-	4	5
CmPP2C66	F	1	1	1	1	-	-	1	-	-	-	4	5
CmPP2C01	G	1	1	1	1	-	-	1	1	-	1	4	5
CmPP2C02	G	1	1	1	1	-	-	1	1	-	1	3	4
CmPP2C08	G	1	1	1	1	-	-	1	1	-	1	3	4
CmPP2C43	G	1	1	1	-	-	-	1	1	-	1	3	4
CmPP2C56	G	1	1	1	1	-	-	1	1	-	1	4	5
CmPP2C67	G	1	1	1	1	-	-	1	1	-	1	3	4
CmPP2C68	G	1	1	1	1	-	-	1	1	-	1	3	4
CmPP2C09	H	-	1	1	1	1	-	1	1	-	-	8	9
CmPP2C18	H	-	1	1	1	1	-	1	1	-	-	7	8
CmPP2C28	H	-	1	1	1	1	-	1	1	-	-	7	8
CmPP2C06	I	1	1	1	1	-	-	-	1	-	1	10	11
CmPP2C14	I	1	1	1	1	-	-	-	1	-	1	9	10
CmPP2C62	J	-	1	2	-	-	-	1	1	-	1	19	20
CmPP2C63	J	-	1	1	1	1	-	1	1	-	1	5	6
CmPP2C15	K	-	-	1	-	1	-	-	1	-	-	6	7
CmPP2C48	K	1	1	-	1	-	-	1	1	-	1	13	14
CmPP2C04	L	-	1	-	-	1	-	-	1	-	-	14	15
CmPP2C37	L	-	1	-	-	1	-	-	1	-	-	3	4
CmPP2C35	M	-	1	1	1	1	-	1	1	-	1	9	10
CmPP2C51	M	1	1	1	1	-	-	1	1	-	1	10	11
CmPP2C36	N	1	1	1	1	-	-	1	1	-	-	12	13
Note: Numerals represent the number of predicted motifs; "-" means there is no corresponding motif.

## Sheet: Table S5
Table S5. One-to-one orthologous relationships between chestnut and other four species.
PP2C genes of chesetnut				PP2C genes of other 5 species
Gene Name	Gene ID	Chromosome		Gene ID	Chromosome	Species
CmPP2C03	EVM0022754	1	==	Qrob_P0062690	2	Quercus robur
CmPP2C06	EVM0014181	1	==	Qrob_P0089990	2	Quercus robur
CmPP2C07	EVM0010031	1	==	Qrob_P0271930	2	Quercus robur
CmPP2C09	EVM0019837	1	==	Qrob_P0337980	2	Quercus robur
CmPP2C11	EVM0018141	1	==	Qrob_P0558150	2	Quercus robur
CmPP2C12	EVM0005318	1	==	Qrob_P0503210	2	Quercus robur
CmPP2C22	EVM0009898	5	==	Qrob_P0201570	8	Quercus robur
CmPP2C23	EVM0030238	5	==	Qrob_P0435970	8	Quercus robur
CmPP2C30	EVM0010301	6	==	Qrob_P0426440	1	Quercus robur
CmPP2C31	EVM0019360	6	==	Qrob_P0765390	1	Quercus robur
CmPP2C34	EVM0017421	7	==	Qrob_P0448440	10	Quercus robur
CmPP2C38	EVM0012110	8	==	Qrob_P0629510	6	Quercus robur
CmPP2C39	EVM0031851	8	==	Qrob_P0713070	6	Quercus robur
CmPP2C42	EVM0007775	8	==	Qrob_P0283220	6	Quercus robur
CmPP2C44	EVM0008666	9	==	Qrob_P0576680	7	Quercus robur
CmPP2C46	EVM0020252	9	==	Qrob_P0391430	7	Quercus robur
CmPP2C47	EVM0022479	9	==	Qrob_P0289660	7	Quercus robur
CmPP2C53	EVM0032691	10	==	Qrob_P0321570	9	Quercus robur
CmPP2C58	EVM0031947	11	==	Qrob_P0531880	11	Quercus robur
CmPP2C59	EVM0016817	11	==	Qrob_P0049200	11	Quercus robur
CmPP2C64	EVM0031821	12	==	Qrob_P0656020	12	Quercus robur
CmPP2C67	EVM0003055	12	==	Qrob_P0413140	12	Quercus robur
CmPP2C01	EVM0004056	1	==	LOC108982116	6	Juglans regia
CmPP2C03	EVM0022754	1	==	LOC109008983	1	Juglans regia
CmPP2C04	EVM0027509	1	==	LOC108986673	1	Juglans regia
CmPP2C07	EVM0010031	1	==	LOC109005189	11	Juglans regia
CmPP2C08	EVM0025187	1	==	LOC109022244	8	Juglans regia
CmPP2C09	EVM0019837	1	==	LOC108987629	6	Juglans regia
CmPP2C12	EVM0005318	1	==	LOC109008885	15	Juglans regia
CmPP2C18	EVM0019294	4	==	LOC109003487	11	Juglans regia
CmPP2C19	EVM0023544	4	==	LOC109005271	11	Juglans regia
CmPP2C20	EVM0013050	4	==	LOC108991840	13	Juglans regia
CmPP2C21	EVM0033566	5	==	LOC109003005	12	Juglans regia
CmPP2C24	EVM0015648	5	==	LOC108986641	1	Juglans regia
CmPP2C25	EVM0002579	5	==	LOC108985575	1	Juglans regia
CmPP2C27	EVM0006839	6	==	LOC108983394	11	Juglans regia
CmPP2C29	EVM0025545	6	==	LOC109002354	14	Juglans regia
CmPP2C30	EVM0010301	6	==	LOC108992999	14	Juglans regia
CmPP2C31	EVM0019360	6	==	LOC108998487	14	Juglans regia
CmPP2C35	EVM0032235	7	==	LOC109016775	15	Juglans regia
CmPP2C37	EVM0014052	8	==	LOC108995052	7	Juglans regia
CmPP2C38	EVM0012110	8	==	LOC108994803	12	Juglans regia
CmPP2C42	EVM0007775	8	==	LOC108997697	11	Juglans regia
CmPP2C47	EVM0022479	9	==	LOC109011952	3	Juglans regia
CmPP2C48	EVM0033322	9	==	LOC109019011	4	Juglans regia
CmPP2C51	EVM0012984	10	==	LOC108994067	13	Juglans regia
CmPP2C53	EVM0032691	10	==	LOC108982727	13	Juglans regia
CmPP2C56	EVM0023971	11	==	LOC108997438	13	Juglans regia
CmPP2C59	EVM0016817	11	==	LOC108990886	13	Juglans regia
CmPP2C66	EVM0022562	12	==	LOC109007388	8	Juglans regia
CmPP2C67	EVM0003055	12	==	LOC109010509	11	Juglans regia
CmPP2C68	EVM0033117	12	==	LOC108982376	8	Juglans regia
CmPP2C01	EVM0004056	1	==	MD02G1014300	2	Malus domestica
CmPP2C01	EVM0004056	1	==	MD15G1160600	15	Malus domestica
CmPP2C03	EVM0022754	1	==	MD02G1084600	2	Malus domestica
CmPP2C03	EVM0022754	1	==	MD15G1212000	15	Malus domestica
CmPP2C04	EVM0027509	1	==	MD02G1058500	2	Malus domestica
CmPP2C04	EVM0027509	1	==	MD15G1192800	15	Malus domestica
CmPP2C05	EVM0007208	1	==	MD06G1106000	6	Malus domestica
CmPP2C06	EVM0014181	1	==	MD08G1055600	8	Malus domestica
CmPP2C06	EVM0014181	1	==	MD15G1041900	15	Malus domestica
CmPP2C07	EVM0010031	1	==	MD08G1049700	8	Malus domestica
CmPP2C07	EVM0010031	1	==	MD15G1044900	15	Malus domestica
CmPP2C08	EVM0025187	1	==	MD06G1006700	6	Malus domestica
CmPP2C09	EVM0019837	1	==	MD08G1102700	8	Malus domestica
CmPP2C09	EVM0019837	1	==	MD15G1084200	15	Malus domestica
CmPP2C12	EVM0005318	1	==	MD08G1066300	8	Malus domestica
CmPP2C12	EVM0005318	1	==	MD15G1054500	15	Malus domestica
CmPP2C13	EVM0001046	2	==	MD09G1188000	9	Malus domestica
CmPP2C13	EVM0001046	2	==	MD17G1172400	17	Malus domestica
CmPP2C14	EVM0018770	2	==	MD17G1224700	17	Malus domestica
CmPP2C18	EVM0019294	4	==	MD12G1209500	12	Malus domestica
CmPP2C19	EVM0023544	4	==	MD04G1197100	4	Malus domestica
CmPP2C19	EVM0023544	4	==	MD12G1210000	12	Malus domestica
CmPP2C20	EVM0013050	4	==	MD13G1099500	13	Malus domestica
CmPP2C21	EVM0033566	5	==	MD01G1115100	1	Malus domestica
CmPP2C21	EVM0033566	5	==	MD07G1183100	7	Malus domestica
CmPP2C22	EVM0009898	5	==	MD01G1139200	1	Malus domestica
CmPP2C22	EVM0009898	5	==	MD07G1203700	7	Malus domestica
CmPP2C23	EVM0030238	5	==	MD01G1154600	1	Malus domestica
CmPP2C23	EVM0030238	5	==	MD07G1223600	7	Malus domestica
CmPP2C25	EVM0002579	5	==	MD17G1079800	17	Malus domestica
CmPP2C28	EVM0015013	6	==	MD13G1036500	13	Malus domestica
CmPP2C28	EVM0015013	6	==	MD16G1039100	16	Malus domestica
CmPP2C29	EVM0025545	6	==	MD03G1065600	3	Malus domestica
CmPP2C29	EVM0025545	6	==	MD11G1070500	11	Malus domestica
CmPP2C30	EVM0010301	6	==	MD03G1094800	3	Malus domestica
CmPP2C30	EVM0010301	6	==	MD11G1110000	11	Malus domestica
CmPP2C31	EVM0019360	6	==	MD01G1139200	1	Malus domestica
CmPP2C31	EVM0019360	6	==	MD03G1085400	3	Malus domestica
CmPP2C31	EVM0019360	6	==	MD11G1093100	11	Malus domestica
CmPP2C35	EVM0032235	7	==	MD06G1222300	6	Malus domestica
CmPP2C36	EVM0019409	8	==	MD13G1186700	13	Malus domestica
CmPP2C37	EVM0014052	8	==	MD13G1178700	13	Malus domestica
CmPP2C37	EVM0014052	8	==	MD16G1179900	16	Malus domestica
CmPP2C38	EVM0012110	8	==	MD13G1169100	13	Malus domestica
CmPP2C38	EVM0012110	8	==	MD16G1170400	16	Malus domestica
CmPP2C39	EVM0031851	8	==	MD13G1162500	13	Malus domestica
CmPP2C40	EVM0033393	8	==	MD13G1152100	13	Malus domestica
CmPP2C40	EVM0033393	8	==	MD16G1152600	16	Malus domestica
CmPP2C41	EVM0009498	8	==	MD02G1181600	2	Malus domestica
CmPP2C42	EVM0007775	8	==	MD02G1124100	2	Malus domestica
CmPP2C42	EVM0007775	8	==	MD15G1238100	15	Malus domestica
CmPP2C43	EVM0021152	8	==	MD02G1114200	2	Malus domestica
CmPP2C43	EVM0021152	8	==	MD15G1229800	15	Malus domestica
CmPP2C44	EVM0008666	9	==	MD12G1141300	12	Malus domestica
CmPP2C45	EVM0012825	9	==	MD04G1111100	4	Malus domestica
CmPP2C45	EVM0012825	9	==	MD12G1129700	12	Malus domestica
CmPP2C46	EVM0020252	9	==	MD04G1167100	4	Malus domestica
CmPP2C46	EVM0020252	9	==	MD12G1180700	12	Malus domestica
CmPP2C47	EVM0022479	9	==	MD12G1057000	12	Malus domestica
CmPP2C47	EVM0022479	9	==	MD14G1057600	14	Malus domestica
CmPP2C51	EVM0012984	10	==	MD01G1223200	1	Malus domestica
CmPP2C51	EVM0012984	10	==	MD07G1293900	7	Malus domestica
CmPP2C52	EVM0003340	10	==	MD01G1220800	1	Malus domestica
CmPP2C52	EVM0003340	10	==	MD07G1291000	7	Malus domestica
CmPP2C53	EVM0032691	10	==	MD01G1216600	1	Malus domestica
CmPP2C53	EVM0032691	10	==	MD07G1286600	7	Malus domestica
CmPP2C56	EVM0023971	11	==	MD10G1141800	10	Malus domestica
CmPP2C58	EVM0031947	11	==	MD05G1095000	5	Malus domestica
CmPP2C58	EVM0031947	11	==	MD10G1102000	10	Malus domestica
CmPP2C65	EVM0008410	12	==	MD01G1191100	1	Malus domestica
CmPP2C66	EVM0022562	12	==	MD08G1183600	8	Malus domestica
CmPP2C66	EVM0022562	12	==	MD15G1370300	15	Malus domestica
CmPP2C67	EVM0003055	12	==	MD09G1287100	9	Malus domestica
CmPP2C68	EVM0033117	12	==	MD08G1140800	8	Malus domestica
CmPP2C68	EVM0033117	12	==	MD15G1117700	15	Malus domestica
CmPP2C06	EVM0014181	1	==	AT2G25070	2	Arabidopsis thaliana
CmPP2C06	EVM0014181	1	==	AT4G31860	4	Arabidopsis thaliana
CmPP2C07	EVM0010031	1	==	AT4G31750	4	Arabidopsis thaliana
CmPP2C07	EVM0010031	1	==	AT5G10740	5	Arabidopsis thaliana
CmPP2C13	EVM0001046	2	==	AT1G72770	1	Arabidopsis thaliana
CmPP2C19	EVM0023544	4	==	AT3G05640	3	Arabidopsis thaliana
CmPP2C21	EVM0033566	5	==	AT3G55050	3	Arabidopsis thaliana
CmPP2C24	EVM0015648	5	==	AT4G28400	4	Arabidopsis thaliana
CmPP2C28	EVM0015013	6	==	AT1G68410	1	Arabidopsis thaliana
CmPP2C29	EVM0025545	6	==	AT2G30020	2	Arabidopsis thaliana
CmPP2C30	EVM0010301	6	==	AT1G07630	1	Arabidopsis thaliana
CmPP2C30	EVM0010301	6	==	AT2G28890	2	Arabidopsis thaliana
CmPP2C35	EVM0032235	7	==	AT1G18030	1	Arabidopsis thaliana
CmPP2C36	EVM0019409	8	==	AT5G19280	5	Arabidopsis thaliana
CmPP2C38	EVM0012110	8	==	AT3G16560	3	Arabidopsis thaliana
CmPP2C40	EVM0033393	8	==	AT3G17090	3	Arabidopsis thaliana
CmPP2C44	EVM0008666	9	==	AT2G28890	2	Arabidopsis thaliana
CmPP2C45	EVM0012825	9	==	AT5G02760	5	Arabidopsis thaliana
CmPP2C46	EVM0020252	9	==	AT5G01700	5	Arabidopsis thaliana
CmPP2C66	EVM0022562	12	==	AT1G78200	1	Arabidopsis thaliana
CmPP2C66	EVM0022562	12	==	AT1G22280	1	Arabidopsis thaliana
CmPP2C01	EVM0004056	1	==	Os06t0179700-01	6	Oryza sativa
CmPP2C04	EVM0027509	1	==	Os02t0281000-01	2	Oryza sativa
CmPP2C09	EVM0019837	1	==	Os09t0459600-01	9	Oryza sativa
CmPP2C18	EVM0019294	4	==	Os03t0301700-01	3	Oryza sativa
CmPP2C22	EVM0009898	5	==	Os01t0846300-01	1	Oryza sativa
CmPP2C23	EVM0030238	5	==	Os03t0292100-01	3	Oryza sativa
CmPP2C53	EVM0032691	10	==	Os02t0255100-01	2	Oryza sativa
CmPP2C67	EVM0003055	12	==	Os01t0295700-01	1	Oryza sativa
CmPP2C67	EVM0003055	12	==	Os05t0134200-01	5	Oryza sativa

## Sheet: Table S6
Table S6. Synteny PP2C gene pairs among six plant species.
Castanea mollissima		Quercus robur	Juglans regia	Malus domestica	Arabidopsis thaliana	Oryza sativa
CmPP2C03	EVM0022754	Qrob_P0062690	LOC109008983	MD02G1084600;MD15G1212000
CmPP2C06	EVM0014181	Qrob_P0089990
CmPP2C07	EVM0010031	Qrob_P0271930
CmPP2C09	EVM0019837	Qrob_P0337980	LOC108987629	MD08G1102700;MD15G1084200
CmPP2C11	EVM0018141	Qrob_P0558150
CmPP2C12	EVM0005318	Qrob_P0503210
CmPP2C22	EVM0009898	Qrob_P0201570
CmPP2C23	EVM0030238	Qrob_P0435970
CmPP2C30	EVM0010301	Qrob_P0426440
CmPP2C31	EVM0019360	Qrob_P0765390	LOC108992999	MD03G1094800;MD11G1110000	AT1G07630
				MD03G1094800;MD11G1110000	AT2G28890	Os03t0821300-01
CmPP2C34	EVM0017421	Qrob_P0448440
CmPP2C38	EVM0012110	Qrob_P0629510
CmPP2C39	EVM0031851	Qrob_P0713070
CmPP2C42	EVM0007775	Qrob_P0283220
CmPP2C44	EVM0008666	Qrob_P0576680
CmPP2C46	EVM0020252	Qrob_P0391430
CmPP2C47	EVM0022479	Qrob_P0289660	LOC109011952	MD12G1057000
				MD14G1057600	AT5G06750
CmPP2C53	EVM0032691	Qrob_P0321570	LOC108982727	MD01G1216600;MD07G1286600	AT5G53140
CmPP2C58	EVM0031947	Qrob_P0531880
CmPP2C59	EVM0016817	Qrob_P0049200	LOC108990886	MD08G1183600	AT1G22280
CmPP2C64	EVM0031821	Qrob_P0656020
CmPP2C67	EVM0003055	Qrob_P0413140	LOC109010509	MD09G1287100	AT3G62260

## Sheet: Table S7
Table S7. Transcriptome data evaluation statistics.
Sample	Raw Reads Number	Raw Bases Number	Clean Reads Number	Clean Reads Rate (%)	Clean Bases Number	Adapter Polluted Reads Number	Adapter Polluted Reads Rate (%)	Raw Q30 Bases Rate (%)	Clean Q30 Bases Rate (%)	Raw GC percent (%)	Clean GC percent (%)
control-1	46993834	7049075100	45397466	96.6	6809619900	1596368	3.4	96.43	96.35	45.33	45.31
control-2	49083990	7362598500	47142970	96.05	7071445500	1941020	3.95	96.91	96.83	45.51	45.48
control-3	49354242	7403136300	47125396	95.48	7068809400	2228846	4.52	96.7	96.61	45.63	45.59
CD-1	46812608	7021891200	44810308	95.72	6721546200	2002300	4.28	96.69	96.61	45.5	45.45
CD-2	47744506	7161675900	45298498	94.88	6794774700	2446006	5.12	97.07	96.97	45.73	45.68
CD-3	42498364	6374754600	40547482	95.41	6082122300	1950882	4.59	96.82	96.73	45.82	45.78
DT-1	48997480	7349622000	46891942	95.7	7033791300	2105538	4.3	96.88	96.8	45.26	45.21
DT-2	47733168	7159975200	45308062	94.92	6796209300	2425106	5.08	96.96	96.86	45.3	45.26
DT-3	43843234	6576485100	41257872	94.1	6188680800	2585362	5.9	97.19	97.09	45.3	45.24
WL-1	49151404	7372710600	46511690	94.63	6976753500	2639714	5.37	96.9	96.8	45.02	44.95
WL-2	49119388	7367908200	46579302	94.83	6986895300	2540086	5.17	96.69	96.58	45.3	45.23
WL-3	47539116	7130867400	44946610	94.55	6741991500	2592506	5.45	96.87	96.77	45.43	45.35
ABA-1	46813660	7022049000	44979854	96.08	6746978100	1833806	3.92	96.86	96.78	45.4	45.37
ABA-2	43102046	6465306900	41521234	96.33	6228185100	1580810	3.67	96.78	96.7	45.04	44.99
ABA-3	36332320	5449848000	34401356	94.69	5160203400	1930964	5.31	96.86	96.76	45.3	45.23

## Sheet: Table S8
Table S8. The FPKM values, WGCNA modules, functional annotations, and DEGs lists for all genes.
Gene ID	Gene name	control				cold (CD)				drought (DT)				waterlogging (WL)				exogenous ABA (ABA)				DEG				WGCNA Module	Annotation
		Replicate1	Replicate2	Replicate3	Average	Replicate1	Replicate2	Replicate3	Average	Replicate1	Replicate2	Replicate3	Average	Replicate1	Replicate2	Replicate3	Average	Replicate1	Replicate2	Replicate3	Average	CD	DT	WL	ABA
EVM0004056	CmPP2C01	5.24	2.78	2.7	3.57333	1.58	1.28	1.99	1.61667	3.31	1.32	1.4	2.01	1.91	3.71	1.78	2.46667	1.35	1	0.86	1.07				down	MEsalmon	Probable protein phosphatase 2C 27 OS=Oryza sativa subsp. japonica OX=39947 GN=Os02g0799000 PE=2 SV=1
EVM0017287	CmPP2C02	0	0	0	0	0.03	0.05	0.03	0.0366667	0.03	0.03	0	0.02	0.05	0	0	0.0166667	0.03	0	0	0.01					-	Probable protein phosphatase 2C 47 OS=Arabidopsis thaliana OX=3702 GN=At3g51470 PE=1 SV=1
EVM0022754	CmPP2C03	3.03	3.19	4.66	3.62667	1.9	2.65	2.49	2.34667	5.6	3.92	3.25	4.25667	1.86	2.97	3	2.61	2.81	1.67	1.95	2.14333					MEbrown	Probable protein phosphatase 2C 6 OS=Oryza sativa subsp. japonica OX=39947 GN=PP2C06 PE=1 SV=1
EVM0027509	CmPP2C04	8.79	7.77	7.21	7.92333	3.84	3.61	3.7	3.71667	6.05	7.04	6.13	6.40667	6.59	6.54	6.6	6.57667	4.27	3.99	4.45	4.23667	down				MEturquoise	Protein phosphatase 2C and cyclic nucleotide-binding/kinase domain-containing protein OS=Arabidopsis thaliana OX=3702 GN=At2g20050/At2g20040 PE=2 SV=2
EVM0007208	CmPP2C05	2.45	1.39	4.9	2.91333	0.23	0.65	1.19	0.69	1	0.43	0.53	0.653333	0.94	1.83	2.8	1.85667	4.1	0.73	4.85	3.22667					MEblue	Probable protein phosphatase 2C 8 OS=Oryza sativa subsp. japonica OX=39947 GN=Os01g0656200 PE=2 SV=1
EVM0014181	CmPP2C06	14.17	10.49	16.09	13.5833	14.23	14.03	13.47	13.91	18.93	14.08	12.02	15.01	14.37	20.91	20.74	18.6733	17.16	10.02	9.57	12.25					MEred	Probable protein phosphatase 2C 60 OS=Arabidopsis thaliana OX=3702 GN=At4g31860 PE=2 SV=1
EVM0010031	CmPP2C07	19.41	15.62	19.14	18.0567	17.42	17.37	16.21	17	20.45	19.02	19.46	19.6433	17.79	21.52	22.62	20.6433	19.31	16.39	16.28	17.3267					MEred	Probable protein phosphatase 2C 59 OS=Arabidopsis thaliana OX=3702 GN=WIN2 PE=1 SV=1
EVM0025187	CmPP2C08	11.43	10.27	16.59	12.7633	10.12	13.24	14.57	12.6433	16.97	14.2	14.02	15.0633	12.41	14.03	15.78	14.0733	15.75	11.42	11.28	12.8167					MEbrown	Probable protein phosphatase 2C 27 OS=Arabidopsis thaliana OX=3702 GN=PP2C27 PE=2 SV=1
EVM0019837	CmPP2C09	19.09	28.44	36.64	28.0567	10.61	16.23	27.47	18.1033	15.41	51.77	48.33	38.5033	32.62	44.97	42.41	40	36.14	18.82	23.1	26.02					MEred	Probable protein phosphatase 2C 12 OS=Arabidopsis thaliana OX=3702 GN=At1g47380 PE=2 SV=1
EVM0001430	CmPP2C10	1.56	0.95	1.25	1.25333	0.42	0.56	0.45	0.476667	2.78	0.92	0.4	1.36667	1.17	1.85	2.18	1.73333	0.68	0.27	0.33	0.426667					MEturquoise	Probable protein phosphatase 2C 12 OS=Oryza sativa subsp. japonica OX=39947 GN=Os02g0224100 PE=2 SV=1
EVM0018141	CmPP2C11	0.2	0.14	0.14	0.16	0.03	0.02	0.06	0.0366667	0.14	0.12	0.03	0.0966667	0.1	0.14	0.17	0.136667	0.07	0.04	0.02	0.0433333	down			down	-	Probable protein phosphatase 2C 72 OS=Arabidopsis thaliana OX=3702 GN=At5g26010 PE=2 SV=2
EVM0005318	CmPP2C12	13.16	7.98	10.61	10.5833	7.42	6.41	4.54	6.12333	16.91	8.7	7.45	11.02	8.6	13.99	12.51	11.7	8.07	6.98	5.83	6.96					MEturquoise	Protein phosphatase 2C 16 OS=Arabidopsis thaliana OX=3702 GN=HAB1 PE=1 SV=1
EVM0001046	CmPP2C13	49.17	46.47	56.02	50.5533	31.8	28.37	25.52	28.5633	47.19	37.42	31.73	38.78	34.92	48.31	53.67	45.6333	43.57	34.15	41.41	39.71					MEturquoise	Protein phosphatase 2C 16 OS=Arabidopsis thaliana OX=3702 GN=HAB1 PE=1 SV=1
EVM0018770	CmPP2C14	4.06	3.22	3.34	3.54	3.46	3.17	2.88	3.17	2.63	2.67	2.69	2.66333	2.99	3.36	2.95	3.1	2.61	2.62	2.85	2.69333					MEpurple	Probable protein phosphatase 2C 58 OS=Oryza sativa subsp. japonica OX=39947 GN=Os06g0651600 PE=2 SV=1
EVM0005204	CmPP2C15	3.91	2.34	2.46	2.90333	0.54	0.67	0.46	0.556667	1.55	1.73	1.29	1.52333	0.51	1.08	1.21	0.933333	0.69	0.64	0.44	0.59	down		down	down	MEturquoise	Probable protein phosphatase 2C 12 OS=Arabidopsis thaliana OX=3702 GN=At1g47380 PE=2 SV=1
EVM0030352	CmPP2C16	3.13	3.16	3.08	3.12333	1.04	1.68	1.51	1.41	0.85	2.13	1.86	1.61333	3.19	3.45	3.51	3.38333	1.87	1.24	1.29	1.46667	down				MEturquoise	Probable protein phosphatase 2C 38 OS=Arabidopsis thaliana OX=3702 GN=PP2C38 PE=1 SV=1
EVM0028788	CmPP2C17	0.17	0.08	0.08	0.11	0.9	1.06	0.57	0.843333	0	0.16	0.17	0.11	0	0.4	0.49	0.296667	0.25	1.03	1.16	0.813333					-	Probable protein phosphatase 2C 38 OS=Arabidopsis thaliana OX=3702 GN=PP2C38 PE=1 SV=1
EVM0019294	CmPP2C18	12.02	7.1	11.01	10.0433	10.89	11.91	9.86	10.8867	14.09	13.47	12.65	13.4033	14.19	20.17	15.2	16.52	11.6	8.87	7.47	9.31333					MEred	Probable protein phosphatase 2C 5 OS=Arabidopsis thaliana OX=3702 GN=At1g09160 PE=2 SV=1
EVM0023544	CmPP2C19	8.73	12.59	8.51	9.94333	38.16	45.25	53.33	45.58	3.52	11.76	9.89	8.39	22.09	11.3	8.03	13.8067	27.06	26.13	38.64	30.61	up			up	MEbrown	Probable protein phosphatase 2C 73 OS=Arabidopsis thaliana OX=3702 GN=PPC6-7 PE=2 SV=1
EVM0013050	CmPP2C20	0.16	0.12	0.05	0.11	0.03	0.02	0.04	0.03	0.03	0.03	0.02	0.0266667	0	0.03	0	0.01	0	0.04	0.06	0.0333333					-	Probable protein phosphatase 2C 14 OS=Arabidopsis thaliana OX=3702 GN=At1g67820 PE=2 SV=2
EVM0033566	CmPP2C21	3.61	3.26	3.75	3.54	6.05	7.58	8.85	7.49333	5.55	6.05	5.66	5.75333	4.97	4.95	6.53	5.48333	6.18	4.52	4.97	5.22333	up				MEblue	Probable protein phosphatase 2C 38 OS=Arabidopsis thaliana OX=3702 GN=PP2C38 PE=1 SV=1
EVM0009898	CmPP2C22	48.39	55.62	73.08	59.03	9.23	11.92	11.26	10.8033	44.47	28.36	26.42	33.0833	34.07	55.55	74.8	54.8067	89.43	38.07	116.75	81.4167	down				MEyellow	Protein phosphatase 2C 37 OS=Arabidopsis thaliana OX=3702 GN=PP2CA PE=1 SV=1
EVM0030238	CmPP2C23	20.61	35.58	38.29	31.4933	37.32	66.24	88.88	64.1467	32.48	45.96	61.85	46.7633	36.21	28.28	27.59	30.6933	37.32	46.8	70.76	51.6267					MEturquoise	Probable protein phosphatase 2C 25 OS=Arabidopsis thaliana OX=3702 GN=At2g30020 PE=1 SV=1
EVM0015648	CmPP2C24	27.21	30.53	24.93	27.5567	45.33	51.77	59.46	52.1867	22.16	36.85	40.05	33.02	44.52	39.86	31.14	38.5067	41.96	40.47	43.61	42.0133					MEbrown	Probable protein phosphatase 2C 58 OS=Arabidopsis thaliana OX=3702 GN=At4g28400 PE=2 SV=1
EVM0002579	CmPP2C25	3.5	2.09	5.42	3.67	1.71	2.06	1.54	1.77	7.1	4.07	2.68	4.61667	2.45	4.54	4.68	3.89	3.55	1.91	1.85	2.43667					MEbrown	Probable protein phosphatase 2C 52 OS=Arabidopsis thaliana OX=3702 GN=At4g03415 PE=2 SV=1
EVM0010147	CmPP2C26	7.46	5.79	6.22	6.49	9.05	7.23	5.79	7.35667	5.87	4.93	4.29	5.03	6.5	6.01	4.09	5.53333	4.39	5.92	5.57	5.29333					MEmagenta	Probable protein phosphatase 2C 6 OS=Arabidopsis thaliana OX=3702 GN=At1g16220 PE=2 SV=1
EVM0006839	CmPP2C27	7.96	6.1	7.62	7.22667	8.62	7.93	7.27	7.94	8.71	8.47	7.96	8.38	8.16	9.33	7.78	8.42333	8	9.62	8.42	8.68					MEturquoise	Probable protein phosphatase 2C 33 OS=Arabidopsis thaliana OX=3702 GN=PPC6-1 PE=1 SV=1
EVM0015013	CmPP2C28	1.04	1.97	2.31	1.77333	0.46	0.69	1	0.716667	0.14	0.85	0.57	0.52	0.87	0.95	0.6	0.806667	0.7	0.58	0.4	0.56		down			-	Probable protein phosphatase 2C 15 OS=Arabidopsis thaliana OX=3702 GN=At1g68410 PE=2 SV=1
EVM0025545	CmPP2C29	20.23	30.33	29.03	26.53	23.02	31.15	42.4	32.19	13.81	47.34	71.49	44.2133	23.04	16.62	11.64	17.1	27.12	28.81	66.13	40.6867					MEred	Probable protein phosphatase 2C 25 OS=Arabidopsis thaliana OX=3702 GN=At2g30020 PE=1 SV=1
EVM0010301	CmPP2C30	20.42	24.14	19.04	21.2	23.01	35.92	47.27	35.4	15.62	19.2	22.34	19.0533	21.54	24.8	29.01	25.1167	22.78	19.49	39.43	27.2333					MEblue	Probable protein phosphatase 2C 66 OS=Arabidopsis thaliana OX=3702 GN=PLL2 PE=2 SV=1
EVM0019360	CmPP2C31	25.13	20.14	22.83	22.7	7.1	5.76	7.45	6.77	3.51	5.85	6.86	5.40667	9.11	5	8.22	7.44333	66.54	25.3	147.04	79.6267	down	down		up	MEyellow	Probable protein phosphatase 2C 24 OS=Arabidopsis thaliana OX=3702 GN=At2g29380 PE=2 SV=1
EVM0031343	CmPP2C32	1.35	0.87	1.44	1.22	0.64	0.56	0.57	0.59	0.65	0.63	0.48	0.586667	0.86	1.11	1	0.99	0.67	0.51	0.66	0.613333		down			-	Probable protein phosphatase 2C 11 OS=Arabidopsis thaliana OX=3702 GN=At1g43900 PE=2 SV=1
EVM0007233	CmPP2C33	1.24	1.13	1.44	1.27	1.43	1.49	1.69	1.53667	1.73	1.51	1.16	1.46667	1.24	1.26	1.36	1.28667	2.28	1.42	1.61	1.77					MEyellow	Probable protein phosphatase 2C 11 OS=Arabidopsis thaliana OX=3702 GN=At1g43900 PE=2 SV=1
EVM0017421	CmPP2C34	14.06	7.95	12.84	11.6167	6.63	6.53	6.18	6.44667	26.73	12.78	10.69	16.7333	9.97	15.46	14.9	13.4433	9.06	10.95	8.29	9.43333					MEbrown	Probable protein phosphatase 2C 33 OS=Arabidopsis thaliana OX=3702 GN=PPC6-1 PE=1 SV=1
EVM0032235	CmPP2C35	0.58	0.43	0.66	0.556667	0.54	0.44	0.55	0.51	0.61	0.69	0.56	0.62	0.48	0.53	0.49	0.5	0.34	0.39	0.33	0.353333					-	Probable protein phosphatase 2C 8 OS=Arabidopsis thaliana OX=3702 GN=At1g18030 PE=2 SV=2
EVM0019409	CmPP2C36	5.05	3.8	4.37	4.40667	4.1	3.43	3.1	3.54333	5.33	3.98	2.93	4.08	3.69	5.35	5.26	4.76667	3.91	4.08	3.34	3.77667					MEturquoise	Protein phosphatase 2C 70 OS=Arabidopsis thaliana OX=3702 GN=KAPP PE=1 SV=2
EVM0014052	CmPP2C37	8.8	9.62	7.88	8.76667	4.35	4.3	4.35	4.33333	9.59	11.7	12.28	11.19	7.51	8.5	7.49	7.83333	6.58	5.27	5.62	5.82333					MEbrown	Probable protein phosphatase 2C 35 OS=Arabidopsis thaliana OX=3702 GN=At3g06270 PE=2 SV=1
EVM0012110	CmPP2C38	3.66	4.99	8.43	5.69333	1.92	2.4	2.54	2.28667	4.4	4.44	3.74	4.19333	4.02	5.52	7.51	5.68333	6.59	3.95	2.7	4.41333	down				MEblue	Probable protein phosphatase 2C 40 OS=Arabidopsis thaliana OX=3702 GN=At3g16560 PE=2 SV=1
EVM0031851	CmPP2C39	0.31	0.15	0.06	0.173333	0.4	0.3	0.14	0.28	0.88	0.8	0.75	0.81	0.61	0.3	0.46	0.456667	0.41	0.42	0.6	0.476667		up			-	Probable protein phosphatase 2C 73 OS=Arabidopsis thaliana OX=3702 GN=PPC6-7 PE=2 SV=1
EVM0033393	CmPP2C40	14.22	13.92	13.07	13.7367	15.66	14.89	17.45	16	14.22	14.45	13.81	14.16	14.27	14.47	15.37	14.7033	15.5	15.13	15.72	15.45					MEturquoise	Probable protein phosphatase 2C 42 OS=Arabidopsis thaliana OX=3702 GN=At3g17090 PE=2 SV=1
EVM0009498	CmPP2C41	39.62	44.49	31.64	38.5833	12.16	15.87	20.03	16.02	9.78	22.3	27.7	19.9267	23.49	19.95	24.97	22.8033	18.53	16.62	22.88	19.3433	down				MEturquoise	Probable protein phosphatase 2C 63 OS=Arabidopsis thaliana OX=3702 GN=At4g33920 PE=2 SV=1
EVM0007775	CmPP2C42	31.94	22.05	37.26	30.4167	50.81	57.37	88.39	65.5233	29.51	23.55	22.44	25.1667	19.5	34.71	47.27	33.8267	43.1	19.69	24.69	29.16	up				MEblue	Probable protein phosphatase 2C 60 OS=Oryza sativa subsp. japonica OX=39947 GN=Os06g0717800 PE=2 SV=1
EVM0021152	CmPP2C43	0.33	0.07	0.07	0.156667	0.18	0.25	0.12	0.183333	0.38	0.18	0.27	0.276667	0.24	0.1	0.04	0.126667	0.37	0.34	0.23	0.313333					-	Probable protein phosphatase 2C 47 OS=Arabidopsis thaliana OX=3702 GN=At3g51470 PE=1 SV=1
EVM0008666	CmPP2C44	0	0	0	0	0	0	0	0	0	0	0	0	0	0	0	0	0	0	0	0					-	Probable protein phosphatase 2C 23 OS=Arabidopsis thaliana OX=3702 GN=PLL4 PE=2 SV=1
EVM0012825	CmPP2C45	0.63	1.35	0.45	0.81	0.05	0	0.12	0.0566667	0.2	0.46	0.43	0.363333	0.72	0.05	0.2	0.323333	0.05	0.75	0.28	0.36	down				-	Probable protein phosphatase 2C 38 OS=Arabidopsis thaliana OX=3702 GN=PP2C38 PE=1 SV=1
EVM0020252	CmPP2C46	0.02	0.02	0	0.0133333	0	0.04	0	0.0133333	0.04	0	0	0.0133333	0	0	0.04	0.0133333	0.02	0	0.02	0.0133333					-	Probable protein phosphatase 2C 65 OS=Arabidopsis thaliana OX=3702 GN=At5g01700 PE=2 SV=1
EVM0022479	CmPP2C47	12.27	12.41	11.52	12.0667	6.84	7.13	7.95	7.30667	9.86	10.22	9.2	9.76	12.51	14.12	13.23	13.2867	10.12	7.89	8.98	8.99667					MEturquoise	Probable protein phosphatase 2C 43 OS=Oryza sativa subsp. japonica OX=39947 GN=Os04g0584300 PE=3 SV=2
EVM0033322	CmPP2C48	3.47	2.88	2.95	3.1	1.95	2.04	1.73	1.90667	3.06	2.91	2.35	2.77333	2.35	2.22	1.84	2.13667	2.24	2.51	2.08	2.27667					MEgreenyellow	Protein kinase and PP2C-like domain-containing protein OS=Arabidopsis thaliana OX=3702 GN=At2g40860/At2g40870 PE=2 SV=1
EVM0028756	CmPP2C49	0.04	0.07	0	0.0366667	0.03	0	0.24	0.09	0.03	0	0.11	0.0466667	0.03	0	0.07	0.0333333	0.04	0	0	0.0133333					-	Probable protein phosphatase 2C 2 OS=Arabidopsis thaliana OX=3702 GN=At1g07160 PE=2 SV=1
EVM0012187	CmPP2C50	0.04	0	0.04	0.0266667	0	0.04	0	0.0133333	0.04	0	0.08	0.04	0.03	0	0.07	0.0333333	0.08	0	0	0.0266667					-	Probable protein phosphatase 2C 2 OS=Arabidopsis thaliana OX=3702 GN=At1g07160 PE=2 SV=1
EVM0012984	CmPP2C51	18.86	21.23	15.68	18.59	11.42	5.95	2.98	6.78333	30.12	17.81	16.42	21.45	16.17	15.65	14.18	15.3333	7.81	14.46	10.83	11.0333	down				MEbrown	Protein phosphatase 2C 57 OS=Arabidopsis thaliana OX=3702 GN=PPH1 PE=1 SV=2
EVM0003340	CmPP2C52	1.05	1.02	0.37	0.813333	0.09	0.05	0.03	0.0566667	0.07	0	0	0.0233333	0.07	0.05	0.24	0.12	0.39	0.15	0.85	0.463333	down	down			-	Probable protein phosphatase 2C 8 OS=Oryza sativa subsp. japonica OX=39947 GN=Os01g0656200 PE=2 SV=1
EVM0032691	CmPP2C53	12.67	12.06	14.86	13.1967	8.07	8.75	7.88	8.23333	15.64	12.09	10.48	12.7367	9.23	11.54	10.43	10.4	10.12	6.66	5.79	7.52333					MEturquoise	Probable protein phosphatase 2C 76 OS=Arabidopsis thaliana OX=3702 GN=At5g53140 PE=2 SV=1
EVM0024415	CmPP2C54	0.11	0.13	0.24	0.16	0.19	0.16	0.35	0.233333	0.95	0.36	0.29	0.533333	0.26	0.4	0.44	0.366667	0.17	0.26	0.21	0.213333					-	Protein phosphatase 2C 16 OS=Arabidopsis thaliana OX=3702 GN=HAB1 PE=1 SV=1
EVM0005475	CmPP2C55	6.12	3.99	5.22	5.11	3.62	3.74	4.64	4	6.27	4.08	3.7	4.68333	3.86	5.67	5.6	5.04333	3.93	3.36	3	3.43					MEyellow	Protein phosphatase 2C 32 OS=Arabidopsis thaliana OX=3702 GN=POL PE=1 SV=2
EVM0023971	CmPP2C56	60.74	67.76	66.74	65.08	43.15	52.44	52.83	49.4733	49.7	69.06	52.22	56.9933	65.56	80.79	114.05	86.8	86.65	60.34	89.52	78.8367					MEred	Probable protein phosphatase 2C 27 OS=Arabidopsis thaliana OX=3702 GN=PP2C27 PE=2 SV=1
EVM0010577	CmPP2C57	17.87	24.77	22.69	21.7767	48.84	44.55	45.03	46.14	23.79	23.12	24.86	23.9233	25.72	23.38	26.78	25.2933	30.92	35.34	46.59	37.6167	up				MEbrown	Probable protein phosphatase 2C 60 OS=Oryza sativa subsp. japonica OX=39947 GN=Os06g0717800 PE=2 SV=1
EVM0031947	CmPP2C58	23.86	28.22	27.91	26.6633	34.76	39	47.28	40.3467	14.88	27.4	32.38	24.8867	27.57	24.59	24.23	25.4633	23.98	26.63	26.59	25.7333					MEblue	Probable protein phosphatase 2C 63 OS=Arabidopsis thaliana OX=3702 GN=At4g33920 PE=2 SV=1
EVM0016817	CmPP2C59	16.21	18.8	21.43	18.8133	13.7	16.29	21.74	17.2433	12.02	17.78	19.95	16.5833	15.76	17.27	20.34	17.79	19.69	17.24	21.12	19.35					MEblack	Probable protein phosphatase 2C 10 OS=Arabidopsis thaliana OX=3702 GN=At1g34750 PE=2 SV=1
EVM0013960	CmPP2C60	35.36	43.1	46.48	41.6467	24.13	27.58	35.18	28.9633	26.09	47.3	46.69	40.0267	34.21	37.3	40.66	37.39	39.68	26.87	31.27	32.6067					MEturquoise	Probable protein phosphatase 2C 44 OS=Oryza sativa subsp. japonica OX=39947 GN=Os04g0609600 PE=2 SV=1
EVM0013059	CmPP2C61	0.19	0.15	0.22	0.186667	0.26	0.22	0.04	0.173333	0.54	0.23	0.28	0.35	0.14	0.25	0.19	0.193333	0.27	0.24	0.2	0.236667					-	Protein phosphatase 2C 7 OS=Arabidopsis thaliana OX=3702 GN=HAB2 PE=1 SV=2
EVM0014424	CmPP2C62	1.87	1.27	1.44	1.52667	0.71	0.61	0.91	0.743333	1.55	1.56	1.3	1.47	1.18	1.63	1.38	1.39667	1.5	1.38	1.2	1.36					MEblue	Probable inactive protein kinase At3g63330 OS=Arabidopsis thaliana OX=3702 GN=At3g63330 PE=2 SV=1
EVM0027994	CmPP2C63	2.81	2.23	2.3	2.44667	0.49	0.32	0.34	0.383333	3.3	1.61	1.04	1.98333	1.91	2.84	2.5	2.41667	1.28	1.14	0.82	1.08	down				MEturquoise	Probable protein phosphatase 2C 51 OS=Arabidopsis thaliana OX=3702 GN=At3g63340 PE=2 SV=2
EVM0031821	CmPP2C64	0.28	0.41	0.4	0.363333	0.42	0.4	0.95	0.59	0.06	0.02	0.11	0.0633333	0.16	0.1	0.36	0.206667	2.12	1.13	5.04	2.76333				up	-	Probable protein phosphatase 2C 75 OS=Arabidopsis thaliana OX=3702 GN=AHG1 PE=1 SV=1
EVM0008410	CmPP2C65	0	0	0	0	0	0	0	0	0	0	0	0	0	0	0	0	0	0	0	0					-	Probable protein phosphatase 2C 75 OS=Arabidopsis thaliana OX=3702 GN=AHG1 PE=1 SV=1
EVM0022562	CmPP2C66	13.2	11.17	11.68	12.0167	13.09	11.93	10.38	11.8	16.08	12.81	12.36	13.75	11.3	14.32	12.79	12.8033	10.07	11.87	10.09	10.6767					MEbrown	Probable protein phosphatase 2C 10 OS=Arabidopsis thaliana OX=3702 GN=At1g34750 PE=2 SV=1
EVM0003055	CmPP2C67	42.01	47.5	42.18	43.8967	30.33	37.54	45.34	37.7367	12.77	37.04	51.44	33.75	37.19	31.03	33.15	33.79	43.73	34.73	50.95	43.1367					MEblack	Probable protein phosphatase 2C 49 OS=Arabidopsis thaliana OX=3702 GN=At3g62260 PE=2 SV=1
EVM0033117	CmPP2C68	2.26	1.37	1.99	1.87333	13.15	13.05	13.1	13.1	2.47	2.45	3	2.64	3.12	3.04	2.85	3.00333	3.48	3.54	4.99	4.00333	up			up	MEblue	Probable protein phosphatase 2C 22 OS=Arabidopsis thaliana OX=3702 GN=At2g25620 PE=1 SV=1
EVM0028466	bHLH137	1.41	1.19	2.02	1.54	1.28	1.68	0.77	1.24333	1.57	0.81	0.68	1.02	0.36	1.84	1.47	1.22333	1.67	2.19	3.06	2.30667					MEyellow	Transcription factor bHLH137 OS=Arabidopsis thaliana OX=3702 GN=BHLH137 PE=1 SV=1
EVM0033064	MYC4	22.87	38.83	18.2	26.6333	32.6	20.86	14.2	22.5533	2.91	28.6	26.44	19.3167	42.52	17.37	26.64	28.8433	36.09	56.87	57.52	50.16					MEyellow	Transcription factor MYC4 OS=Arabidopsis thaliana OX=3702 GN=MYC4 PE=1 SV=1
EVM0007407	NAC72	205.78	322.33	297.35	275.153	174.89	193.03	265.06	210.993	21.77	190.11	261.62	157.833	198.38	120.82	258.13	192.443	490.98	446.08	800.82	579.293					MEyellow	NAC domain-containing protein 72 OS=Arabidopsis thaliana OX=3702 GN=NAC072 PE=2 SV=1
EVM0012518	CPRF2	7.26	5.37	4.4	5.67667	2.82	1.76	1.91	2.16333	9.1	6.49	5.16	6.91667	4.24	6.87	5.39	5.5	4.66	5.9	5.01	5.19	down				MEblue	Light-inducible protein CPRF2 OS=Petroselinum crispum OX=4043 GN=CPRF2 PE=2 SV=2
EVM0009459	HY5	5.2	2.86	3.69	3.91667	1	0.93	1.38	1.10333	5.06	2.51	1.71	3.09333	2.78	4.71	3.93	3.80667	3.85	2.04	2.99	2.96	down				MEblue	Transcription factor HY5 OS=Arabidopsis thaliana OX=3702 GN=HY5 PE=1 SV=1
EVM0005863	MYB30	12.64	5.68	6.05	8.12333	3.71	3.31	3.02	3.34667	7.98	5.33	4.89	6.06667	6.39	9.04	7.51	7.64667	6.22	6.61	9.26	7.36333	down				MEblue	Transcription factor MYB30 OS=Arabidopsis thaliana OX=3702 GN=MYB30 PE=1 SV=1
EVM0030390	MYB306	32.59	18.23	14.47	21.7633	44.38	46.82	48.58	46.5933	27.88	14.43	13.76	18.69	24.38	34.84	18.82	26.0133	34.43	28.35	27.23	30.0033	up				MEblue	Myb-related protein 306 OS=Antirrhinum majus OX=4151 GN=MYB306 PE=2 SV=1
EVM0002559	MYB86	1.06	0.16	0.16	0.46	2.34	2.32	4.32	2.99333	0.21	0.55	0.17	0.31	1.44	0.42	0.43	0.763333	0.67	1.43	0.3	0.8	up				MEblue	Transcription factor MYB86 OS=Arabidopsis thaliana OX=3702 GN=MYB86 PE=2 SV=1
EVM0032542	NAC83	70.82	43.43	49.72	54.6567	334.19	294.03	362.62	330.28	164.11	86.75	79.46	110.107	71.89	110.21	169.93	117.343	142.4	171.02	128.16	147.193	up		up	up	MEblue	NAC domain-containing protein 83 OS=Arabidopsis thaliana OX=3702 GN=NAC083 PE=1 SV=1
EVM0000001		0	0	0	0	0	0	0	0	0	0	0	0	0	0	0	0	0	0	0	0					-	Probable trehalose-phosphate phosphatase 7 OS=Oryza sativa subsp. japonica OX=39947 GN=TPP7 PE=2 SV=2
EVM0000002		0.05	0	0	0.0166667	0	0	0	0	0	0	0	0	0	0	0	0	0	0	0	0					-	Aquaporin TIP4-1 OS=Arabidopsis thaliana OX=3702 GN=TIP4-1 PE=2 SV=1
EVM0000003		0	0	0	0	0	0	0	0	0	0	0	0	0	0	0	0	0	0	0	0					-	#N/A
EVM0000004		19.77	23.37	24.11	22.4167	34.17	36.45	40.74	37.12	24.44	24.86	26.95	25.4167	20.95	25.04	23.54	23.1767	24.08	24.37	30.89	26.4467					MEblue	Stress enhanced protein 2, chloroplastic OS=Arabidopsis thaliana OX=3702 GN=SEP2 PE=2 SV=1
EVM0000005		20.8	18.33	19.25	19.46	18.75	17.54	18.46	18.25	19.96	19.13	19.61	19.5667	20.24	22.26	22.46	21.6533	20.99	18.58	15.74	18.4367					MEred	Proteasome subunit beta type-7-B OS=Arabidopsis thaliana OX=3702 GN=PBB2 PE=1 SV=2
EVM0000006		0.63	0.5	0.56	0.563333	1.69	1.32	1.24	1.41667	0.69	0.67	0.6	0.653333	0.77	0.85	0.87	0.83	0.79	0.38	0.44	0.536667	up				-	Putative pentatricopeptide repeat-containing protein At3g25970 OS=Arabidopsis thaliana OX=3702 GN=PCMP-E46 PE=3 SV=2
EVM0000007		3.64	6.23	3.18	4.35	8.53	7.33	9.27	8.37667	9.42	8.64	7.53	8.53	14.13	9.2	6.56	9.96333	5.86	9.73	9.41	8.33333					MEpink	ADP-ribosylation factor 1 OS=Oryza sativa subsp. japonica OX=39947 GN=Os01g0813400 PE=2 SV=3
EVM0000008		0.39	0.07	0.32	0.26	0.08	0.17	0.06	0.103333	0.31	0.33	0.24	0.293333	0.09	0.17	0.18	0.146667	0.1	0.11	0.03	0.08					-	#N/A
EVM0000009		0.08	0.08	0	0.0533333	0	0.08	0	0.0266667	0	0	0	0	0	0	0	0	0	0	0.09	0.03					-	Protein ASPARTIC PROTEASE IN GUARD CELL 1 OS=Arabidopsis thaliana OX=3702 GN=ASPG1 PE=1 SV=1
EVM0000010		5.59	3.72	5.95	5.08667	6.53	7.27	5.97	6.59	8.21	8.07	7.19	7.82333	5.57	7.48	6.72	6.59	6.27	4.39	3.65	4.77					MEblack	Protein FLX-like 2 OS=Arabidopsis thaliana OX=3702 GN=FLXL2 PE=1 SV=1
EVM0000011		0.36	0.15	0.36	0.29	0.21	0.16	0.32	0.23	0.25	0.19	0.21	0.216667	0.18	0.17	0.09	0.146667	0.23	0.2	0.17	0.2					-	Protein cereblon OS=Homo sapiens OX=9606 GN=CRBN PE=1 SV=1
EVM0000012		0	0	0	0	0	0	0	0	0	0	0	0	0	0	0	0	0	0	0	0					-	Exopolygalacturonase (Fragment) OS=Platanus acerifolia OX=140101 GN=plaa2 PE=1 SV=1
EVM0000013		0.1	0.1	0.12	0.106667	0.03	0	0	0.01	0.14	0.18	0.03	0.116667	0	0	0	0	0.1	0.03	0.03	0.0533333					-	Zinc finger CCCH domain-containing protein 1 OS=Arabidopsis thaliana OX=3702 GN=At1g01350 PE=2 SV=2
EVM0000014		0	0	0	0	0	0	0	0	0	0	0	0	0	0	0	0	0	0	0	0					-	#N/A
EVM0000015		0.06	0	0.03	0.03	0	0	0	0	0	0	0	0	0.06	0.06	0.03	0.05	0	0	0	0					-	Chloride channel protein CLC-b OS=Arabidopsis thaliana OX=3702 GN=CLC-B PE=1 SV=1
EVM0000016		1.7	2.84	2.33	2.29	0.67	0.64	1.12	0.81	0.87	1.53	0.86	1.08667	1.46	1.18	1.17	1.27	2.38	2.02	2.49	2.29667	down				MEblue	Putative disease resistance RPP13-like protein 1 OS=Arabidopsis thaliana OX=3702 GN=RPPL1 PE=3 SV=1
EVM0000017		0.35	0.13	0.21	0.23	0.18	0.14	0.1	0.14	0.3	0.12	0.09	0.17	0.19	0.19	0.24	0.206667	0.31	0.29	0.12	0.24					-	Cystinosin homolog OS=Arabidopsis thaliana OX=3702 GN=At5g40670 PE=2 SV=1
EVM0000018		0	0	0	0	0	0	0	0	0	0	0	0	0	0	0	0	0	0	0	0					-	#N/A
EVM0000019		52.34	47.57	33.43	44.4467	54.32	55.67	66.96	58.9833	7.75	9.19	9.89	8.94333	34.1	20.3	18.5	24.3	90.67	73.74	105.34	89.9167		down		up	MEbrown	(3S,6E)-nerolidol synthase 2, chloroplastic/mitochondrial OS=Fragaria ananassa OX=3747 PE=1 SV=1
EVM0000020		0.43	0.53	0.51	0.49	0.57	0.28	0.18	0.343333	0.35	0.23	0.08	0.22	0.39	0.58	0.62	0.53	0.45	0.33	0.2	0.326667					-	Mitotic-spindle organizing protein 1B OS=Arabidopsis thaliana OX=3702 GN=GIP1 PE=1 SV=1
EVM0000021		111.91	155.64	160.69	142.747	166.56	202.16	197.86	188.86	180.97	168.38	195.29	181.547	187.56	151.98	156.69	165.41	185.74	205.59	214.4	201.91					MEsalmon	60S ribosomal protein L12 OS=Prunus armeniaca OX=36596 GN=RPL12 PE=2 SV=1
EVM0000022		3.9	2.17	3.33	3.13333	2	2.09	5.93	3.34	0.51	0.32	0.79	0.54	5.37	6.36	10.17	7.3	4.21	1.44	1.6	2.41667		down			MEred	#N/A
EVM0000023		1.27	0.46	0.65	0.793333	1.84	1.63	1.2	1.55667	2.45	1.63	1.7	1.92667	1.37	2.17	1.64	1.72667	1.3	0.95	0.54	0.93		up			MEblack	#N/A
EVM0000024		0	0	0	0	0	0	0	0	0	0	0	0	0	0	0	0	0	0	0	0					-	#N/A
EVM0000025		0	0	0	0	0	0	0	0	0	0	0	0	0	0	0	0	0	0	0	0					-	Putative receptor protein kinase ZmPK1 OS=Zea mays OX=4577 GN=PK1 PE=2 SV=2
EVM0000026		1.57	0.62	1.13	1.10667	1.39	1.89	1.17	1.48333	1.22	0.77	0.68	0.89	1.44	1.73	0.88	1.35	1.17	1.2	0.83	1.06667					MEblue	#N/A
EVM0000027		6.53	4.22	9.94	6.89667	6.58	8.67	7.3	7.51667	18.74	16.75	29.73	21.74	14.01	12.36	25.39	17.2533	14.6	24.93	13.92	17.8167		up		up	MEpurple	Putative ripening-related protein 2 OS=Oryza sativa subsp. japonica OX=39947 GN=Os02g0637000 PE=3 SV=1
EVM0000028		0	0	0	0	0	0	0	0	0	0	0	0	0	0	0	0	0	0	0	0					-	NAC domain-containing protein 72 OS=Arabidopsis thaliana OX=3702 GN=NAC072 PE=2 SV=1
EVM0000029		14.42	12.39	16.05	14.2867	15.8	13.69	12.25	13.9133	25.76	15.42	14.91	18.6967	17.34	25.04	23.38	21.92	16.96	13.32	11.51	13.93					MEred	Derlin-2.2 OS=Arabidopsis thaliana OX=3702 GN=DER2.2 PE=2 SV=1
EVM0000030		10.93	9.71	9.87	10.17	11.65	10.5	10.2	10.7833	11.01	10.61	11.01	10.8767	10.49	10.99	10.81	10.7633	10.37	10.72	9.92	10.3367					MEblack	Pre-mRNA-processing factor 19 OS=Oryza sativa subsp. japonica OX=39947 GN=PRP19 PE=2 SV=1
EVM0000031		1.1	0.83	0.3	0.743333	0	0.08	0.26	0.113333	0.59	0.62	0.73	0.646667	0.58	0.52	0.38	0.493333	0.31	0.16	0.92	0.463333					-	#N/A
EVM0000032		30.7	29.34	37.36	32.4667	26.69	29.29	28.9	28.2933	40.11	33.29	30.4	34.6	32.25	44.05	44.16	40.1533	45.83	26.15	25.11	32.3633					MEred	SelT-like protein OS=Arabidopsis thaliana OX=3702 GN=At3g47300 PE=2 SV=2
EVM0000033		0.05	0	0	0.0166667	0	0	0.05	0.0166667	0.11	0.07	0	0.06	0	0.07	0.05	0.04	0.02	0.05	0	0.0233333					-	NAC domain-containing protein 14 OS=Arabidopsis thaliana OX=3702 GN=NAC014 PE=2 SV=1
EVM0000034		4.14	2.82	3.09	3.35	0.67	0.76	1.12	0.85	1.46	0.65	0.74	0.95	18.22	11.96	7.29	12.49	8.56	1.38	1.26	3.73333	down				MEred	(3S,6E)-nerolidol synthase 1, chloroplastic OS=Fragaria vesca OX=57918 PE=1 SV=1
EVM0000035		0.16	0.06	0.03	0.0833333	0	0.06	0.04	0.0333333	0	0	0	0	0	0.03	0	0.01	0	0.07	0.03	0.0333333					-	#N/A
EVM0000036		0	0	0	0	0	0	0	0	0	0	0	0	0	0	0	0	0	0	0	0					-	Serine carboxypeptidase 24 OS=Arabidopsis thaliana OX=3702 GN=SCPL24 PE=1 SV=1
EVM0000037		0.13	0	0.12	0.0833333	0.25	0.37	0.14	0.253333	0	0.25	0.13	0.126667	0	0.24	0.25	0.163333	0.13	0.13	0.13	0.13					-	#N/A
EVM0000038		0	0	0	0	0	0	0	0	0	0	0	0	0	0	0	0	0	0	0	0					-	Probable polyamine transporter At3g13620 OS=Arabidopsis thaliana OX=3702 GN=At3g13620 PE=2 SV=1
EVM0000039		0	0	0	0	0	0	0	0	0.02	0	0	0.00666667	0	0	0	0	0	0	0	0					-	G-type lectin S-receptor-like serine/threonine-protein kinase At1g11330 OS=Arabidopsis thaliana OX=3702 GN=At1g11330 PE=1 SV=3
EVM0000040		0	0	0	0	0	0	0	0	0	0	0	0	0	0	0	0	0	0	0	0					-	NAD(P)H-quinone oxidoreductase subunit H, chloroplastic OS=Morus indica OX=248361 GN=ndhH PE=3 SV=1
EVM0000042		0	0	0	0	0	0	0	0	0	0	0	0	0	0	0	0	0	0	0	0					-	Alpha-farnesene synthase OS=Ricinus communis OX=3988 GN=TPS7 PE=1 SV=2
EVM0000043		6.82	1.73	2.64	3.73	0.74	0.68	0.94	0.786667	1.99	1.05	0.55	1.19667	1.56	3.38	3.57	2.83667	1.3	1.32	1.21	1.27667	down	down			MEturquoise	Beta-galactosidase 1 OS=Arabidopsis thaliana OX=3702 GN=BGAL1 PE=2 SV=1
EVM0000044		43.74	54.77	37.27	45.26	73.33	62.17	54.05	63.1833	61.87	50.78	52.98	55.21	51.42	36.13	24.88	37.4767	29.01	46.44	37.21	37.5533					MEgreen	ACT domain-containing protein ACR11 OS=Arabidopsis thaliana OX=3702 GN=ACR11 PE=1 SV=1
EVM0000045		0	0	0	0	0	0	0	0	0	0	0	0	0	0	0	0	0	0	0	0					-	#N/A
EVM0000046		9.76	8.62	7.9	8.76	11.86	10.34	11.45	11.2167	8.49	9.26	8.61	8.78667	8.18	8.77	11.07	9.34	9	10.28	11.21	10.1633					MEbrown	Uncharacterized protein At2g33490 OS=Arabidopsis thaliana OX=3702 GN=At2g33490 PE=4 SV=2
EVM0000047		0	0	0.09	0.03	0	0	0	0	0	0	0	0	0	0	0	0	0	0.1	0	0.0333333					-	#N/A
EVM0000048		4.98	6.27	6.31	5.85333	6.6	6.87	6.24	6.57	3.89	6.83	7.72	6.14667	6.32	5.38	6.85	6.18333	7.04	6.83	5.65	6.50667					MEturquoise	#N/A
EVM0000049		0.05	0.15	0.3	0.166667	0.15	0.15	0.12	0.14	0.2	0.05	0.05	0.1	0.05	0.1	0.1	0.0833333	0	0.05	0.06	0.0366667					-	Putative ribonuclease H protein At1g65750 OS=Arabidopsis thaliana OX=3702 GN=At1g65750 PE=3 SV=1
EVM0000050		0	0	0	0	0	0	0	0	0	0	0	0	0	0	0	0	0	0	0	0					-	Putative ribonuclease H protein At1g65750 OS=Arabidopsis thaliana OX=3702 GN=At1g65750 PE=3 SV=1
EVM0000051		0.4	0.02	0.02	0.146667	0.25	0.17	0.14	0.186667	0.02	0.03	0.05	0.0333333	0.18	0.14	0.02	0.113333	0.19	0.26	0.27	0.24					-	Glucomannan 4-beta-mannosyltransferase 9 OS=Arabidopsis thaliana OX=3702 GN=CSLA9 PE=1 SV=1
EVM0000052		1.14	1.44	1.73	1.43667	1.43	1.59	1.2	1.40667	1.15	1.76	1.64	1.51667	1.5	1.91	1.81	1.74	1.29	1.26	1.11	1.22					MEyellow	Probable leucine-rich repeat receptor-like protein kinase At5g49770 OS=Arabidopsis thaliana OX=3702 GN=At5g49770 PE=2 SV=1
EVM0000053		13.73	12.27	14.77	13.59	16.67	16.3	14.3	15.7567	17.45	16.27	14.02	15.9133	14.75	14.68	16.75	15.3933	15.14	11.5	11.64	12.76					MEblue	THO complex subunit 4B OS=Arabidopsis thaliana OX=3702 GN=ALY2 PE=1 SV=1
EVM0000054		0	0	0	0	0	0	0	0	0	0	0	0	0	0	0	0	0.1	0	0	0.0333333					-	Proteinase inhibitor PSI-1.2 OS=Capsicum annuum OX=4072 PE=1 SV=1
EVM0000055		1.69	1.49	1.39	1.52333	1.44	1.24	1.11	1.26333	1.45	1.59	1.6	1.54667	1.65	1.38	1.22	1.41667	1.02	1.28	1.1	1.13333					MEturquoise	DNA-directed RNA polymerase I subunit 2 OS=Arabidopsis thaliana OX=3702 GN=NRPA2 PE=2 SV=1
EVM0000056		0.34	0.19	0.26	0.263333	0	0.07	0	0.0233333	0.06	0.07	0.07	0.0666667	0.13	0.19	0.07	0.13	0.07	0.14	0.14	0.116667					-	#N/A
EVM0000057		1.19	2.23	1.15	1.52333	2.58	2.34	1.64	2.18667	1.5	1.93	0.95	1.46	1.35	1.48	1.64	1.49	1.05	0.8	1.02	0.956667					MEmagenta	Pentatricopeptide repeat-containing protein At4g35130, chloroplastic OS=Arabidopsis thaliana OX=3702 GN=PCMP-H27 PE=3 SV=1
EVM0000058		19.75	18.18	13.54	17.1567	10.35	8.67	6.66	8.56	18.63	17.61	18.18	18.14	14.46	13.46	13.98	13.9667	11.14	14.27	15.05	13.4867					MEblue	UPF0496 protein At3g19330 OS=Arabidopsis thaliana OX=3702 GN=At3g19330 PE=2 SV=2
EVM0000059		0.24	0.24	0.46	0.313333	0.3	0.55	0.81	0.553333	0.36	0.31	0.29	0.32	0.24	0.56	0.86	0.553333	0.49	0.26	0.44	0.396667					-	Probable disease resistance RPP8-like protein 2 OS=Arabidopsis thaliana OX=3702 GN=RPP8L2 PE=3 SV=1
EVM0000060		0	0	0	0	0	0	0	0	0	0	0	0	0	0	0	0	0	0	0	0					-	#N/A
EVM0000061		0.47	1.58	1.54	1.19667	3.57	2.85	2.72	3.04667	3.56	3.37	2.33	3.08667	3.45	5.52	4.16	4.37667	3.36	3.15	3.12	3.21	up	up	up	up	MEpink	Abscisic acid 8'-hydroxylase 3 OS=Oryza sativa subsp. japonica OX=39947 GN=CYP707A7 PE=2 SV=1
EVM0000062		7.56	8.14	5.42	7.04	7.2	6.53	6.34	6.69	3.91	8	7.46	6.45667	7.32	5.59	4.46	5.79	6.96	7.2	7.18	7.11333					MEpink	#N/A
EVM0000063		3.61	2.06	1.9	2.52333	5.43	2.96	2.15	3.51333	2.47	1.62	1.22	1.77	1.89	2.78	2.15	2.27333	1.86	2.24	2.37	2.15667					MEblue	Serine/threonine-protein kinase KIPK2 OS=Arabidopsis thaliana OX=3702 GN=KIPK2 PE=1 SV=1
EVM0000064		3.77	1.97	1.87	2.53667	5.24	8.41	10.25	7.96667	25.21	12.9	8.91	15.6733	8.01	9.09	2.43	6.51	3.07	7.19	2.85	4.37	up	up			MEgreen	Serine/threonine-protein kinase-like protein CCR4 OS=Arabidopsis thaliana OX=3702 GN=CCR4 PE=1 SV=1
EVM0000065		8.24	7.7	8.89	8.27667	8.17	7.55	7.97	7.89667	9.15	7.79	7.78	8.24	8.06	7.94	9.33	8.44333	7.56	8.46	9.91	8.64333					MEmagenta	E3 ubiquitin-protein ligase RFI2 OS=Arabidopsis thaliana OX=3702 GN=RFI2 PE=1 SV=2
EVM0000066		0.12	0	0.22	0.113333	0.11	0.22	0.52	0.283333	0.11	0.57	0.6	0.426667	0.43	0.11	0.11	0.216667	0.35	0	0.24	0.196667					-	#N/A
EVM0000067		4.52	4.29	3.11	3.97333	2.95	3.41	3.76	3.37333	4.28	4.32	4.05	4.21667	3.79	4.2	4.82	4.27	3.83	3.73	4.13	3.89667					MEmagenta	#N/A
EVM0000068		28.78	25.82	29.59	28.0633	33.11	29.79	24.51	29.1367	26.3	23.36	22.04	23.9	25.84	29.48	37.12	30.8133	22.77	19.1	18.67	20.18					MEyellow	ALBINO3-like protein 1, chloroplastic OS=Arabidopsis thaliana OX=3702 GN=ALB4 PE=1 SV=3
EVM0000069		0	0.11	0	0.0366667	0	0	0	0	0.04	0.04	0	0.0266667	0	0	0	0	0	0.04	0.04	0.0266667					-	Gypsy retrotransposon integrase-like protein 1 OS=Homo sapiens OX=9606 GN=GIN1 PE=1 SV=3
EVM0000070		0	0.47	0	0.156667	0	0.32	0	0.106667	0	1.94	2.57	1.50333	0	0.16	0	0.0533333	0	0.68	0.35	0.343333					-	Ethylene-responsive transcription factor 10 OS=Arabidopsis thaliana OX=3702 GN=ERF10 PE=2 SV=1
EVM0000071		0	0	0	0	0	0	0	0	0	0	0	0	0	0	0	0	0	0	0	0					-	#N/A
EVM0000072		0	0	0	0	0	0	0	0	0	0	0	0	0	0	0	0	0	0	0	0					-	Two-pore potassium channel 1 OS=Arabidopsis thaliana OX=3702 GN=TPK1 PE=1 SV=2
EVM0000073		0	0	0	0	0	0	0	0	0	0	0	0	0	0	0	0	0	0	0	0					-	Retrovirus-related Pol polyprotein from transposon opus OS=Drosophila melanogaster OX=7227 GN=pol PE=3 SV=1
EVM0000074		0.79	0.69	0.95	0.81	0.89	0.63	1.32	0.946667	1.23	0.71	1.22	1.05333	0.36	0.81	0.83	0.666667	0.59	1.14	0.76	0.83					-	Cyclin-dependent kinase B2-2 OS=Arabidopsis thaliana OX=3702 GN=CDKB2-2 PE=1 SV=2
EVM0000075		0	0	0	0	0.08	0	0	0.0266667	0	0	0	0	0.07	0.22	0.15	0.146667	0.08	0	0	0.0266667					-	Anthocyanidin 3-O-glucosyltransferase 5 OS=Manihot esculenta OX=3983 GN=GT5 PE=2 SV=1
EVM0000076		0	0	0	0	0	0	0	0	0	0	0	0	0	0	0	0	0	0	0	0					-	#N/A
EVM0000077		0	0	0	0	0	0	0	0	0	0	0	0	0	0	0	0	0	0	0	0					-	Protein LIFEGUARD 4 OS=Arabidopsis thaliana OX=3702 GN=LFG4 PE=2 SV=1
EVM0000078		0	0	0	0	0	0	0	0	0	0	0	0	0	0	0	0	0	0	0	0					-	ATP-dependent DNA helicase PIF1 OS=Homo sapiens OX=9606 GN=PIF1 PE=1 SV=2
EVM0000079		0.24	0.08	0.17	0.163333	0.09	0.13	0.22	0.146667	0.27	0.02	0.05	0.113333	0.02	0.17	0.39	0.193333	0.09	0.02	0.14	0.0833333					-	Calcineurin B-like protein 4 OS=Oryza sativa subsp. japonica OX=39947 GN=CBL4 PE=1 SV=1
EVM0000080		6.27	3.44	3.96	4.55667	5.97	6.42	3.8	5.39667	9.39	7.01	6.71	7.70333	6.11	7.23	6.39	6.57667	5	6.26	4.73	5.33					MEblack	Probable inactive receptor kinase At2g26730 OS=Arabidopsis thaliana OX=3702 GN=At2g26730 PE=1 SV=1
EVM0000081		0.11	0	0	0.0366667	0.31	0.2	0.24	0.25	0.2	0	0	0.0666667	0.1	0.1	0.1	0.1	0.11	0.22	0	0.11					-	Thioredoxin reductase 2 OS=Arabidopsis thaliana OX=3702 GN=NTR2 PE=2 SV=2
EVM0000082		0.63	0.72	0.93	0.76	0.47	0.94	0.9	0.77	0.99	0.68	0.44	0.703333	0.7	0.9	0.61	0.736667	0.61	0.5	0.27	0.46					-	#N/A
EVM0000083		0	0.01	0.01	0.00666667	0	0	0	0	0.11	0.11	0.03	0.0833333	0.01	0.03	0.01	0.0166667	0.03	0.04	0.05	0.04					-	Short-chain dehydrogenase TIC 32, chloroplastic OS=Pisum sativum OX=3888 GN=TIC32 PE=1 SV=1
EVM0000084		6.92	5.75	10.15	7.60667	7.1	10.85	18.36	12.1033	10.7	14.25	12.75	12.5667	8.44	13.46	13.8	11.9	14.02	6.85	7.96	9.61					MEblack	Lipase-like PAD4 OS=Arabidopsis thaliana OX=3702 GN=PAD4 PE=1 SV=1
EVM0000085		0.57	0.37	0.18	0.373333	2.22	2.26	3.54	2.67333	0.38	1.6	1.78	1.25333	2.05	1.13	1.44	1.54	2.39	4.09	4.75	3.74333	up		up	up	MEturquoise	Putative non-heme bromoperoxidase BpoC OS=Mycobacterium tuberculosis (strain ATCC 25618 / H37Rv) OX=83332 GN=bpoC PE=1 SV=1
EVM0000086		0	0	0	0	0	0	0	0	0	0	0	0	0	0	0	0	0	0	0	0					-	Pro-Pol polyprotein OS=Simian foamy virus type 1 OX=338478 GN=pol PE=1 SV=3
EVM0000087		0.2	0.07	0.03	0.1	0.03	0.03	0.05	0.0366667	0	0.1	0.04	0.0466667	0.08	0	0	0.0266667	0.04	0.04	0.08	0.0533333					-	Dirigent protein 7 OS=Arabidopsis thaliana OX=3702 GN=DIR7 PE=2 SV=1
EVM0000088		0.12	0	0	0.04	0.35	0	0	0.116667	0	0.12	0	0.04	0	0	0	0	0	0	0.13	0.0433333					-	#N/A
EVM0000089		0	0	0	0	0	0	0	0	0	0	0	0	0	0	0	0	0	0	0	0					-	#N/A
EVM0000090		0.09	0.03	0	0.04	0.06	0.17	0.22	0.15	0.11	0.14	0.09	0.113333	0.08	0.11	0.14	0.11	0.17	0.09	0.12	0.126667					-	Cell division cycle-associated 7-like protein OS=Homo sapiens OX=9606 GN=CDCA7L PE=1 SV=2
EVM0000091		0	0	0	0	0	0	0	0	0	0	0	0	0	0	0	0	0	0	0	0					-	#N/A
EVM0000092		0	0	0	0	0	0	0	0	0	0	0	0	0	0	0	0	0	0	0	0					-	#N/A
EVM0000093		0	0	0	0	0	0	0	0	0	0	0	0	0	0	0	0	0	0	0	0					-	L-type lectin-domain containing receptor kinase IX.1 OS=Arabidopsis thaliana OX=3702 GN=LECRK91 PE=1 SV=1
EVM0000094		0	0	0	0	0	0	0	0	0	0	0	0	0	0	0	0	0	0	0	0					-	G-type lectin S-receptor-like serine/threonine-protein kinase At1g11410 OS=Arabidopsis thaliana OX=3702 GN=At1g11410 PE=3 SV=3
EVM0000095		0.64	0.61	0.5	0.583333	0.11	0.06	0.06	0.0766667	0.98	0.28	0.12	0.46	0.16	0.49	1.01	0.553333	0.41	0.18	1.72	0.77					-	Phenolic glucoside malonyltransferase 1 OS=Arabidopsis thaliana OX=3702 GN=PMAT1 PE=1 SV=1
EVM0000096		0	0	0	0	0	0	0	0	0.02	0	0	0.00666667	0	0	0	0	0	0	0	0					-	#N/A
EVM0000097		1.08	0.25	0.11	0.48	0.08	0.04	0.11	0.0766667	0.25	0.09	0.02	0.12	0.08	0.28	0.13	0.163333	0.07	0.03	0.02	0.04				down	-	Cyclic nucleotide-gated ion channel 1 OS=Arabidopsis thaliana OX=3702 GN=CNGC1 PE=1 SV=1
EVM0000098		0	0	0	0	0	0	0	0	0	0	0	0	0	0	0	0	0	0	0	0					-	#N/A
EVM0000099		0.08	0.19	0.04	0.103333	0	0.04	0.09	0.0433333	0.23	0.12	0	0.116667	0	0.38	0.19	0.19	0.16	0.04	0.08	0.0933333					-	Receptor-like protein EIX2 OS=Solanum lycopersicum OX=4081 GN=EIX2 PE=1 SV=2
EVM0000100		6.33	5.37	6.31	6.00333	5.5	5.22	5.24	5.32	5.58	5.31	4.67	5.18667	6.49	6.32	6	6.27	6.09	6.21	6.29	6.19667					MEgreen	#N/A
EVM0000101		3.8	2.87	3.32	3.33	2.2	1.68	1.55	1.81	3.83	3.02	2.39	3.08	2.48	4.41	2.99	3.29333	2.62	2.23	2.13	2.32667					MEturquoise	#N/A
EVM0000102		0.76	0.06	0.22	0.346667	0.06	0.22	0.2	0.16	0.22	0.4	0	0.206667	0.11	0	0.17	0.0933333	0.17	0.3	0	0.156667					-	#N/A
EVM0000103		0	0	0	0	0	0	0	0	0	0	0	0	0	0	0	0	0	0	0	0					-	Probable E3 ubiquitin-protein ligase ARI8 OS=Arabidopsis thaliana OX=3702 GN=ARI8 PE=2 SV=1
EVM0000104		0	0	0	0	0.01	0.03	0.06	0.0333333	0	0	0	0	1.24	0.09	0	0.443333	0	0	0	0					-	Putative laccase-9 OS=Oryza sativa subsp. japonica OX=39947 GN=LAC9 PE=3 SV=1
EVM0000105		0.39	0.28	0.42	0.363333	0.43	0.53	0.56	0.506667	0.64	0.52	0.52	0.56	0.49	0.54	0.62	0.55	0.64	0.26	0.23	0.376667					-	39S ribosomal protein L47, mitochondrial OS=Mus musculus OX=10090 GN=Mrpl47 PE=1 SV=2
EVM0000106		0	0	0	0	0	0	0	0	0	0	0	0	0	0	0	0	0	0	0	0					-	Disease resistance protein TAO1 OS=Arabidopsis thaliana OX=3702 GN=TAO1 PE=4 SV=1
EVM0000107		1.37	2.09	1.5	1.65333	0.87	1.09	1.87	1.27667	0.59	2.03	2.03	1.55	1.34	0.98	0.82	1.04667	1.13	1.42	1.64	1.39667					MEpink	TMV resistance protein N OS=Nicotiana glutinosa OX=35889 GN=N PE=1 SV=1
EVM0000108		3.22	3.34	2.37	2.97667	1.58	1.15	0.98	1.23667	4.03	2.83	1.94	2.93333	2.26	2.27	2.21	2.24667	1.73	2.31	2.05	2.03	down				MEbrown	Probable protein phosphatase 2C 71 OS=Oryza sativa subsp. japonica OX=39947 GN=Os10g0370000 PE=2 SV=1
EVM0000109		11.36	10.1	12.02	11.16	9.34	8.84	7.28	8.48667	14.63	10.51	8.53	11.2233	9.37	14.33	14.02	12.5733	9.43	7.37	7.02	7.94					MEturquoise	Auxin response factor 19 OS=Arabidopsis thaliana OX=3702 GN=ARF19 PE=1 SV=2
EVM0000110		35.75	27.53	28.29	30.5233	32.64	30.81	28.18	30.5433	29.51	28.41	30.9	29.6067	28.15	28.84	28.77	28.5867	25.03	30.79	26.71	27.51					MEmagenta	26S proteasome non-ATPase regulatory subunit 1 homolog A OS=Arabidopsis thaliana OX=3702 GN=RPN2A PE=1 SV=1
EVM0000111		0	0	0	0	0	0	0	0	0	0	0	0	0	0	0	0	0	0	0	0					-	Putative ATP synthase protein YMF19 OS=Helianthus annuus OX=4232 GN=YMF19 PE=3 SV=1
EVM0000112		0	0	0.1	0.0333333	0.1	0.05	0	0.05	0.05	0	0.05	0.0333333	0	0	0	0	0	0.05	0.05	0.0333333					-	NADPH-dependent aldehyde reductase 1, chloroplastic OS=Arabidopsis thaliana OX=3702 GN=ChlADR1 PE=1 SV=1
EVM0000113		12.22	7.18	4.9	8.1	5.94	6.88	8.66	7.16	3.42	5.58	5.07	4.69	6.92	9.64	7.49	8.01667	7.72	7.71	8.61	8.01333					MEgreen	#N/A
EVM0000114		3.76	3.04	3.41	3.40333	4.22	3.42	2.67	3.43667	3.65	3.68	2.85	3.39333	3.06	4.18	4.41	3.88333	3.39	2.74	2.68	2.93667					MEyellow	Pentatricopeptide repeat-containing protein At1g13040, mitochondrial OS=Arabidopsis thaliana OX=3702 GN=At1g13040 PE=2 SV=1
EVM0000115		0	0	0	0	0	0	0	0	0	0	0	0	0	0	0	0	0	0	0	0					-	#N/A
EVM0000116		0.2	0.1	0	0.1	0.1	0.1	0	0.0666667	0.09	0	0.21	0.1	0	0	0	0	0	0	0	0					-	Casparian strip membrane protein 1 OS=Ricinus communis OX=3988 GN=RCOM_1259250 PE=2 SV=1
EVM0000117		5.71	3.9	4.42	4.67667	7.42	7.03	5.39	6.61333	4.06	3.11	3.58	3.58333	4.53	4.91	5.89	5.11	3.89	4.41	4.22	4.17333					MEblue	Probable methyltransferase PMT15 OS=Arabidopsis thaliana OX=3702 GN=At4g00750 PE=2 SV=1
EVM0000118		0.09	0.07	0.06	0.0733333	0.41	0.31	0.28	0.333333	0.09	0.18	0.32	0.196667	0.4	0.18	0.1	0.226667	0.23	0.16	0.19	0.193333	up				-	Amino acid transporter AVT6C OS=Arabidopsis thaliana OX=3702 GN=AVT6C PE=2 SV=1
EVM0000119		2.75	3.09	2.97	2.93667	3.88	4.13	3.48	3.83	4.53	3.43	2.61	3.52333	3.12	3.15	2.69	2.98667	3.1	2.28	2.03	2.47					MEyellow	50S ribosomal protein L9 OS=Solibacter usitatus (strain Ellin6076) OX=234267 GN=rplI PE=3 SV=1
EVM0000120		13.71	8.15	7.28	9.71333	25.49	13.08	12.96	17.1767	12.19	11.6	15.15	12.98	18.06	25.62	33.79	25.8233	9.21	9.27	7.41	8.63			up		MEpink	Prolyl endopeptidase OS=Homo sapiens OX=9606 GN=PREP PE=1 SV=2
EVM0000121		6.19	4.93	6.87	5.99667	8.38	8.86	8.43	8.55667	7.37	7.47	7.65	7.49667	7.5	7.44	7.73	7.55667	8.16	6.89	6.17	7.07333					MEblue	FK506-binding protein 2 OS=Vicia faba OX=3906 GN=FKBP15 PE=1 SV=1
EVM0000122		0	0	0.31	0.103333	0	0	0	0	0	0	0	0	0	0	0	0	0	0	0	0					-	Probable LRR receptor-like serine/threonine-protein kinase At4g29180 OS=Arabidopsis thaliana OX=3702 GN=At4g29180 PE=2 SV=2
EVM0000123		13.03	9.4	11.03	11.1533	5.82	6.13	6.86	6.27	13.65	9.64	7.99	10.4267	7.91	12.1	13.8	11.27	9.95	7.49	6.84	8.09333					MEturquoise	Phosphatidylinositol 3,4,5-trisphosphate 3-phosphatase and protein-tyrosine-phosphatase PTEN2A OS=Arabidopsis thaliana OX=3702 GN=PTEN2A PE=1 SV=1
EVM0000124		6.57	7.62	8.08	7.42333	7.91	8	8.05	7.98667	9.22	9.8	9.4	9.47333	8.37	10.07	10.74	9.72667	8.97	8.23	7.1	8.1					MEblack	Putative E3 ubiquitin-protein ligase RING1a OS=Arabidopsis thaliana OX=3702 GN=RING1A PE=1 SV=2
EVM0000125		0	0	0	0	0	0	0	0	0	0	0	0	0	0	0	0	0	0	0	0					-	Uncharacterized acetyltransferase At3g50280 OS=Arabidopsis thaliana OX=3702 GN=At3g50280 PE=3 SV=1
EVM0000126		20.68	16.78	18.57	18.6767	24.25	23.56	24.13	23.98	24.75	20.88	19.06	21.5633	19.42	22.38	21.87	21.2233	20.48	22.32	22.92	21.9067					MEturquoise	#N/A
EVM0000127		0.44	0.21	0.5	0.383333	0.53	0.78	0.85	0.72	0.82	0.92	0.77	0.836667	0.46	0.58	0.78	0.606667	0.81	0.51	0.46	0.593333					-	Mitogen-activated protein kinase kinase 6 OS=Arabidopsis thaliana OX=3702 GN=MKK6 PE=1 SV=1
EVM0000128		0.86	0.37	0.38	0.536667	0.31	0.28	0.2	0.263333	0.07	0.07	0.04	0.06	0.39	0.34	0.41	0.38	0.25	0.11	0.23	0.196667		down			-	F-box protein CPR1 OS=Arabidopsis thaliana OX=3702 GN=CPR1 PE=1 SV=2
EVM0000129		8.73	5.93	13.07	9.24333	4.68	5.72	8.57	6.32333	8.96	9.15	7.64	8.58333	5.04	9.63	12.65	9.10667	8.12	4.14	6.88	6.38					MEturquoise	D-galacturonate reductase OS=Fragaria ananassa OX=3747 GN=GALUR PE=1 SV=1
EVM0000130		95.05	34.45	26.04	51.8467	4.62	8.15	4.78	5.85	25.75	13.27	11.34	16.7867	30.21	31.84	14.41	25.4867	18.23	21.94	22.74	20.97	down	down			MEturquoise	3-ketoacyl-CoA synthase 12 OS=Arabidopsis thaliana OX=3702 GN=KCS12 PE=2 SV=1
EVM0000131		0	0	0	0	0	0	0	0	0	0	0.02	0.00666667	0	0	0	0	0.02	0	0	0.00666667					-	Chloroplast envelope quinone oxidoreductase homolog OS=Arabidopsis thaliana OX=3702 GN=CEQORH PE=1 SV=1
EVM0000132		0.7	0.41	0.61	0.573333	0.87	0.66	0.45	0.66	0.98	1.01	0.61	0.866667	0.68	0.65	0.63	0.653333	0.55	0.59	0.64	0.593333					-	#N/A
EVM0000133		25.54	16.27	23.53	21.78	8.99	8.97	9.2	9.05333	14.04	9.55	7.6	10.3967	10.39	17.13	16.81	14.7767	8.92	6.24	6.15	7.10333	down	down		down	MEsalmon	Protein NRT1/ PTR FAMILY 5.10 OS=Arabidopsis thaliana OX=3702 GN=NPF5.10 PE=2 SV=1
EVM0000134		0	0	0	0	0	0	0	0	0	0	0	0	0	0	0	0	0	0	0	0					-	#N/A
EVM0000135		0.06	0	0.03	0.03	0.03	0.03	0.09	0.05	0	0	0	0	0	0.03	0.03	0.02	0	0	0.03	0.01					-	#N/A
EVM0000136		1.49	1.03	0.67	1.06333	1.12	1.11	1.09	1.10667	0.41	0.7	0.85	0.653333	0.52	0.68	0.55	0.583333	1.56	1.73	2.14	1.81					MEbrown	Putative disease resistance RPP13-like protein 1 OS=Arabidopsis thaliana OX=3702 GN=RPPL1 PE=3 SV=1
EVM0000137		0	0	0	0	0.02	0	0.02	0.0133333	0	0	0	0	0	0	0	0	0	0	0.02	0.00666667					-	UPF0481 protein At3g47200 OS=Arabidopsis thaliana OX=3702 GN=At3g47200 PE=2 SV=1
EVM0000138		1.56	1.54	1.45	1.51667	0.98	1.02	1.13	1.04333	1.41	1.28	1.51	1.4	1.66	1.48	2	1.71333	2.01	1.29	1.38	1.56					MEblue	Putative RING-H2 finger protein ATL21A OS=Arabidopsis thaliana OX=3702 GN=ATL21A PE=3 SV=1
EVM0000139		0	0	0	0	0	0	0	0	0	0	0	0	0	0	0	0	0	0	0	0					-	#N/A
EVM0000140		6.47	5.09	5.74	5.76667	4.25	4.42	4.33	4.33333	5.46	5.02	4.5	4.99333	4.96	5.42	6.2	5.52667	4.77	3.99	3.3	4.02					MEturquoise	Ureidoglycolate hydrolase OS=Arabidopsis thaliana OX=3702 GN=UAH PE=1 SV=1
EVM0000141		0	0.05	0	0.0166667	0	0	0	0	0	0	0	0	0	0	0	0	0	0	0	0					-	Uncharacterized mitochondrial protein AtMg00310 OS=Arabidopsis thaliana OX=3702 GN=AtMg00310 PE=4 SV=1
EVM0000142		39.73	39.36	37.23	38.7733	36.88	35.5	30.88	34.42	43.12	42.36	42.87	42.7833	43.42	41.13	41.31	41.9533	34.12	36.64	33.24	34.6667					MEbrown	Ankyrin repeat domain-containing protein 2B OS=Arabidopsis thaliana OX=3702 GN=AKR2B PE=1 SV=1
EVM0000143		0	0	0	0	0	0	0	0	0	0	0	0	0	0	0	0	0	0	0	0					-	Protein FAR1-RELATED SEQUENCE 5 OS=Arabidopsis thaliana OX=3702 GN=FRS5 PE=1 SV=1
EVM0000144		0	0	0	0	0	0	0	0	0	0	0	0	0	0	0	0	0	0	0	0					-	#N/A
EVM0000145		4.34	2.37	3.23	3.31333	3.1	2.02	1.28	2.13333	5.23	3.59	2.29	3.70333	2.86	3.21	4.16	3.41	3.54	2.58	2	2.70667					MEbrown	Protein MULTIPLE CHLOROPLAST DIVISION SITE 1 OS=Arabidopsis thaliana OX=3702 GN=MCD1 PE=1 SV=1
EVM0000146		0.02	0.02	0.00775	0.0159167	0.00783	0.00777	0.08	0.0318667	0.02	0.02	0	0.0133333	0.03	0.05	0.03	0.0366667	0.06	0.03	0.00852	0.03284					-	Serine carboxypeptidase-like 18 OS=Arabidopsis thaliana OX=3702 GN=SCPL18 PE=2 SV=2
EVM0000147		0.96	0.76	0.56	0.76	0	0	0	0	0.54	0.47	0.23	0.413333	0.12	0.43	0.43	0.326667	0.38	0.43	0.24	0.35	down				-	Pentatricopeptide repeat-containing protein At1g30610, chloroplastic OS=Arabidopsis thaliana OX=3702 GN=EMB2279 PE=3 SV=1
EVM0000148		0	0	0	0	0	0	0.07	0.0233333	0	0	0	0	0	0	0	0	0	0	0	0					-	Aluminum-activated malate transporter 2 OS=Arabidopsis thaliana OX=3702 GN=ALMT2 PE=2 SV=2
EVM0000149		0	0	0	0	0	0	0	0	0	0	0	0	0	0	0	0	0	0	0	0					-	#N/A
EVM0000150		39.75	29.76	39.52	36.3433	25.51	26.8	26.16	26.1567	46.22	36.29	34.7	39.07	31.9	41.32	44.82	39.3467	35.99	29.8	26.17	30.6533					MEbrown	E3 ubiquitin-protein ligase RHF2A OS=Arabidopsis thaliana OX=3702 GN=RHF2A PE=2 SV=1
EVM0000151		0.54	0.3	0.3	0.38	0.38	0.22	0.26	0.286667	0.44	0.08	0.24	0.253333	0.14	0.15	0.38	0.223333	0.15	0.08	0.08	0.103333					-	Pentatricopeptide repeat-containing protein At5g15280, mitochondrial OS=Arabidopsis thaliana OX=3702 GN=At5g15280 PE=1 SV=1
EVM0000152		0	0	0	0	0	0	0	0	0	0	0	0	0	0	0	0	0	0	0	0					-	Uncharacterized mitochondrial protein AtMg01250 OS=Arabidopsis thaliana OX=3702 GN=AtMg01250 PE=4 SV=1
EVM0000153		20.73	27.35	27.98	25.3533	13.73	25.68	42.96	27.4567	9.28	27.04	28.49	21.6033	17.92	23.48	27.74	23.0467	27.82	19.69	26.25	24.5867					MEbrown	GDSL esterase/lipase At4g10955 OS=Arabidopsis thaliana OX=3702 GN=At4g10955 PE=2 SV=1
EVM0000154		0	0	0	0	0	0	0	0	0	0	0	0	0	0	0	0	0	0	0	0					-	Probable transcription repressor OFP9 OS=Arabidopsis thaliana OX=3702 GN=OFP9 PE=3 SV=2
EVM0000155		29.86	19.9	28.95	26.2367	8.52	15.93	26.73	17.06	17.87	8.18	9.36	11.8033	9.94	20.21	28.21	19.4533	20.76	7.92	8.4	12.36					MEpurple	Beta-amyrin 28-monooxygenase OS=Vitis vinifera OX=29760 GN=CYP716A17 PE=1 SV=2
EVM0000156		6.85	6.4	6.72	6.65667	7.3	7.96	7.6	7.62	5.79	5.91	5.75	5.81667	5.75	5.97	6.26	5.99333	6.55	6.07	5.58	6.06667					MEblue	AP-4 complex subunit epsilon OS=Arabidopsis thaliana OX=3702 GN=At1g31730 PE=1 SV=1
EVM0000157		0	0	0	0	0.06	0	0	0.02	0	0	0	0	0	0	0	0	0	0	0	0					-	Serine decarboxylase 1 OS=Oryza sativa subsp. japonica OX=39947 GN=SDC1 PE=3 SV=1
EVM0000158		0	0.64	2.16	0.933333	0	0	0	0	0	0	0	0	0.41	0	0	0.136667	0	0	0	0					-	Protein PELPK2 OS=Arabidopsis thaliana OX=3702 GN=PELPK2 PE=3 SV=1
EVM0000159		0	0	0	0	0	0	1.07	0.356667	0	0.47	0	0.156667	0.44	0.45	0	0.296667	0	0.98	0.51	0.496667					-	#N/A
EVM0000160		2.68	2.47	2.39	2.51333	0.99	0.94	0.81	0.913333	2.46	1.95	1.46	1.95667	1.18	1.87	1.83	1.62667	1.96	1.65	1.18	1.59667	down				MEbrown	#N/A
EVM0000161		3.04	1.8	0.52	1.78667	1.38	1.11	0.68	1.05667	2.71	1.98	2.31	2.33333	1.73	1.73	0.72	1.39333	0.34	0.83	0.5	0.556667					MEbrown	Pentatricopeptide repeat-containing protein At2g42920, chloroplastic OS=Arabidopsis thaliana OX=3702 GN=PCMP-E75 PE=2 SV=1
EVM0000162		17.1	17.08	20.17	18.1167	21.52	19.51	17.12	19.3833	19.17	19.1	19.31	19.1933	19.29	17.03	20.28	18.8667	14.81	17.39	14.87	15.69					MEyellow	NHP2-like protein 1 OS=Xenopus laevis OX=8355 GN=snu13 PE=2 SV=1
EVM0000163		0	0	0	0	0	0	0	0	0	0	0	0	0	0	0	0	0	0	0	0					-	Protein ECERIFERUM 1 OS=Arabidopsis thaliana OX=3702 GN=CER1 PE=1 SV=1
EVM0000164		0	0	0	0	0	0	0	0	0	0	0	0	0	0	0	0	0	0	0	0					-	#N/A
EVM0000165		2.62	1.14	2.34	2.03333	2.69	2.28	1.51	2.16	3.58	1.47	1.29	2.11333	3.99	3.56	2.04	3.19667	2.1	3.87	1.66	2.54333					MEred	Probable receptor-like protein kinase At1g80640 OS=Arabidopsis thaliana OX=3702 GN=At1g80640 PE=2 SV=1
EVM0000166		0.03	0	0	0.01	0	0	0.03	0.01	0	0	0	0	0	0	0	0	0	0	0	0					-	Annexin-like protein RJ4 OS=Fragaria ananassa OX=3747 PE=2 SV=2
EVM0000167		31.45	17.25	37.51	28.7367	8.92	13.76	14.85	12.51	49.85	24.75	14.08	29.56	23.58	38.81	51.34	37.91	25.77	8.97	7.58	14.1067					MEturquoise	Oligopeptide transporter 3 OS=Arabidopsis thaliana OX=3702 GN=OPT3 PE=2 SV=3
EVM0000168		0	0	0.04	0.0133333	0	0	0	0	0	0	0	0	0.04	0	0	0.0133333	0	0	0	0					-	#N/A
EVM0000169		0	0	0	0	0	0	0	0	0	0	0	0	0	0	0	0	0	0	0	0					-	Alpha carbonic anhydrase 4 OS=Arabidopsis thaliana OX=3702 GN=ACA4 PE=3 SV=1
EVM0000170		0	0	0	0	0	0	0	0	0	0	0	0	0	0	0	0	0	0	0	0					-	#N/A
EVM0000171		83.62	93.35	95.64	90.87	74.14	79.95	66.06	73.3833	178.36	95.06	80.69	118.037	134.96	108.98	80.5	108.147	99.39	92.12	95.44	95.65					MEbrown	Copper transporter 5 OS=Arabidopsis thaliana OX=3702 GN=COPT5 PE=1 SV=1
EVM0000172		0	0	0	0	0	0	0	0	0	0	0	0	0	0	0	0	0	0	0	0					-	#N/A
EVM0000173		0	0	0	0	0	0	0	0	0	0	0	0	0	0	0	0	0	0	0	0					-	Putative disease resistance protein RGA1 OS=Solanum bulbocastanum OX=147425 GN=RGA1 PE=2 SV=2
EVM0000174		0	0	0	0	0	0	0	0	0	0	0	0	0	0	0	0	0	0	0.06	0.02					-	#N/A
EVM0000175		0.08	0.04	0.02	0.0466667	0.00794	0	0.01	0.00598	0.01	0	0.00424	0.00474667	0.02	0.02	0.03	0.0233333	0.02	0.01	0.00432	0.01144		down			-	Disease resistance protein At4g27190 OS=Arabidopsis thaliana OX=3702 GN=At4g27190 PE=2 SV=1
EVM0000176		21.18	17.47	21.2	19.95	14.92	18.24	18.59	17.25	26.49	19.53	15.45	20.49	21.49	24.95	24.42	23.62	24.5	15.71	13.19	17.8					MEred	Protein SPIRAL1-like 1 OS=Arabidopsis thaliana OX=3702 GN=SP1L1 PE=2 SV=1
EVM0000177		0	0	0	0	0	0	0	0	0	0	0	0	0	0	0	0	0	0	0	0					-	#N/A
EVM0000178		0	0	0	0	2.23	1.83	2.5	2.18667	0	0	0	0	0	0	0	0	1.67	3.14	1.89	2.23333	up			up	-	#N/A
EVM0000179		0.56	0.35	0.32	0.41	1.87	0.86	2.57	1.76667	1.25	0.98	0.65	0.96	1.12	0.91	0.72	0.916667	0.85	0.83	0.82	0.833333	up				-	2-methylene-furan-3-one reductase OS=Fragaria ananassa OX=3747 GN=EO PE=1 SV=1
EVM0000180		0.08	0.1	0.18	0.12	0.95	0.53	0.82	0.766667	0.36	0.13	0.06	0.183333	0.35	0.88	0.4	0.543333	0.54	0.42	0.36	0.44	up		up	up	-	MDIS1-interacting receptor like kinase 2 OS=Arabidopsis thaliana OX=3702 GN=MIK2 PE=1 SV=3
EVM0000181		0	0	0	0	0	0	0	0	0	0	0	0	0	0	0	0	0	0	0	0					-	#N/A
EVM0000182		1.02	0.62	0.49	0.71	0.85	0.56	0.24	0.55	1.22	1.07	0.68	0.99	0.53	0.48	0.49	0.5	0.43	0.37	1.07	0.623333					-	#N/A
EVM0000183		0	0	0	0	0	0	0	0	0	0	0	0	0	0	0	0	0	0	0	0					-	Alkane hydroxylase MAH1 OS=Arabidopsis thaliana OX=3702 GN=CYP96A15 PE=2 SV=1
EVM0000184		0.5	0.38	0.82	0.566667	0.02	0.05	0.06	0.0433333	0.35	0.15	0.21	0.236667	0.09	0.05	0.07	0.07	0.32	0.2	0.32	0.28	down		down		-	GPI-anchored protein LLG1 OS=Arabidopsis thaliana OX=3702 GN=LLG1 PE=1 SV=1
EVM0000185		0.38	0.59	0.15	0.373333	0.07	0.44	0.34	0.283333	0.14	0.08	0.16	0.126667	0.14	0.51	0.67	0.44	0.46	0.16	0.16	0.26					-	#N/A
EVM0000186		0	0	0	0	0	0	0	0	0	0	0	0	0	0.25	0	0.0833333	0	0	0	0					-	Auxin-responsive protein SAUR66 OS=Arabidopsis thaliana OX=3702 GN=SAUR66 PE=2 SV=1
EVM0000187		0	0	0	0	0	0	0	0	0	0	0	0	0	0	0	0	0	0	0	0					-	MLP-like protein 43 OS=Arabidopsis thaliana OX=3702 GN=MLP43 PE=1 SV=1
EVM0000188		0.28	0.18	0.3	0.253333	0.16	0.17	0.11	0.146667	0.2	0.21	0.26	0.223333	0.24	0.36	0.23	0.276667	0.19	0.1	0.15	0.146667					-	Putative clathrin assembly protein At4g25940 OS=Arabidopsis thaliana OX=3702 GN=At4g25940 PE=2 SV=1
EVM0000189		0.06	0	0	0.02	0	0.06	0	0.02	0	0	0	0	0	0.05	0.06	0.0366667	0	0	0	0					-	#N/A
EVM0000190		2.81	1.21	0.95	1.65667	0.03	0.06	0.06	0.05	1.22	0.75	0.28	0.75	0.65	0.83	0.35	0.61	0.23	0.22	0.05	0.166667	down			down	-	Acetyl-CoA-benzylalcohol acetyltransferase OS=Clarkia breweri OX=36903 GN=BEAT PE=1 SV=1
EVM0000191		0.07	0.01	0.03	0.0366667	0.04	0.04	0.09	0.0566667	0.18	0.1	0.11	0.13	0.03	0.08	0	0.0366667	0.02	0.08	0.08	0.06					-	Caffeic acid 3-O-methyltransferase OS=Rosa chinensis OX=74649 GN=COMT1 PE=2 SV=1
EVM0000192		8.87	8.66	10.7	9.41	7.75	7.11	7.92	7.59333	20.89	17.62	14.68	17.73	11.86	12.88	8.21	10.9833	11.66	11.86	9.98	11.1667					MEgreen	Structure-specific endonuclease subunit SLX1 OS=Mus musculus OX=10090 GN=Slx1b PE=2 SV=1
EVM0000193		0.09	0.17	0	0.0866667	0	0.17	0.1	0.09	0.08	0	0	0.0266667	0.17	0.09	0.09	0.116667	0	0.28	0.29	0.19					-	#N/A
EVM0000194		13.74	14.28	12.93	13.65	19.12	20.12	15.36	18.2	14.41	14.45	17.59	15.4833	15.91	14.82	14.3	15.01	14.94	14.12	11.49	13.5167					MEblue	ATP-dependent Clp protease proteolytic subunit 2, mitochondrial OS=Arabidopsis thaliana OX=3702 GN=CLPP2 PE=1 SV=1
EVM0000195		0	0	0	0	0	0	0	0	0	0	0	0	0	0	0	0	0	0	0	0					-	Non-specific lipid-transfer protein 13 OS=Arabidopsis thaliana OX=3702 GN=LTP13 PE=2 SV=1
EVM0000196		0.1	0	0	0.0333333	0.09	0.09	0.22	0.133333	0	0.09	0	0.03	0.18	0	0	0.06	0	0	0.1	0.0333333					-	#N/A
EVM0000197		1.63	8.85	4.71	5.06333	8.44	7.16	11.37	8.99	3.88	8.72	2.08	4.89333	0.95	4.5	3.59	3.01333	6.73	2.81	2.35	3.96333					MEblue	Maturase K OS=Quercus gemelliflora OX=252765 GN=matK PE=3 SV=1
EVM0000198		16.61	16.66	15.12	16.13	20.32	17.33	16.81	18.1533	18.56	18.25	20.07	18.96	17.15	16.93	17.66	17.2467	19.62	19.7	18.62	19.3133					MEpurple	DEAD-box ATP-dependent RNA helicase 56 OS=Oryza sativa subsp. japonica OX=39947 GN=AIP1 PE=1 SV=2
EVM0000199		1.52	0.7	0.67	0.963333	0.45	0.15	0.22	0.273333	1.09	0.5	0.73	0.773333	0.32	0.88	0.83	0.676667	1.09	0.56	0.41	0.686667					-	IQ domain-containing protein IQM6 OS=Arabidopsis thaliana OX=3702 GN=IQM6 PE=2 SV=1
EVM0000200		0.94	0.68	0.72	0.78	0.72	0.71	0.7	0.71	1.14	0.96	0.63	0.91	0.76	1.01	1.07	0.946667	0.72	0.94	0.88	0.846667					-	Uncharacterized protein At2g39910 OS=Arabidopsis thaliana OX=3702 GN=At2g39910 PE=2 SV=2
EVM0000201		5.14	2.1	2.36	3.2	1.3	1.26	1.36	1.30667	3.46	1.93	1.69	2.36	1.91	2.44	2.67	2.34	1.55	1.56	1.25	1.45333	down				MEturquoise	F-box protein CPR1 OS=Arabidopsis thaliana OX=3702 GN=CPR1 PE=1 SV=2
EVM0000202		0	0	0	0	0	0	0	0	0	0	0	0	0	0	0	0	0	0	0	0					-	#N/A
EVM0000203		17.85	21.29	16.3	18.48	14.5	9.85	15.06	13.1367	11.22	14.39	14.19	13.2667	19.06	18.82	20.11	19.33	15.33	15.15	15.07	15.1833					MEturquoise	Protein BOBBER 1 OS=Arabidopsis thaliana OX=3702 GN=BOB1 PE=1 SV=1
EVM0000204		0	0	0	0	0	0	0	0	0	0	0	0	0	0	0	0	0	0	0	0					-	Protein DETOXIFICATION 14 OS=Arabidopsis thaliana OX=3702 GN=DTX14 PE=1 SV=1
EVM0000205		31.44	23.5	23.29	26.0767	30.48	35.87	31.47	32.6067	27.69	30.82	35.89	31.4667	24.9	31.01	34.14	30.0167	33.65	39.13	38.49	37.09					MEturquoise	Protein FIP2 OS=Arabidopsis thaliana OX=3702 GN=FIP2 PE=1 SV=1
EVM0000206		1.05	0.8	0.85	0.9	0.94	0.88	0.69	0.836667	1.18	0.68	0.45	0.77	0.93	1.42	1.18	1.17667	0.55	0.43	0.4	0.46					-	Beta-galactosidase 17 OS=Arabidopsis thaliana OX=3702 GN=BGAL17 PE=2 SV=1
EVM0000207		7.93	4.35	7.76	6.68	6.43	5.84	5.94	6.07	8.89	3.46	3.15	5.16667	7.96	7.04	13.54	9.51333	8.96	9.74	7.14	8.61333					MEtan	E3 ubiquitin-protein ligase At4g11680 OS=Arabidopsis thaliana OX=3702 GN=At4g11680 PE=2 SV=1
EVM0000208		0	0	0	0	0	0	0	0	0	0	0	0	0	0	0	0	0	0	0	0					-	Pectinesterase inhibitor 4 OS=Arabidopsis thaliana OX=3702 GN=PMEI4 PE=2 SV=1
EVM0000209		196.25	175.11	157.5	176.287	144.1	150.45	163.28	152.61	297.19	207.42	189.43	231.347	139	188.8	175.38	167.727	218.37	168.66	152.47	179.833					MEgreen	Translationally-controlled tumor protein homolog OS=Elaeis guineensis var. tenera OX=51953 GN=TCTP PE=2 SV=1
EVM0000210		0.39	0.13	0.21	0.243333	0.11	0.21	0.03	0.116667	0.16	0.08	0.14	0.126667	0.15	0.21	0.05	0.136667	0.22	0.03	0.09	0.113333					-	Leucine-rich repeat receptor-like tyrosine-protein kinase PXC3 OS=Arabidopsis thaliana OX=3702 GN=PXC3 PE=2 SV=1
EVM0000211		0	0	0	0	0	0	0	0	0	0	0	0	0	0	0	0	0	0	0	0					-	Transcription factor MYB26 OS=Arabidopsis thaliana OX=3702 GN=MYB26 PE=2 SV=1
EVM0000212		123.6	133.18	140.43	132.403	115	113.69	100.52	109.737	210.79	169.54	163.08	181.137	161.95	174.47	197.05	177.823	142.28	146	134.39	140.89					MEbrown	Peptide methionine sulfoxide reductase OS=Fragaria ananassa OX=3747 PE=2 SV=2
EVM0000213		3.11	2.34	2.69	2.71333	2.8	2.61	1.86	2.42333	3.48	2.76	2.19	2.81	2.39	2.82	2.74	2.65	2.61	1.84	1.53	1.99333					MEturquoise	#N/A
EVM0000214		43.65	43.93	53.6	47.06	63.25	103.32	156	107.523	21.46	41.52	50.44	37.8067	16.72	11.46	8.03	12.07	38.9	24.89	28.74	30.8433			down		MEblue	#N/A
EVM0000215		0	0	0	0	0	0.04	0	0.0133333	0.04	0	0.05	0.03	0	0	0.04	0.0133333	0	0	0	0					-	COBRA-like protein 2 OS=Arabidopsis thaliana OX=3702 GN=COBL2 PE=2 SV=2
EVM0000216		0	0	0	0	0	0	0	0	0	0	0	0	0	0	0	0	0	0	0	0					-	#N/A
EVM0000217		36.82	20.04	20.1	25.6533	4.82	5.29	3.92	4.67667	9.68	14.3	14.91	12.9633	13.04	12.92	11.5	12.4867	8.22	7.52	7.38	7.70667	down		down	down	MEturquoise	Protein ALUMINUM SENSITIVE 3 OS=Arabidopsis thaliana OX=3702 GN=ALS3 PE=1 SV=1
EVM0000218		0.09	0.08	0.08	0.0833333	0	0	0	0	0.12	0	0	0.04	0	0	0.04	0.0133333	0	0	0	0					-	Probable pectate lyase 22 OS=Arabidopsis thaliana OX=3702 GN=At5g63180 PE=2 SV=1
EVM0000219		0.73	0.74	0.98	0.816667	2.42	2.2	2.69	2.43667	1.22	1.2	0.93	1.11667	0.82	1.85	1.54	1.40333	1.99	0.79	0.82	1.2	up				MEblue	Protein GRAVITROPIC IN THE LIGHT 1 OS=Arabidopsis thaliana OX=3702 GN=GIL1 PE=2 SV=1
EVM0000220		0	0	0	0	0	0	0.12	0.04	0	0	0	0	0	0	0	0	0	0	0	0					-	Extracellular ribonuclease LE OS=Solanum lycopersicum OX=4081 PE=1 SV=2
EVM0000221		0.07	0.03	0.07	0.0566667	0	0	0.12	0.04	0	0	0	0	0.07	0.07	0.18	0.106667	0.04	0	0.04	0.0266667					-	Polygalacturonase OS=Prunus persica OX=3760 PE=2 SV=1
EVM0000222		0.38	0.59	0.31	0.426667	0.29	0.08	0.09	0.153333	0.38	0.13	0.25	0.253333	0.37	0.95	0.89	0.736667	0.46	0.39	0.6	0.483333					-	Growth-regulating factor 9 OS=Arabidopsis thaliana OX=3702 GN=GRF9 PE=1 SV=1
EVM0000223		5.41	3.44	4.41	4.42	6.08	3.84	4.14	4.68667	9.19	4.46	3.97	5.87333	4.24	5.45	7.02	5.57	3.97	2.88	3.74	3.53					MEbrown	Small ribosomal subunit biogenesis GTPase RsgA 1, mitochondrial OS=Arabidopsis thaliana OX=3702 GN=rsgA PE=2 SV=1
EVM0000224		0	0	0	0	0	0	0	0	0	0	0	0	0	0	0	0	0	0	0	0					-	Protein RALF-like 19 OS=Arabidopsis thaliana OX=3702 GN=RALFL19 PE=3 SV=1
EVM0000225		0	0	0	0	0	0	0	0	0	0	0	0	0	0	0	0	0	0	0	0					-	Copia protein OS=Drosophila melanogaster OX=7227 GN=GIP PE=1 SV=3
EVM0000226		0.35	0.26	0.24	0.283333	0.14	0.19	0.16	0.163333	0.29	0.24	0.2	0.243333	0.12	0.28	0.21	0.203333	0.2	0.13	0.07	0.133333					-	Flap endonuclease GEN-like 2 OS=Arabidopsis thaliana OX=3702 GN=GEN2 PE=2 SV=2
EVM0000227		0.08	0.12	0.06	0.0866667	0.08	0.04	0.09	0.07	0.15	0.08	0	0.0766667	0.02	0.08	0.02	0.04	0.04	0	0.06	0.0333333					-	#N/A
EVM0000228		8.54	5.99	5.92	6.81667	7.5	7.48	8.31	7.76333	4.76	4.74	5.66	5.05333	5.35	5.05	6.24	5.54667	6.06	7.98	7.46	7.16667					MEbrown	Replication protein A 70 kDa DNA-binding subunit A OS=Arabidopsis thaliana OX=3702 GN=RPA1A PE=1 SV=1
EVM0000229		0	0	0	0	0	0	0	0	0	0	0	0	0	0	0	0	0	0	0	0					-	#N/A
EVM0000230		0	0	0	0	0	0	0	0	0	0	0	0	0	0	0	0	0	0	0	0					-	#N/A
EVM0000231		2.6	1.79	2.73	2.37333	0.8	1.22	1.1	1.04	1.03	0.81	0.55	0.796667	1.14	2.33	3.53	2.33333	2.57	1.27	1.37	1.73667		down			MEgreen	Probable inactive nicotinamidase At3g16190 OS=Arabidopsis thaliana OX=3702 GN=At3g16190 PE=2 SV=1
EVM0000232		0.09	0.03	0	0.04	5.03	2.86	1.26	3.05	0.03	0	0	0.01	6.19	0.47	0	2.22	1.68	6.54	2.74	3.65333	up			up	MEgreenyellow	O-fucosyltransferase 34 OS=Arabidopsis thaliana OX=3702 GN=OFUT34 PE=2 SV=1
EVM0000233		1.1	2.49	1.78	1.79	0.13	0.2	0.15	0.16	0.06	0.34	0.43	0.276667	0.57	0.13	0.8	0.5	0.48	0.07	0.15	0.233333	down	down		down	-	Lignin-forming anionic peroxidase OS=Nicotiana sylvestris OX=4096 PE=2 SV=1
EVM0000234		0.44	0.3	0.66	0.466667	0.42	0.6	0.49	0.503333	4.12	1.4	0.97	2.16333	0.29	1.18	1.57	1.01333	1.12	0.19	0.13	0.48					-	Putative NAC domain-containing protein 94 OS=Arabidopsis thaliana OX=3702 GN=ANAC094 PE=3 SV=1
EVM0000235		8.51	10.36	8.14	9.00333	10.25	8.16	6.96	8.45667	11.39	11.73	9.49	10.87	8.51	6.26	6.34	7.03667	5.7	6.7	5.04	5.81333					MEtan	Probable plastid-lipid-associated protein 4, chloroplastic OS=Arabidopsis thaliana OX=3702 GN=PAP4 PE=1 SV=1
EVM0000236		0	0	0	0	0	0	0	0	0	0	0	0	0	0	0	0	0	0	0	0					-	Uncharacterized mitochondrial protein AtMg00310 OS=Arabidopsis thaliana OX=3702 GN=AtMg00310 PE=4 SV=1
EVM0000237		0.2	0.16	0.24	0.2	0.13	0.17	0.11	0.136667	0.5	0.19	0.23	0.306667	0.21	0.29	0.3	0.266667	0.18	0.2	0.1	0.16					-	Protein ACTIVITY OF BC1 COMPLEX KINASE 7, chloroplastic OS=Arabidopsis thaliana OX=3702 GN=ABC1K7 PE=1 SV=1
EVM0000238		37.68	54.2	32	41.2933	187.53	199.69	225.21	204.143	22.03	98.71	159.19	93.31	112.01	40.03	55.83	69.29	111.78	155.46	254.43	173.89	up			up	MEturquoise	VQ motif-containing protein 22 OS=Arabidopsis thaliana OX=3702 GN=VQ22 PE=2 SV=1
EVM0000239		9.42	2.12	7.55	6.36333	1.02	0.25	1.61	0.96	1.96	1.15	0.68	1.26333	1.68	8.18	20.02	9.96	5.35	2.41	1.94	3.23333	down				MEred	#N/A
EVM0000240		3.19	2.33	3.43	2.98333	3.1	3.72	4.13	3.65	4.41	3.21	3.39	3.67	3.27	3.45	3.77	3.49667	3.97	3.26	2.41	3.21333					MEblack	Mitochondrial import inner membrane translocase subunit TIM14-1 OS=Arabidopsis thaliana OX=3702 GN=TIM14-1 PE=1 SV=1
EVM0000241		0.1	0	0.07	0.0566667	0	0	0	0	0.06	0	0.04	0.0333333	0.1	0	0.03	0.0433333	0.03	0	0.04	0.0233333					-	TMV resistance protein N OS=Nicotiana glutinosa OX=35889 GN=N PE=1 SV=1
EVM0000242		12.02	12.15	13.95	12.7067	14.55	14.12	12.46	13.71	14.28	15.24	13.57	14.3633	13.37	13.26	15.45	14.0267	13.18	12.56	13.11	12.95					MEblack	Carbon catabolite repressor protein 4 homolog 1 OS=Arabidopsis thaliana OX=3702 GN=CCR4-1 PE=2 SV=1
EVM0000243		5.58	5.04	5.09	5.23667	2.73	3.09	2.9	2.90667	2.66	3.56	3.43	3.21667	3.7	3.1	2.65	3.15	4.13	2.58	3.16	3.29					MEturquoise	Protein SENSITIVITY TO RED LIGHT REDUCED 1 OS=Arabidopsis thaliana OX=3702 GN=SRR1 PE=2 SV=2
EVM0000244		0	0	0	0	0	0	0	0	0	0	0	0	0	0	0	0	0	0	0	0					-	Cytochrome P450 76A2 OS=Solanum melongena OX=4111 GN=CYP76A2 PE=2 SV=1
EVM0000245		1.28	1.01	2.3	1.53	0.72	1.28	2.32	1.44	4.72	4.79	3.36	4.29	1.22	2.92	2.06	2.06667	2.17	0.92	0.95	1.34667					MEgreen	Putative disease resistance protein RGA1 OS=Solanum bulbocastanum OX=147425 GN=RGA1 PE=2 SV=2
EVM0000246		0.05	0.05	0.05	0.05	0	0	0.06	0.02	0	0	0.05	0.0166667	0	0	0.05	0.0166667	0.05	0	0	0.0166667					-	Agglutinin OS=Castanea crenata OX=103480 PE=1 SV=1
EVM0000247		2.76	2.2	2.08	2.34667	1.95	1.64	1.93	1.84	1.9	1.89	1.67	1.82	1.97	2.14	1.7	1.93667	1.61	1.99	2.12	1.90667					MEturquoise	BEACH domain-containing protein B OS=Arabidopsis thaliana OX=3702 GN=BCHB PE=4 SV=1
EVM0000248		1.8	0.98	1.82	1.53333	1.51	1.32	0.66	1.16333	0.43	0.52	0.42	0.456667	2.02	1.65	2.28	1.98333	1.86	2	1.41	1.75667		down			MEred	U-box domain-containing protein 6 OS=Arabidopsis thaliana OX=3702 GN=PUB6 PE=2 SV=2
EVM0000249		2.16	2.58	3.33	2.69	3.28	3.78	3.3	3.45333	2.7	2.8	2.62	2.70667	3.41	3.49	3.24	3.38	4.49	3.11	2.64	3.41333					MEbrown	#N/A
EVM0000250		0.29	0.38	0.42	0.363333	0.64	0.8	1.02	0.82	0.48	0.38	0.32	0.393333	0.38	0.36	0.33	0.356667	0.62	0.33	0.54	0.496667	up				-	E3 ubiquitin-protein ligase FANCL OS=Homo sapiens OX=9606 GN=FANCL PE=1 SV=2
EVM0000251		0	0	0	0	0	0	0	0	0	0	0	0	0	0	0	0	0	0	0	0					-	#N/A
EVM0000252		0.93	0.66	0.56	0.716667	0.57	0.35	0.18	0.366667	1.84	0.79	0.54	1.05667	0.68	0.71	0.4	0.596667	0.17	0.29	0.3	0.253333					-	RNA polymerase sigma factor sigD, chloroplastic OS=Arabidopsis thaliana OX=3702 GN=SIGD PE=2 SV=1
EVM0000253		0	0	0	0	0.00901	0	0	0.00300333	0	0.00908	0	0.00302667	0	0.03	0.00898	0.0129933	0	0.00949	0	0.00316333					-	MADS-box protein AGL42 OS=Arabidopsis thaliana OX=3702 GN=AGL42 PE=1 SV=1
EVM0000254		25.88	19.96	21.54	22.46	18.65	17.5	16.55	17.5667	16.09	13.25	11.84	13.7267	15.27	17.13	16.89	16.43	14.41	12.71	11.55	12.89					MEpurple	YTH domain-containing family protein 2 OS=Mus musculus OX=10090 GN=Ythdf2 PE=1 SV=1
EVM0000255		2.28	2.01	2.43	2.24	2.34	2.03	2.04	2.13667	2.89	2.28	1.87	2.34667	2.39	2.25	2.45	2.36333	2.12	1.88	1.37	1.79					MEyellow	#N/A
EVM0000256		3.13	2.93	2.46	2.84	6.01	4.5	3.96	4.82333	4.91	5.2	4.43	4.84667	4.71	6.23	5.47	5.47	3.65	3.42	3.49	3.52					MEblack	4-coumarate--CoA ligase-like 7 OS=Arabidopsis thaliana OX=3702 GN=4CLL7 PE=1 SV=1
EVM0000257		0	0	0	0	0	0	0	0	0	0	0	0	0	0	0	0	0	0	0	0					-	#N/A
EVM0000258		0	0	0	0	0	0	0	0	0	0	0	0	0	0	0	0	0	0	0	0					-	#N/A
EVM0000259		0	0	0	0	0	0	0	0	0	0	0	0	0	0	0	0	0.16	0	0	0.0533333					-	Transcription elongation factor TFIIS OS=Arabidopsis thaliana OX=3702 GN=TFIIS PE=1 SV=1
EVM0000260		2.46	1.99	2	2.15	1.62	1.89	1.54	1.68333	2.34	2.2	2.16	2.23333	2.91	2.92	2.1	2.64333	2.78	2.22	1.72	2.24					MEred	Probable ribonuclease P/MRP protein subunit POP5 OS=Arabidopsis thaliana OX=3702 GN=EMB1687 PE=2 SV=1
EVM0000261		10.29	12.11	8.75	10.3833	7.44	5.47	4.29	5.73333	10.89	10.27	9.93	10.3633	8.78	7.14	6.33	7.41667	4.74	7.8	7.02	6.52					MEbrown	Ribulose-1,5 bisphosphate carboxylase/oxygenase large subunit N-methyltransferase, chloroplastic OS=Nicotiana tabacum OX=4097 GN=RBCMT PE=2 SV=1
EVM0000262		0	0	0	0	0	0	0	0	0	0	0	0	0	0	0	0	0	0	0	0					-	#N/A
EVM0000263		0	0	0	0	0	0	0	0	0	0	0	0	0	0	0	0	0	0	0	0					-	F-box protein At3g07870 OS=Arabidopsis thaliana OX=3702 GN=At3g07870 PE=2 SV=1
EVM0000264		0	0	0	0	0	0	0.01	0.00333333	0	0	0	0	0	0	0	0	0	0	0.01	0.00333333					-	Lupeol synthase OS=Betula platyphylla OX=78630 GN=OSCBPW PE=1 SV=1
EVM0000265		0.6	0.57	0.99	0.72	0.43	0.67	0.87	0.656667	0.88	0.98	0.86	0.906667	0.55	0.89	1.06	0.833333	0.85	0.48	0.42	0.583333					-	Putative disease resistance RPP13-like protein 1 OS=Arabidopsis thaliana OX=3702 GN=RPPL1 PE=3 SV=1
EVM0000266		7.46	4.83	5.96	6.08333	4.46	4.28	3.31	4.01667	11.89	7.7	6.39	8.66	5.55	8.32	10.07	7.98	6.15	4.42	4.51	5.02667					MEbrown	Triacylglycerol lipase 1 OS=Arabidopsis thaliana OX=3702 GN=LIP1 PE=1 SV=1
EVM0000267		0.62	0.52	0.4	0.513333	0.07	0.13	0	0.0666667	0.7	0.54	0.36	0.533333	0.31	0.84	0.53	0.56	0.34	0.28	1.02	0.546667					-	Serine/threonine-protein phosphatase 7 long form homolog OS=Arabidopsis thaliana OX=3702 GN=MAIL3 PE=2 SV=1
EVM0000268		12.47	12.54	10.4	11.8033	13.53	16.29	16.17	15.33	9.86	13.07	18.74	13.89	11.23	9.49	10.75	10.49	13.48	17.83	19.25	16.8533					MEyellow	Mitochondrial phosphate carrier protein 3, mitochondrial OS=Arabidopsis thaliana OX=3702 GN=MPT3 PE=1 SV=1
EVM0000269		18.47	21.03	20.73	20.0767	21.06	23.08	25.69	23.2767	9.52	16.76	18.4	14.8933	14.17	13.41	12.47	13.35	14.98	13.49	15.36	14.61					MEmagenta	Beta-1,3-galactosyltransferase GALT1 OS=Arabidopsis thaliana OX=3702 GN=GALT1 PE=1 SV=1
EVM0000270		5.69	6.01	8.74	6.81333	13.56	12.15	14.39	13.3667	4.34	8.78	9.94	7.68667	6.57	8	11.55	8.70667	8.32	8.1	8.82	8.41333					MEblue	Cysteine-rich receptor-like protein kinase 10 OS=Arabidopsis thaliana OX=3702 GN=CRK10 PE=1 SV=3
EVM0000271		0.85	0.74	0.72	0.77	0.88	0.7	0.9	0.826667	1.01	0.95	0.81	0.923333	0.61	1.08	0.87	0.853333	0.81	0.77	0.7	0.76					-	Uncharacterized CRM domain-containing protein At3g25440, chloroplastic OS=Arabidopsis thaliana OX=3702 GN=At3g25440 PE=2 SV=1
EVM0000272		0	0	0	0	0	0	0	0	0	0	0	0	0	0	0	0	0	0	0	0					-	#N/A
EVM0000273		2.84	2.79	3.2	2.94333	3.01	2.76	2.2	2.65667	4.09	4.1	3.85	4.01333	4.16	4.27	4.72	4.38333	3.49	3.52	2.98	3.33					MEred	OTU domain-containing protein At3g57810 OS=Arabidopsis thaliana OX=3702 GN=At3g57810 PE=2 SV=1
EVM0000274		0	0	0	0	0	0	0	0	0	0	0	0	0	0	0	0	0	0	0	0					-	#N/A
EVM0000275		0	0	0	0	0.21	0	0.24	0.15	0	0	0	0	0	0	0	0	0	0	0	0					-	Pectinesterase inhibitor 2 OS=Arabidopsis thaliana OX=3702 GN=PMEI2 PE=1 SV=1
EVM0000276		2.61	2.36	2.56	2.51	1.83	1.69	1.72	1.74667	4.53	3.33	2.56	3.47333	3.25	2.96	2.98	3.06333	3.16	2.84	2.41	2.80333					MEbrown	#N/A
EVM0000277		0	0	0	0	0	0	0	0	0	0	0	0	0	0	0	0	0	0	0	0					-	#N/A
EVM0000278		1.37	1.3	1.32	1.33	0.75	0.54	0.36	0.55	1.46	1.3	1.1	1.28667	1.1	1.12	1.41	1.21	1.06	0.92	0.75	0.91	down				MEblue	Protein FAR1-RELATED SEQUENCE 7 OS=Arabidopsis thaliana OX=3702 GN=FRS7 PE=2 SV=1
EVM0000279		221.12	285.87	181.57	229.52	246.23	171.12	113.71	177.02	324.55	313.27	347.04	328.287	279.17	187.71	189.63	218.837	140.35	262.46	232.23	211.68					MEgreen	Glyceraldehyde-3-phosphate dehydrogenase A, chloroplastic OS=Pisum sativum OX=3888 GN=GAPA PE=1 SV=2
EVM0000280		5.1	5.03	5.49	5.20667	2.09	2.72	3.16	2.65667	3.56	3.49	4.01	3.68667	3.38	4.19	4.16	3.91	4.34	3.45	2.85	3.54667					MEturquoise	#N/A
EVM0000281		7.84	4.87	4.25	5.65333	4.48	3.35	3.72	3.85	4.78	3.5	3.24	3.84	3.37	5.45	6.68	5.16667	5.69	4.26	5.77	5.24					MEgreen	#N/A
EVM0000282		0.22	0.21	0.69	0.373333	0.43	0.36	0.44	0.41	0	0	0	0	0.32	0.52	0.38	0.406667	0.02	0.03	0	0.0166667		down		down	-	Probable LRR receptor-like serine/threonine-protein kinase At1g34110 OS=Arabidopsis thaliana OX=3702 GN=At1g34110 PE=2 SV=2
EVM0000283		0.03	0.01	0.37	0.136667	0.29	0.49	0.45	0.41	0.5	0.82	0.73	0.683333	0.21	0.56	0.88	0.55	0.52	0.42	0.31	0.416667					-	Receptor-like protein 46 OS=Arabidopsis thaliana OX=3702 GN=RLP46 PE=3 SV=1
EVM0000284		0	0	0	0	0	0	0	0	0	0	0	0	0	0	0	0	0	0	0	0					-	Nuclear transcription factor Y subunit C-4 OS=Oryza sativa subsp. japonica OX=39947 GN=NFYC4 PE=1 SV=1
EVM0000285		0	0	0	0	0	0	0	0	0	0	0	0	0	0	0	0	0	0	0	0					-	ABC transporter F family member 4 OS=Arabidopsis thaliana OX=3702 GN=ABCF4 PE=2 SV=1
EVM0000286		0	0	0	0	0	0	0	0	0	0	0	0	0	0	0	0	0	0	0	0					-	Transposon Ty3-G Gag-Pol polyprotein OS=Saccharomyces cerevisiae (strain ATCC 204508 / S288c) OX=559292 GN=TY3B-G PE=1 SV=3
EVM0000287		12.71	12.42	12.06	12.3967	5.93	6.84	5.35	6.04	12.18	8.08	9.06	9.77333	8.18	9.22	13.1	10.1667	11.68	8.44	6.8	8.97333					MEturquoise	Uncharacterized protein At4g14450, chloroplastic OS=Arabidopsis thaliana OX=3702 GN=At4g14450 PE=2 SV=1
EVM0000288		0.33	0.32	0.23	0.293333	0.52	0.53	0.48	0.51	0.6	0.57	0.65	0.606667	0.41	0.52	0.46	0.463333	0.5	0.66	0.57	0.576667		up		up	-	Methionine--tRNA ligase, cytoplasmic OS=Arabidopsis thaliana OX=3702 GN=At4g13780 PE=2 SV=1
EVM0000289		0	0	0	0	0	0	0	0	0.05	0	0	0.0166667	0	0	0	0	0	0	0	0					-	Histone-lysine N-methyltransferase, H3 lysine-9 specific SUVH5 OS=Arabidopsis thaliana OX=3702 GN=SUVH5 PE=1 SV=1
EVM0000290		0	0	0	0	0	0	0	0	0	0	0	0	0	0	0	0	0	0	0	0					-	Ubiquitin carboxyl-terminal hydrolase 12 OS=Arabidopsis thaliana OX=3702 GN=UBP12 PE=1 SV=2
EVM0000291		1.5	1.47	0.68	1.21667	0.91	0.72	0.63	0.753333	1.88	1.15	0.87	1.3	0.73	1.06	1.13	0.973333	0.84	1.34	0.69	0.956667					MEbrown	#N/A
EVM0000292		0	0	0	0	0	0	0	0	0	0	0	0	0	0	0	0	0	0	0	0					-	#N/A
EVM0000293		7.5	5.66	8.46	7.20667	7.58	6.63	6.25	6.82	7.2	6.23	6.13	6.52	5.83	6.38	8.26	6.82333	6.52	6.27	5.23	6.00667					MEpurple	ER lumen protein-retaining receptor B OS=Arabidopsis thaliana OX=3702 GN=ERD2B PE=1 SV=1
EVM0000294		0	0	0	0	0	0	0	0	0	0	0	0	0	0	0	0	0	0	0	0					-	Bidirectional sugar transporter SWEET16 OS=Oryza sativa subsp. japonica OX=39947 GN=SWEET16 PE=3 SV=1
EVM0000295		0	0	0	0	0	0	0	0	0.34	0.35	0	0.23	0	0	0	0	0.36	0	0	0.12					-	#N/A
EVM0000296		0.15	0.06	0	0.07	0	0.03	0	0.01	0.03	0	0	0.01	0	0	0	0	0.06	0	0.13	0.0633333					-	LOB domain-containing protein 31 OS=Arabidopsis thaliana OX=3702 GN=LBD31 PE=2 SV=2
EVM0000297		34.7	35.93	44.97	38.5333	42.97	71.1	73.65	62.5733	16.14	27.95	42.6	28.8967	36.32	24.01	33.34	31.2233	27.94	40.13	62.19	43.42					MEblue	UDP-glycosyltransferase 89B1 OS=Arabidopsis thaliana OX=3702 GN=UGT89B1 PE=2 SV=2
EVM0000298		0.07	0.14	0.37	0.193333	0.23	0.25	0.14	0.206667	0.12	0.21	0.4	0.243333	0.15	0.22	0.23	0.2	0.11	0.13	0.31	0.183333					-	Protein BCCIP homolog OS=Arabidopsis thaliana OX=3702 GN=At2g44510 PE=1 SV=2
EVM0000299		10.69	9.81	8.71	9.73667	9.54	8.73	7.45	8.57333	8.74	7.69	6.87	7.76667	6.36	7.6	8.12	7.36	6.44	5.96	4.29	5.56333					MEmagenta	Rho-N domain-containing protein 1, chloroplastic OS=Arabidopsis thaliana OX=3702 GN=RHON1 PE=1 SV=1
EVM0000300		0.43	0.69	1.25	0.79	0.28	0.14	0	0.14	0	0.14	0.45	0.196667	0.13	0.41	0.98	0.506667	0.29	0	0	0.0966667					-	CLAVATA3/ESR (CLE)-related protein 13 OS=Arabidopsis thaliana OX=3702 GN=CLE13 PE=2 SV=1
EVM0000301		1.61	1.78	0.2	1.19667	6.95	8.42	10.92	8.76333	1.08	1.34	1.37	1.26333	7.56	4.7	0.12	4.12667	5.32	4.61	8.09	6.00667	up				MEbrown	WAT1-related protein At1g43650 OS=Arabidopsis thaliana OX=3702 GN=At1g43650 PE=2 SV=1
EVM0000302		0	0	0	0	0	0	0	0	0.23	0	0	0.0766667	0	0.23	0	0.0766667	0	0	0	0					-	#N/A
EVM0000303		0	0	0	0	0	0.02	0	0.00666667	0	0	0	0	0	0.02	0	0.00666667	0	0	0.02	0.00666667					-	Meiosis-specific protein ASY1 OS=Arabidopsis thaliana OX=3702 GN=ASY1 PE=1 SV=1
EVM0000304		3.32	2.61	3.81	3.24667	5.61	6.52	6.54	6.22333	3.46	4.39	3.6	3.81667	5.8	6.94	6.67	6.47	6.32	3.72	3.69	4.57667					MEpink	Receptor-like protein 4 OS=Arabidopsis thaliana OX=3702 GN=RLP4 PE=2 SV=1
EVM0000305		0	0.08	0.16	0.08	0.08	0.08	0	0.0533333	0	0.08	0	0.0266667	0.08	0.08	0	0.0533333	0	0.08	0	0.0266667					-	#N/A
EVM0000306		1.22	1.02	1.45	1.23	0.79	1.06	1.23	1.02667	1.64	1.17	0.91	1.24	0.84	1.52	1.31	1.22333	1.69	0.87	1	1.18667					MEblue	Putative FBD-associated F-box protein At1g61330 OS=Arabidopsis thaliana OX=3702 GN=At1g61330 PE=4 SV=1
EVM0000307		0	0	0	0	0	0	0	0	0	0	0	0	0	0	0	0	0	0	0	0					-	#N/A
EVM0000308		0	0	0	0	0.07	0.07	0	0.0466667	0	0	0	0	0	0.07	0	0.0233333	0.07	0.08	0.16	0.103333					-	Alkane hydroxylase MAH1 OS=Arabidopsis thaliana OX=3702 GN=CYP96A15 PE=2 SV=1
EVM0000309		0.07	0.06	0	0.0433333	0	0	0	0	0	0	0	0	0	0	0	0	0	0	0	0					-	E3 ubiquitin-protein ligase BAH1 OS=Arabidopsis thaliana OX=3702 GN=BAH1 PE=1 SV=1
EVM0000310		0	0	0	0	0	0	0	0	0	0	0	0	0	0	0	0	0	0	0	0					-	Laccase-7 OS=Arabidopsis thaliana OX=3702 GN=LAC7 PE=2 SV=1
EVM0000311		5.56	3.34	5.46	4.78667	5.23	3.99	3.66	4.29333	9.17	3.99	3.17	5.44333	3.07	6.29	6.82	5.39333	4.12	4.05	2.81	3.66					MEbrown	#N/A
EVM0000312		0	0	0	0	0	0	0	0	0	0	0.2	0.0666667	0	0	0	0	0	0	0	0					-	Germin-like protein 9-3 OS=Oryza sativa subsp. japonica OX=39947 GN=Os09g0568700 PE=2 SV=1
EVM0000313		0	0	0	0	0	0.1	0	0.0333333	0	0	0	0	0	0	0	0	0.21	0	0.11	0.106667					-	NAC domain containing protein 50 OS=Arabidopsis thaliana OX=3702 GN=NAC050 PE=1 SV=1
EVM0000314		11.03	14.86	10.59	12.16	41.9	29.77	20.33	30.6667	5.44	6.32	6.15	5.97	13.65	8.22	7.54	9.80333	24.72	19.02	20.91	21.55	up	down			MEbrown	Anthranilate synthase beta subunit 1, chloroplastic OS=Arabidopsis thaliana OX=3702 GN=ASB1 PE=1 SV=1
EVM0000315		0	0	0.05	0.0166667	0	0	0	0	0	0.05	0	0.0166667	0	0	0	0	0	0.05	0	0.0166667					-	Aluminum-activated malate transporter 10 OS=Arabidopsis thaliana OX=3702 GN=ALMT10 PE=3 SV=2
EVM0000316		0	0	0	0	0	0	0	0	0	0	0	0	0	0	0	0	0	0	0	0					-	#N/A
EVM0000317		0	0	0	0	0	0	0	0	0	0	0	0	0	0	0	0	0	0	0	0					-	Retrovirus-related Pol polyprotein from transposon opus OS=Drosophila melanogaster OX=7227 GN=pol PE=3 SV=1
EVM0000318		0	0	0	0	0	0	0	0	0	0	0	0	0	0	0	0	0	0	0	0					-	#N/A
EVM0000319		5.78	3.56	3.91	4.41667	2.53	2.28	2.45	2.42	3.28	2.81	2.14	2.74333	2.19	2.9	2.2	2.43	2.17	1.98	1.86	2.00333					MEturquoise	Protein phosphatase 1 regulatory subunit 7 OS=Xenopus tropicalis OX=8364 GN=ppp1r7 PE=2 SV=1
EVM0000320		0	0	0	0	0	0	0	0	0	0	0	0	0	0	0	0	0	0	0	0					-	#N/A
EVM0000321		0	0	0	0	0	0	0	0	0	0	0	0	0	0	0	0	0	0	0	0					-	Retrovirus-related Pol polyprotein from transposon RE1 OS=Arabidopsis thaliana OX=3702 GN=RE1 PE=2 SV=1
EVM0000322		2.74	2.42	2.88	2.68	1.73	2.15	1.71	1.86333	2.61	2.07	1.85	2.17667	2.62	2.52	2.68	2.60667	2.68	1.21	1.08	1.65667					MEturquoise	50S ribosomal protein L22 OS=Sinorhizobium medicae (strain WSM419) OX=366394 GN=rplV PE=3 SV=1
EVM0000323		2.1	1.47	2.4	1.99	1.81	2.03	1.52	1.78667	1.95	1.64	1.35	1.64667	1.54	1.46	1.67	1.55667	1.3	1.01	1.34	1.21667					MEmagenta	Probable RNA helicase SDE3 OS=Arabidopsis thaliana OX=3702 GN=SDE3 PE=1 SV=1
EVM0000324		0	0	0	0	0	0	0	0	0	0	0	0	0	0	0	0	0	0	0	0					-	#N/A
EVM0000325		0	0	0	0	0	0	0	0	0	0	0	0	0	0	0	0	0	0	0	0					-	Chaperonin 60 subunit alpha 2, chloroplastic OS=Arabidopsis thaliana OX=3702 GN=CPN60A2 PE=2 SV=1
EVM0000326		0	0	0	0	0	0	0	0	0	0	0	0	0	0	0	0	0	0	0	0					-	Myrcene synthase, chloroplastic OS=Quercus ilex OX=58334 PE=1 SV=1
EVM0000327		0	0	0	0	0	0	0	0	0	0	0	0	0	0	0	0	0	0	0	0					-	#N/A
EVM0000328		0.78	0.74	0.75	0.756667	0.76	0.5	0.87	0.71	0.85	0.51	0.67	0.676667	0	0.25	0.25	0.166667	0.52	0.53	0.82	0.623333					-	#N/A
EVM0000329		0	0.11	0	0.0366667	0	0	0	0	0	0	0	0	0	0	0	0	0	0	0	0					-	Germin-like protein subfamily 1 member 7 OS=Arabidopsis thaliana OX=3702 GN=At3g05950 PE=2 SV=1
EVM0000330		0	0	0	0	0	0	0	0	0	0	0	0	0	0	0	0	0	0	0	0					-	#N/A
EVM0000331		0.94	0.61	1.06	0.87	0	0	0	0	0	0.21	0.09	0.1	0	0	0	0	0.13	0.22	0.09	0.146667	down	down	down		-	Receptor-like protein 9DC3 OS=Solanum pimpinellifolium OX=4084 GN=9DC3 PE=3 SV=1
EVM0000332		0.03	0.05	0.03	0.0366667	0.11	0	0.06	0.0566667	0.05	0.03	0.03	0.0366667	0.05	0.05	0	0.0333333	0.03	0	0	0.01					-	LRR receptor-like serine/threonine-protein kinase HSL2 OS=Arabidopsis thaliana OX=3702 GN=HSL2 PE=2 SV=1
EVM0000333		3.18	2.57	2.54	2.76333	4.86	3.97	3.89	4.24	3.16	3.33	2.62	3.03667	3.14	3.53	3.18	3.28333	2.77	2.73	2.5	2.66667					MEblue	Transmembrane and coiled-coil domain-containing protein 4 OS=Mus musculus OX=10090 GN=Tmco4 PE=2 SV=2
EVM0000334		0	0	0	0	0	0	0	0	0.05	0.02	0.03	0.0333333	0	0	0	0	0.04	0.04	0	0.0266667					-	Palmitoyl-acyl carrier protein thioesterase, chloroplastic OS=Gossypium hirsutum OX=3635 GN=FATB1 PE=1 SV=1
EVM0000335		3.05	1.39	1.56	2	8.96	12.13	21.27	14.12	1.86	2.83	2.37	2.35333	2.38	4.05	3.57	3.33333	6.55	6.08	4.46	5.69667	up			up	MEblue	Nudix hydrolase 17, mitochondrial OS=Arabidopsis thaliana OX=3702 GN=NUDT17 PE=2 SV=1
EVM0000336		0.08	0.04	0.04	0.0533333	0.04	0	0	0.0133333	0.04	0.04	0	0.0266667	0	0	0.04	0.0133333	0.08	0.12	0.09	0.0966667					-	#N/A
EVM0000337		0.24	0.15	0.08	0.156667	0.13	0.13	0.09	0.116667	0.32	0.18	0.14	0.213333	0.02	0.13	0.15	0.1	0.05	0.05	0.08	0.06					-	NAC domain-containing protein 14 OS=Arabidopsis thaliana OX=3702 GN=NAC014 PE=2 SV=1
EVM0000338		1.35	1.03	3.8	2.06	1.48	2.86	2.41	2.25	8.48	5.54	5.13	6.38333	1.9	5.45	3.13	3.49333	3.5	2.02	0.95	2.15667					MEgreen	#N/A
EVM0000339		0	0	0	0	0	0	0	0	0	0	0	0	0	0	0	0	0	0	0	0					-	#N/A
EVM0000340		2.93	1.58	2.02	2.17667	2.72	2.15	1.57	2.14667	2.8	2.06	1.45	2.10333	1.99	2.29	2.22	2.16667	2.48	1.82	1.48	1.92667					MEyellow	F-box/LRR-repeat protein 20 OS=Mus musculus OX=10090 GN=Fbxl20 PE=1 SV=3
EVM0000341		0	0	0	0	0	0	0	0	0	0	0	0	0	0	0	0	0	0	0	0					-	Receptor-like protein EIX2 OS=Solanum lycopersicum OX=4081 GN=EIX2 PE=1 SV=2
EVM0000342		10.46	6.49	6.76	7.90333	6.5	10.41	16.4	11.1033	4.91	8.96	11.33	8.4	5.08	6.31	12.89	8.09333	7.36	4.16	6.73	6.08333					MEblue	Probable LRR receptor-like serine/threonine-protein kinase At1g74360 OS=Arabidopsis thaliana OX=3702 GN=At1g74360 PE=1 SV=1
EVM0000343		1.27	0.73	0.84	0.946667	1.04	1.29	1.46	1.26333	1.25	0.92	0.83	1	0.68	0.82	1.23	0.91	1	0.41	0.5	0.636667					-	F-box/kelch-repeat protein At3g06240 OS=Arabidopsis thaliana OX=3702 GN=At3g06240 PE=2 SV=1
EVM0000344		0.46	0.15	0	0.203333	0	0	0.17	0.0566667	0.43	0	0.16	0.196667	0	0	0.15	0.05	0.15	0.16	0	0.103333					-	#N/A
EVM0000345		0.16	0.15	0.22	0.176667	0.47	0.77	1	0.746667	0.02	0.22	0.05	0.0966667	0.23	0.15	0.07	0.15	0.87	0.16	0.65	0.56					-	#N/A
EVM0000346		0.02	0.03	0.06	0.0366667	0.08	0.02	0.09	0.0633333	0.01	0.08	0.02	0.0366667	0.03	0.06	0.09	0.06	0.08	0.08	0.15	0.103333					-	Kelch-like protein 8 OS=Mus musculus OX=10090 GN=Klhl8 PE=2 SV=2
EVM0000347		0	0	0	0	0	0	0.02	0.00666667	0	0	0	0	0	0	0	0	0	0	0	0					-	Putative disease resistance RPP13-like protein 1 OS=Arabidopsis thaliana OX=3702 GN=RPPL1 PE=3 SV=1
EVM0000348		0	0	0	0	0	0	0	0	0.04	0	0	0.0133333	0	0	0	0	0	0	0	0					-	Aluminum-activated malate transporter 2 OS=Arabidopsis thaliana OX=3702 GN=ALMT2 PE=2 SV=2
EVM0000349		0	0	0	0	0	0	0	0	0	0	0	0	0	0	0	0	0	0	0	0					-	#N/A
EVM0000350		0.42	0.26	1.01	0.563333	0.02	0	0	0.00666667	0.88	0.79	0.42	0.696667	0.1	0.49	0.68	0.423333	0	0	0	0	down			down	-	E3 ubiquitin-protein ligase RGLG4 OS=Arabidopsis thaliana OX=3702 GN=RGLG4 PE=1 SV=1
EVM0000351		0	0.24	0	0.08	0	0.24	0.28	0.173333	0	0.24	0	0.08	0	0	0	0	0	0	0	0					-	18.2 kDa class I heat shock protein OS=Medicago sativa OX=3879 GN=HSP18.2 PE=2 SV=1
EVM0000352		0	0.12	0.32	0.146667	0.2	0.04	0.37	0.203333	0.08	0.32	0.17	0.19	0	0.12	0.04	0.0533333	0.08	0.17	0.13	0.126667					-	NAD(P)H-quinone oxidoreductase subunit 1, chloroplastic OS=Coffea arabica OX=13443 GN=ndhA PE=3 SV=1
EVM0000353		0.31	0.3	0.91	0.506667	0.61	0.3	0.35	0.42	0.29	0	0	0.0966667	0	0.3	0.61	0.303333	0.31	0.32	0	0.21					-	#N/A
EVM0000354		0	0	0	0	0	0	0	0	0	0	0	0	0	0	0	0	0	0	0	0					-	Pectinesterase 2 OS=Citrus sinensis OX=2711 GN=PECS-2.1 PE=2 SV=1
EVM0000355		0	0	0	0	0	0	0	0	0	0	0	0	0	0	0	0	0	0	0	0					-	#N/A
EVM0000356		0.08	0	0.08	0.0533333	0	0	0	0	0	0	0.09	0.03	0	0	0.08	0.0266667	0	0	0	0					-	Metallothionein-like protein 4B OS=Arabidopsis thaliana OX=3702 GN=MT4B PE=2 SV=2
EVM0000357		1.44	0.92	0.79	1.05	0.8	0.88	1.17	0.95	0.56	0.52	0.39	0.49	0.57	0.73	0.41	0.57	0.8	0.58	0.54	0.64		down			-	Probable LRR receptor-like serine/threonine-protein kinase At1g07650 OS=Arabidopsis thaliana OX=3702 GN=At1g07650 PE=1 SV=1
EVM0000358		0	0	0	0	0	0	0	0	0	0	0	0	0	0	0	0	0	0	0	0					-	#N/A
EVM0000359		0.49	0.66	0.47	0.54	0.93	0.7	1.04	0.89	0.54	0.74	0.42	0.566667	0.43	0.49	0.53	0.483333	0.46	0.33	0.49	0.426667					-	Serine/threonine receptor-like kinase NFP OS=Medicago truncatula OX=3880 GN=NFP PE=1 SV=1
EVM0000360		1.27	1.09	1.53	1.29667	1.29	1.36	1.05	1.23333	1.64	1.54	1.02	1.4	1.45	1.54	1.33	1.44	1.48	1.19	0.88	1.18333					MEbrown	#N/A
EVM0000361		0.69	0.71	0.14	0.513333	0.62	0.57	0.22	0.47	0.41	0.19	0.2	0.266667	0.09	0.14	0.29	0.173333	0.15	0.35	0.31	0.27					-	#N/A
EVM0000362		0.36	0	0	0.12	0	0.1	0.06	0.0533333	0	0.05	0.05	0.0333333	0	0.05	0	0.0166667	0	0.16	0	0.0533333					-	Galactinol synthase 1 OS=Arabidopsis thaliana OX=3702 GN=GOLS1 PE=1 SV=1
EVM0000363		12.93	15.8	14.66	14.4633	23.18	23.65	16.31	21.0467	18.58	20.12	16.83	18.51	18.86	19.15	29.53	22.5133	25.44	19.32	18.21	20.99					MEturquoise	#N/A
EVM0000364		18.68	31.09	29.69	26.4867	14.06	15.59	18.84	16.1633	10.13	12.71	12.57	11.8033	24.62	20.7	19.68	21.6667	14.94	12.42	12.41	13.2567		down			MEturquoise	IST1-like protein OS=Dictyostelium discoideum OX=44689 GN=DDB_G0289029 PE=3 SV=1
EVM0000365		0	0	0	0	0.09	0	0	0.03	0	0	0	0	0	0.09	0	0.03	0	0	0	0					-	#N/A
EVM0000366		95.62	79.97	95.9	90.4967	73.51	82.56	82.92	79.6633	106.17	95.21	87.07	96.15	85.24	108.89	110.05	101.393	95.88	75.71	69.26	80.2833					MEred	Shaggy-related protein kinase alpha OS=Arabidopsis thaliana OX=3702 GN=ASK1 PE=1 SV=3
EVM0000367		0	0	0	0	0	0	0	0	0	0	0	0	0	0	0	0	0	0	0	0					-	#N/A
EVM0000368		24.47	25.84	21.25	23.8533	12.39	13.25	20.6	15.4133	2.25	11.37	9.94	7.85333	10.45	13.28	13.12	12.2833	9.18	6.47	8.63	8.09333		down			MEpurple	Receptor-like protein 46 OS=Arabidopsis thaliana OX=3702 GN=RLP46 PE=3 SV=1
EVM0000369		0	0	0	0	0	0	0	0	0	0	0	0	0	0	0	0	0	0	0	0					-	#N/A
EVM0000370		3.83	3.51	3.38	3.57333	2.65	2.09	2.34	2.36	3.31	3.65	2.74	3.23333	2.82	3.36	2.74	2.97333	2.21	2.19	2.12	2.17333					MEturquoise	#N/A
EVM0000371		0.16	0.1	0.1	0.12	0	0.02	0	0.00666667	0.03	0	0.02	0.0166667	0	0.02	0.03	0.0166667	0	0	0.02	0.00666667					-	G-type lectin S-receptor-like serine/threonine-protein kinase At4g27290 OS=Arabidopsis thaliana OX=3702 GN=At4g27290 PE=3 SV=4
EVM0000372		1.01	0.52	0.18	0.57	1.33	0.71	0.51	0.85	2.65	0.99	0.76	1.46667	0.5	1.3	0.44	0.746667	0.73	1.12	0.29	0.713333					-	Protein SENSITIVE TO PROTON RHIZOTOXICITY 2 OS=Arabidopsis thaliana OX=3702 GN=STOP2 PE=2 SV=1
EVM0000373		0	0	0	0	0	0	0	0	0	0	0	0	0	0	0	0	0	0	0	0					-	#N/A
EVM0000374		0	0	0	0	0	0	0	0	0	0	0	0	0.05	0	0	0.0166667	0	0	0	0					-	Spermidine hydroxycinnamoyl transferase OS=Arabidopsis thaliana OX=3702 GN=SHT PE=1 SV=1
EVM0000375		0.19	0.01	0.01	0.07	0.06	0.03	0.05	0.0466667	0.04	0.05	0.03	0.04	0.03	0.03	0	0.02	0.03	0.06	0.07	0.0533333					-	ABC transporter A family member 2 OS=Arabidopsis thaliana OX=3702 GN=ABCA2 PE=2 SV=1
EVM0000376		2.32	1.89	2.81	2.34	3.75	3.14	2.84	3.24333	2.68	1.78	1.66	2.04	2.43	2.77	3.15	2.78333	3.08	1.64	1.52	2.08					MEblue	#N/A
EVM0000377		0	0	0	0	0	0	0	0	0	0	0	0	0	0	0	0	0	0	0.12	0.04					-	#N/A
EVM0000378		9.11	10.58	23.25	14.3133	6.47	10.36	16.46	11.0967	2.07	7.66	6.9	5.54333	4.5	8.85	25.68	13.01	12.23	7.65	6.79	8.89					MEgreen	Uncharacterized protein At1g76070 OS=Arabidopsis thaliana OX=3702 GN=At1g76070 PE=1 SV=1
EVM0000379		1.78	1.1	4.86	2.58	1.19	2	3.08	2.09	3.26	2.89	1.92	2.69	1.12	4.04	10.49	5.21667	3.55	0.83	1.14	1.84					MEred	Protein STRICTOSIDINE SYNTHASE-LIKE 5 OS=Arabidopsis thaliana OX=3702 GN=SSL5 PE=2 SV=1
EVM0000380		0.08	0.29	0.68	0.35	0.87	1.69	4.72	2.42667	0.58	1.76	1.72	1.35333	0.91	1.08	1.51	1.16667	7.35	2.35	4.28	4.66	up			up	MEturquoise	Probable linoleate 9S-lipoxygenase 5 OS=Solanum tuberosum OX=4113 GN=LOX1.5 PE=2 SV=1
EVM0000381		3.81	2.22	2.72	2.91667	2.71	2.69	2.81	2.73667	3.24	1.92	1.72	2.29333	3.01	3.87	2.67	3.18333	2.18	2.33	2.48	2.33					MEred	Calcium-dependent protein kinase 13 OS=Arabidopsis thaliana OX=3702 GN=CPK13 PE=1 SV=2
EVM0000382		3.18	4.19	4.99	4.12	5.22	6.76	6.31	6.09667	3.26	3.88	4.33	3.82333	4.72	4.02	4.8	4.51333	4.67	3.81	4.5	4.32667					MEblue	#N/A
EVM0000383		3.25	2.15	2.89	2.76333	18.86	15.33	17.19	17.1267	2.17	1.76	1.69	1.87333	4.82	4.75	4.81	4.79333	3.42	3.25	3.45	3.37333	up				MEblue	Embryogenesis-associated protein EMB8 OS=Picea glauca OX=3330 GN=EMB8 PE=2 SV=1
EVM0000384		2.57	2.57	2.2	2.44667	3.41	2.99	3.63	3.34333	1.78	1.61	1.95	1.78	2.03	1.84	1.62	1.83	1.51	2.77	2.65	2.31					MEblue	#N/A
EVM0000385		0	0	0	0	0	0	0	0	0	0	0	0	0	0	0	0	0	0	0	0					-	Acyl-CoA-binding domain-containing protein 6 OS=Oryza sativa subsp. japonica OX=39947 GN=ACBP6 PE=2 SV=1
EVM0000386		0	0	0.00827	0.00275667	0.67	0.71	1.21	0.863333	0.59	0.81	0.69	0.696667	0	0.02	0.02	0.0133333	0.66	1.03	1.04	0.91	up	up		up	-	Zinc finger BED domain-containing protein RICESLEEPER 3 OS=Oryza sativa subsp. japonica OX=39947 GN=Os05g0583200 PE=2 SV=1
EVM0000387		0	0	0	0	0	0	0	0	0	0	0	0	0	0	0	0	0	0	0	0					-	Phospholipase A2-alpha OS=Arabidopsis thaliana OX=3702 GN=PLA2-ALPHA PE=1 SV=1
EVM0000388		0	0	0	0	0	0	0	0	0	0	0	0	0	0	0	0	0	0	0	0					-	#N/A
EVM0000389		0	0	0	0	0	0	0	0	0	0	0	0	0	0	0	0	0	0.05	0	0.0166667					-	Beta-galactosidase 7 OS=Arabidopsis thaliana OX=3702 GN=BGAL7 PE=2 SV=2
EVM0000390		0	0	0	0	0	0	0	0	0	0	0	0	0	0	0.29	0.0966667	0	0	0	0					-	Major allergen Pru ar 1 OS=Prunus armeniaca OX=36596 PE=1 SV=1
EVM0000391		3.32	4.09	3.69	3.7	3.31	2.44	2.65	2.8	2.61	2.34	2.9	2.61667	3.15	2.69	2.94	2.92667	3.07	2.18	2.7	2.65					MEturquoise	SPX domain-containing protein 4 OS=Arabidopsis thaliana OX=3702 GN=SPX4 PE=2 SV=1
EVM0000392		1.89	1.45	1.53	1.62333	1.7	1.59	1.56	1.61667	1.57	1.31	1.36	1.41333	1.7	1.76	1.68	1.71333	1.54	1.27	1.42	1.41					MEyellow	Nudix hydrolase 14, chloroplastic OS=Arabidopsis thaliana OX=3702 GN=NUDT14 PE=1 SV=2
EVM0000393		0.2	0	0	0.0666667	0	0.06	0	0.02	0	0	0	0	0	0	0	0	0	0	0	0					-	Probable glycosyltransferase At3g42180 OS=Arabidopsis thaliana OX=3702 GN=At3g42180 PE=2 SV=2
EVM0000394		0	0	0	0	0	0	0	0	0	0	0	0	0	0	0	0	0	0	0	0					-	#N/A
EVM0000395		3.37	2.73	3.98	3.36	3.91	4.04	3.93	3.96	3.36	4.2	3.55	3.70333	3.5	4.03	3.54	3.69	3.62	3.34	2.73	3.23					MEblue	Alpha-1,3-mannosyl-glycoprotein 2-beta-N-acetylglucosaminyltransferase OS=Arabidopsis thaliana OX=3702 GN=GNTI PE=1 SV=1
EVM0000396		0.67	0.51	0.26	0.48	1.82	1.42	0.6	1.28	0.87	2.88	4.16	2.63667	1.1	0.38	0.39	0.623333	0.4	2.6	3.81	2.27					MEpurple	Ethylene-responsive transcription factor 12 OS=Arabidopsis thaliana OX=3702 GN=ERF12 PE=1 SV=1
EVM0000397		0.92	0.64	0.77	0.776667	0.74	0.64	0.67	0.683333	0.84	0.79	0.61	0.746667	0.81	0.87	0.72	0.8	0.62	0.65	0.54	0.603333					-	Putative protease Do-like 14 OS=Arabidopsis thaliana OX=3702 GN=DEGP14 PE=3 SV=2
EVM0000398		27.85	28.79	37.07	31.2367	19.56	17.77	24.2	20.51	45.42	31.66	32.41	36.4967	23.6	33.88	55.59	37.69	25.2	28.7	32.37	28.7567					MEred	#N/A
EVM0000399		37.07	26.07	37.1	33.4133	19.32	19.05	15.52	17.9633	66.14	32.39	24.24	40.9233	23.33	47.06	38.05	36.1467	27.28	18.65	15.53	20.4867					MEbrown	Coronatine-insensitive protein 1 OS=Arabidopsis thaliana OX=3702 GN=COI1 PE=1 SV=1
EVM0000400		43.14	40.24	48.92	44.1	35.62	38.04	43.83	39.1633	35.62	36.41	37.81	36.6133	29.79	35.1	38.53	34.4733	35.24	32.47	32.8	33.5033					MEmagenta	Scarecrow-like protein 1 OS=Arabidopsis thaliana OX=3702 GN=SCL1 PE=2 SV=1
EVM0000401		0.58	0.71	0.72	0.67	0.73	0.64	0.47	0.613333	0.62	0.98	0.95	0.85	0.69	0.63	0.24	0.52	0.75	1.19	0.62	0.853333					-	#N/A
EVM0000402		0.15	0.15	0	0.1	0.6	0.3	0.17	0.356667	0	0.61	0.96	0.523333	0.71	0	0.9	0.536667	1.23	0	0.49	0.573333					-	Ethylene-responsive transcription factor ERF098 OS=Arabidopsis thaliana OX=3702 GN=ERF098 PE=1 SV=1
EVM0000403		0.04	0.02	0	0.02	0.41	0.55	0.62	0.526667	0.02	0.02	0	0.0133333	0	0.04	0.02	0.02	0.76	0.45	0.46	0.556667	up			up	-	DNA-directed RNA polymerase V subunit 5A OS=Arabidopsis thaliana OX=3702 GN=NRPE5A PE=1 SV=1
EVM0000404		25.07	31.96	25.45	27.4933	30.98	22.85	17.41	23.7467	38.56	32.38	31.17	34.0367	23.5	20.57	20.63	21.5667	17.83	24.16	17.58	19.8567					MEgreenyellow	Protein HHL1, chloroplastic OS=Arabidopsis thaliana OX=3702 GN=HHL1 PE=1 SV=1
EVM0000405		0.14	0.13	0.16	0.143333	0.05	0.08	0.03	0.0533333	0.03	0.03	0.03	0.03	0.2	0.15	0.13	0.16	0.03	0.11	0.11	0.0833333					-	Expansin-B3 OS=Arabidopsis thaliana OX=3702 GN=EXPB3 PE=2 SV=2
EVM0000406		0.77	0.44	0.38	0.53	0.68	0.45	0.36	0.496667	1.15	0.68	0.68	0.836667	0.45	0.68	0.32	0.483333	0.51	0.48	0.47	0.486667					-	#N/A
EVM0000407		10.4	8.4	9.24	9.34667	6.93	6.62	6.56	6.70333	8.8	7.38	7.1	7.76	8.93	9.58	9.16	9.22333	7.29	5.58	5.55	6.14					MEturquoise	Eukaryotic translation initiation factor 2A OS=Mus musculus OX=10090 GN=Eif2a PE=1 SV=2
EVM0000408		2.27	2.05	2.31	2.21	2.37	2.11	1.89	2.12333	3.78	3.08	2.86	3.24	2.92	3.16	3.23	3.10333	1.99	1.99	1.68	1.88667					MEbrown	Uncharacterized protein YnbB OS=Bacillus subtilis (strain 168) OX=224308 GN=ynbB PE=4 SV=2
EVM0000409		11.62	10.21	10.69	10.84	8.49	6.13	5.3	6.64	20.95	11.09	9.28	13.7733	8.94	12.31	10.1	10.45	9.54	9.23	8.18	8.98333					MEbrown	Binding partner of ACD11 1 OS=Arabidopsis thaliana OX=3702 GN=BPA1 PE=1 SV=1
EVM0000410		0.54	0.6	1.04	0.726667	0.26	0.78	1.91	0.983333	0.42	0.53	0.65	0.533333	0.08	0.77	2.09	0.98	1.35	1.2	0.95	1.16667					-	E3 ubiquitin-protein ligase PUB23 OS=Arabidopsis thaliana OX=3702 GN=PUB23 PE=1 SV=1
EVM0000411		0	0.05	0.05	0.0333333	0.03	0	0.13	0.0533333	0.03	0	0	0.01	0	0	0	0	0	0	0	0					-	Protein EIN4 OS=Arabidopsis thaliana OX=3702 GN=EIN4 PE=1 SV=1
EVM0000412		2.15	2.46	1.95	2.18667	2.63	3.4	5.46	3.83	1.61	2.18	2.08	1.95667	3.91	2.65	2.59	3.05	3.57	2.48	3.78	3.27667					MEbrown	#N/A
EVM0000413		0	0	0	0	0	0	0	0	0	0	0	0	0	0	0	0	0	0	0	0					-	#N/A
EVM0000414		0	0	0	0	0	0	0	0	0	0	0	0	0	0	0	0	0	0	0	0					-	Probable carboxylesterase 9 OS=Arabidopsis thaliana OX=3702 GN=CXE9 PE=2 SV=1
EVM0000415		0	0	0	0	0	0	0	0	0	0	0	0	0	0	0	0	0	0	0	0					-	#N/A
EVM0000416		0	0	0	0	0	0	0	0	0	0	0	0	0	0	0	0	0	0	0	0					-	#N/A
EVM0000417		2.55	2.07	2.01	2.21	2.66	2	1.64	2.1	3.42	2.66	1.96	2.68	2.73	2.46	2.47	2.55333	1.67	2	1.95	1.87333					MEbrown	RNA pseudouridine synthase 2, chloroplastic OS=Arabidopsis thaliana OX=3702 GN=At1g76050 PE=2 SV=1
EVM0000418		0	0	0	0	0	0	0	0	0	0	0	0	0	0.08	0	0.0266667	0	0	0	0					-	#N/A
EVM0000419		0.12	0	0	0.04	0.36	0.12	0	0.16	0	0.12	0.26	0.126667	0.23	0	0	0.0766667	0.49	0.25	0.26	0.333333					-	#N/A
EVM0000420		0	0	0	0	1.21	1.8	0.7	1.23667	1.16	0	0	0.386667	0	1.18	0.6	0.593333	1.86	0.64	0.66	1.05333					-	#N/A
EVM0000421		1.11	1.44	1.96	1.50333	1.81	0.73	0.91	1.15	0.49	0.34	0.72	0.516667	0.11	0.17	0.06	0.113333	2.32	3.21	3.44	2.99			down		MEyellow	Cyclin-D1-1 OS=Arabidopsis thaliana OX=3702 GN=CYCD1-1 PE=1 SV=3
EVM0000422		1.34	0	0.21	0.516667	2.38	5.17	1.75	3.1	1.04	0.87	0.23	0.713333	1.02	0.21	3.03	1.42	0.89	0.46	0	0.45					MEblue	Protein RESPONSE TO LOW SULFUR 2 OS=Arabidopsis thaliana OX=3702 GN=LSU2 PE=2 SV=1
EVM0000423		0	0	0	0	0	0	0	0	0.04	0	0	0.0133333	0	0	0	0	0	0	0	0					-	Protein NUCLEAR FUSION DEFECTIVE 4 OS=Arabidopsis thaliana OX=3702 GN=NFD4 PE=3 SV=1
EVM0000424		51.88	33.36	41.34	42.1933	42.16	56.96	63.37	54.1633	59.29	94.34	91.84	81.8233	62.69	56.75	45.32	54.92	51.75	56.54	54.34	54.21					MEgreen	ABC transporter C family member 3 OS=Arabidopsis thaliana OX=3702 GN=ABCC3 PE=1 SV=1
EVM0000425		2.15	3.15	2.22	2.50667	1.26	1.1	0.75	1.03667	3.63	2.02	1.25	2.3	2.36	1.63	1.15	1.71333	0.84	1.1	1.01	0.983333	down				MEgreenyellow	Phytoene dehydrogenase OS=Synechocystis sp. (strain PCC 6803 / Kazusa) OX=1111708 GN=pds PE=3 SV=2
EVM0000426		2.48	1.73	2.05	2.08667	1.45	1.15	1.19	1.26333	2.56	1.93	1.42	1.97	1.89	1.91	2.34	2.04667	1.49	1.13	1.19	1.27					MEturquoise	#N/A
EVM0000427		0.25	0.06	0.12	0.143333	0	0.12	0	0.04	0.06	0	0	0.02	0	0	0	0	0	0.06	0	0.02					-	O-fucosyltransferase 35 OS=Arabidopsis thaliana OX=3702 GN=OFUT35 PE=2 SV=1
EVM0000428		1.69	1.91	3.72	2.44	3.22	10.73	6.43	6.79333	13.54	11.62	6.99	10.7167	5.85	14.02	15.31	11.7267	9.28	4.09	3.5	5.62333		up	up		MEblack	AAA-ATPase ASD, mitochondrial OS=Arabidopsis thaliana OX=3702 GN=AATP1 PE=1 SV=1
EVM0000429		3.92	3.57	4.69	4.06	9.06	9.79	10.4	9.75	4.18	5.25	6.12	5.18333	6.38	5.11	6.22	5.90333	6.12	5.49	5.11	5.57333	up				MEblue	Apyrase 2 OS=Arabidopsis thaliana OX=3702 GN=APY2 PE=1 SV=1
EVM0000430		0.56	0.25	0.25	0.353333	0.38	0.29	0.39	0.353333	0.4	0.17	0.4	0.323333	0.28	0.25	0.21	0.246667	0.47	0.4	0.23	0.366667					-	Hydroxyphenylpyruvate reductase OS=Plectranthus scutellarioides OX=4142 GN=HPPR PE=1 SV=2
EVM0000431		2.78	2.46	3.19	2.81	2.79	2.6	2.44	2.61	3.08	2.66	2.41	2.71667	2.81	3.15	3.59	3.18333	2.86	2.35	2.19	2.46667					MEred	Plant UBX domain-containing protein 7 OS=Arabidopsis thaliana OX=3702 GN=PUX7 PE=1 SV=1
EVM0000432		2.07	1.45	1.58	1.7	1.85	1.53	1.58	1.65333	3	2.25	1.93	2.39333	1.88	1.58	1.53	1.66333	1.79	1.9	1.67	1.78667					MEgreen	Uncharacterized protein YKR070W OS=Saccharomyces cerevisiae (strain ATCC 204508 / S288c) OX=559292 GN=YKR070W PE=1 SV=1
EVM0000433		0	0	0	0	0	0	0	0	0	0	0	0	0	0	0	0	0	0	0	0					-	NAC domain-containing protein 48 OS=Oryza sativa subsp. japonica OX=39947 GN=NAC048 PE=1 SV=1
EVM0000434		13.38	10.73	12.95	12.3533	0.69	2.74	2.79	2.07333	9.24	3.83	3.99	5.68667	8.09	16.47	16.21	13.59	5.32	2.65	3.42	3.79667	down			down	MEturquoise	Aldehyde dehydrogenase family 3 member F1 OS=Arabidopsis thaliana OX=3702 GN=ALDH3F1 PE=2 SV=2
EVM0000435		0	0	0	0	0	0	0	0	0	0	0	0	0	0	0	0	0	0	0	0					-	#N/A
EVM0000436		0	0	0	0	0	0	0	0	0	0	0	0	0	0	0	0	0	0	0	0					-	#N/A
EVM0000437		4.22	3.61	4.03	3.95333	4.43	4.53	3.54	4.16667	5.14	4.43	4.43	4.66667	3.79	4.8	4.63	4.40667	4.37	4.11	4.03	4.17					MEblack	Activating signal cointegrator 1 OS=Mus musculus OX=10090 GN=Trip4 PE=1 SV=2
EVM0000438		0	0	0	0	0	0	0	0	0	0	0	0	0	0	0	0	0	0	0	0					-	#N/A
EVM0000439		0	0	0	0	0	0	0	0	0.05	0	0	0.0166667	0	0	0.03	0.01	0.02	0	0	0.00666667					-	Laccase-14 OS=Arabidopsis thaliana OX=3702 GN=LAC14 PE=2 SV=1
EVM0000440		5.24	3.58	3.77	4.19667	3.16	2.64	2.33	2.71	8.92	4.58	3.66	5.72	3.33	5.54	6.34	5.07	4.18	2.79	2.72	3.23					MEbrown	PHD finger protein ALFIN-LIKE 5 OS=Arabidopsis thaliana OX=3702 GN=AL5 PE=2 SV=1
EVM0000441		0.22	0.17	0.17	0.186667	0	0.09	0.05	0.0466667	0.41	0.13	0.09	0.21	0	0.04	0.09	0.0433333	0	0	0	0					-	UDP-glycosyltransferase 87A2 OS=Arabidopsis thaliana OX=3702 GN=UGT87A2 PE=1 SV=1
EVM0000442		29.05	29.66	18.45	25.72	37.78	33.51	19.14	30.1433	25.68	37.57	46.76	36.67	45.7	22.1	21.59	29.7967	27.4	29.17	29.05	28.54					MEgreen	Protein LITTLE ZIPPER 4 OS=Arabidopsis thaliana OX=3702 GN=ZPR4 PE=1 SV=1
EVM0000443		3.41	3.66	4.06	3.71	4.77	6.42	5.54	5.57667	5.22	5.6	5.75	5.52333	5.33	4.77	5.62	5.24	7.23	7.68	5.77	6.89333				up	MEsalmon	Probable diphthine methyl ester synthase OS=Arabidopsis thaliana OX=3702 GN=At4g31790 PE=2 SV=1
EVM0000444		0	0	0	0	0	0	0	0	0	0	0	0	0	0	0	0	0	0	0	0					-	Reticulon-like protein B13 OS=Arabidopsis thaliana OX=3702 GN=RTNLB13 PE=2 SV=1
EVM0000445		0	0	0	0	0	0	0	0	0	0.1	0.11	0.07	0	0	0	0	0	0	0	0					-	F-box/kelch-repeat protein At1g15670 OS=Arabidopsis thaliana OX=3702 GN=At1g15670 PE=2 SV=1
EVM0000446		0	0.03	0	0.01	0	0	0	0	0	0	0	0	0	0.03	0	0.01	0	0.14	0.04	0.06					-	Cytochrome P450 71B34 OS=Arabidopsis thaliana OX=3702 GN=CYP71B34 PE=2 SV=1
EVM0000447		0	0	0	0	0	0	0	0	0	0	0	0	0	0	0	0	0	0	0	0					-	HemK methyltransferase family member 2 OS=Homo sapiens OX=9606 GN=N6AMT1 PE=1 SV=4
EVM0000448		2.54	1.44	2.25	2.07667	1.94	2.39	3	2.44333	3.93	2.23	1.81	2.65667	2.49	5.24	5.59	4.44	2.22	1.01	1.07	1.43333					MEpink	Phospholipase D Z OS=Dictyostelium discoideum OX=44689 GN=pldZ PE=3 SV=1
EVM0000449		0.09	0.06	0.04	0.0633333	0.09	0.08	0.05	0.0733333	0.12	0.06	0	0.06	0.02	0.12	0.04	0.06	0.09	0.18	0.07	0.113333					-	Receptor protein kinase-like protein At4g34220 OS=Arabidopsis thaliana OX=3702 GN=At4g34220 PE=2 SV=1
EVM0000450		0	0	0	0	0	0	0	0	0	0	0	0	0	0	0	0	0	0	0	0					-	#N/A
EVM0000451		0	0	0	0	0	0	0	0	0	0	0	0	0	0	0	0	0	0	0	0					-	Retrovirus-related Pol polyprotein from transposon 17.6 OS=Drosophila melanogaster OX=7227 GN=pol PE=3 SV=1
EVM0000452		5.4	7.22	4.67	5.76333	1.87	2.13	2.67	2.22333	1.35	4.49	5.96	3.93333	2.89	2.65	2.5	2.68	2.64	2.81	3.06	2.83667					MEturquoise	Aspartyl protease APCB1 OS=Arabidopsis thaliana OX=3702 GN=APCB1 PE=1 SV=1
EVM0000453		0	0	0	0	0	0	0	0	0	0	0	0	0	0	0	0	0	0	0	0					-	#N/A
EVM0000454		0	0	0	0	0	0.04	0	0.0133333	0	0	0	0	0	0	0	0	0	0	0	0					-	Serine carboxypeptidase 24 OS=Arabidopsis thaliana OX=3702 GN=SCPL24 PE=1 SV=1
EVM0000455		3.59	2.66	3.71	3.32	5.94	6.92	5.05	5.97	1.37	1.56	1.79	1.57333	2.2	2.01	1.54	1.91667	1.06	2.58	2.67	2.10333					MEblue	Pentatricopeptide repeat-containing protein At4g20740 OS=Arabidopsis thaliana OX=3702 GN=At4g20740 PE=3 SV=1
EVM0000456		5.76	3.51	4.39	4.55333	3.54	3.08	2.32	2.98	6.86	3.18	3.61	4.55	3.9	4.88	4.12	4.3	3.51	2.94	2.63	3.02667					MEturquoise	Serine/threonine-protein kinase STY13 OS=Arabidopsis thaliana OX=3702 GN=STY13 PE=1 SV=2
EVM0000457		0	0	0	0	0	0	0	0	0.00979	0	0	0.00326333	0	0	0.01	0.00333333	0	0	0	0					-	Putative disease resistance protein RGA4 OS=Solanum bulbocastanum OX=147425 GN=RGA4 PE=2 SV=1
EVM0000458		3.76	3.03	3.6	3.46333	2.13	1.86	2.27	2.08667	2.98	2.81	2.56	2.78333	3.2	3.87	3.6	3.55667	3.05	3.1	2.55	2.9					MEturquoise	#N/A
EVM0000459		4.43	1.45	4.39	3.42333	0.72	1.69	1.39	1.26667	2.72	2.89	1.05	2.22	1.91	3.93	6.92	4.25333	2.25	0.85	0.54	1.21333					MEturquoise	G-type lectin S-receptor-like serine/threonine-protein kinase LECRK3 OS=Oryza sativa subsp. indica OX=39946 GN=LECRK3 PE=3 SV=2
EVM0000460		0.84	1.12	1.45	1.13667	1.8	1.67	2.94	2.13667	1.31	1.81	1.57	1.56333	1.23	1.06	0.98	1.09	1.01	0.97	1.36	1.11333					MEblue	Pentatricopeptide repeat-containing protein At1g26900, mitochondrial OS=Arabidopsis thaliana OX=3702 GN=PCMP-E54 PE=2 SV=1
EVM0000461		3.36	2.7	2.39	2.81667	3.51	3.64	3.39	3.51333	5.5	4.05	3.38	4.31	1.98	3.4	2.05	2.47667	1.47	1.59	1.6	1.55333					MEtan	Lipoxygenase 6, chloroplastic OS=Arabidopsis thaliana OX=3702 GN=LOX6 PE=2 SV=1
EVM0000462		8.65	7.44	8.88	8.32333	7.8	8.18	9.67	8.55	11.99	13.53	14.81	13.4433	10.3	10.61	8.52	9.81	5.94	8.42	5.97	6.77667					MEbrown	Glutamine-dependent NAD(+) synthetase OS=Arabidopsis thaliana OX=3702 GN=At1g55090 PE=2 SV=1
EVM0000463		1.12	1.07	1.58	1.25667	0.49	0.51	0.61	0.536667	0.98	0.82	0.82	0.873333	1.09	1.35	1.68	1.37333	0.97	0.97	0.89	0.943333	down				-	Probable LRR receptor-like serine/threonine-protein kinase At1g56130 OS=Arabidopsis thaliana OX=3702 GN=At1g56130 PE=2 SV=2
EVM0000464		11.84	9.74	15.14	12.24	4.81	5.13	5.19	5.04333	34.79	11.28	7.13	17.7333	6.75	18.08	19.34	14.7233	8.89	5.65	4.85	6.46333					MEbrown	F-box/LRR-repeat MAX2 homolog A OS=Petunia hybrida OX=4102 GN=MAX2A PE=1 SV=1
EVM0000465		1.87	1.71	1.91	1.83	3.44	3.91	3.22	3.52333	2.15	2.1	1.57	1.94	2.07	1.55	1.89	1.83667	1.59	1.47	1.32	1.46					MEblue	Pentatricopeptide repeat-containing protein At1g11290, chloroplastic OS=Arabidopsis thaliana OX=3702 GN=PCMP-H40 PE=2 SV=1
EVM0000466		0.17	0.16	0	0.11	0.1	0.03	0.11	0.08	0.16	0.03	0	0.0633333	0.03	0.09	0	0.04	0.1	0.07	0.18	0.116667					-	#N/A
EVM0000467		0	0	0	0	0	0	0	0	0	0	0	0	0	0	0	0	0	0	0	0					-	#N/A
EVM0000468		45.83	41.76	26.95	38.18	67.9	55.84	51.88	58.54	19.33	44.31	80.63	48.09	53.6	28.83	28.31	36.9133	29.47	48.35	57.62	45.1467					MEblue	UDP-glycosyltransferase 89B1 OS=Arabidopsis thaliana OX=3702 GN=UGT89B1 PE=2 SV=2
EVM0000469		0	0	0	0	0	0	0	0	0	0	0	0	0	0	0	0	0	0	0	0					-	Protein NRT1/ PTR FAMILY 5.4 OS=Arabidopsis thaliana OX=3702 GN=NPF5.4 PE=2 SV=1
EVM0000470		0.15	0.29	0.07	0.17	0.93	0.26	0.04	0.41	0.04	0	0	0.0133333	0.21	0	0.07	0.0933333	0.04	1.01	0.89	0.646667					-	Cytochrome P450 86B1 OS=Arabidopsis thaliana OX=3702 GN=CYP86B1 PE=2 SV=1
EVM0000471		0.14	0.05	0.12	0.103333	0.05	0.05	0.05	0.05	0.04	0	0.02	0.02	0.02	0.07	0.02	0.0366667	0.07	0.12	0.1	0.0966667					-	Probable L-cysteine desulfhydrase, chloroplastic OS=Arabidopsis thaliana OX=3702 GN=CpNIFS3 PE=1 SV=1
EVM0000472		4.82	8.24	3.96	5.67333	3.8	2.87	2.84	3.17	1.78	3.68	4.9	3.45333	12.47	7.08	5.55	8.36667	8.3	4.01	3.51	5.27333					MEred	Protein ACCELERATED CELL DEATH 6 OS=Arabidopsis thaliana OX=3702 GN=ACD6 PE=1 SV=1
EVM0000473		16.47	13.22	16.02	15.2367	6.64	9.2	7.86	7.9	19.17	2.55	2.99	8.23667	8.93	31.56	16.51	19	18.34	9.85	6.72	11.6367					MEred	#N/A
EVM0000474		0	0.00553	0	0.00184333	0	0.00559	0	0.00186333	0	0.00567	0	0.00189	0	0	0	0	0	0	0.00613	0.00204333					-	Putative laccase-9 OS=Oryza sativa subsp. japonica OX=39947 GN=LAC9 PE=3 SV=1
EVM0000475		13.58	13.38	15.76	14.24	12.72	14.27	15.02	14.0033	11.93	11.62	11.8	11.7833	13.35	14.42	15.92	14.5633	13.54	12.67	12.22	12.81					MEgreen	Shaggy-related protein kinase iota OS=Arabidopsis thaliana OX=3702 GN=ASK9 PE=1 SV=1
EVM0000476		0	0	0	0	0	0	0	0	0	0	0	0	0	0	0	0	0	0	0	0					-	Sodium/hydrogen exchanger 1 OS=Arabidopsis thaliana OX=3702 GN=NHX1 PE=1 SV=2
EVM0000477		0	0	0	0	0	0	0	0	0.1	0	0	0.0333333	0	0.3	0.61	0.303333	0	0	0	0					-	7-deoxyloganetin glucosyltransferase OS=Gardenia jasminoides OX=114476 GN=UGT85A24 PE=1 SV=1
EVM0000478		0	0.36	0.09	0.15	0.37	0.27	0.21	0.283333	0	0.09	0.1	0.0633333	0.09	0.27	0.27	0.21	0.38	0	0.3	0.226667					-	F-box/kelch-repeat protein At3g06240 OS=Arabidopsis thaliana OX=3702 GN=At3g06240 PE=2 SV=1
EVM0000479		0.07	0.3	0.22	0.196667	0.18	0.24	0.18	0.2	0.17	0.16	0.12	0.15	0.15	0.21	0.24	0.2	0.2	0.12	0.14	0.153333					-	#N/A
EVM0000480		0.09	0	0.06	0.05	0.03	0	0	0.01	0.12	0.06	0.06	0.08	0	0	0.03	0.01	0.03	0.03	0.03	0.03					-	Phosphatidylinositol:ceramide inositolphosphotransferase OS=Oryza sativa subsp. japonica OX=39947 GN=ERH1 PE=2 SV=1
EVM0000481		0.18	0.08	0.3	0.186667	0	0	0.05	0.0166667	0.04	0.04	0	0.0266667	0	0	0	0	0	0	0	0					-	Protein TORNADO 2 OS=Arabidopsis thaliana OX=3702 GN=TRN2 PE=1 SV=1
EVM0000482		0	0	0	0	0	0	0	0	0	0	0	0	0	0	0	0	0	0	0	0					-	Vesicle-fusing ATPase OS=Arabidopsis thaliana OX=3702 GN=NSF PE=2 SV=2
EVM0000483		0.47	0.31	0.41	0.396667	0.27	0.27	0.37	0.303333	0.48	0.32	0.29	0.363333	0.35	0.31	0.27	0.31	0.23	0.24	0.15	0.206667					-	Pentatricopeptide repeat-containing protein At4g13650 OS=Arabidopsis thaliana OX=3702 GN=PCMP-H42 PE=2 SV=2
EVM0000484		0	0	0	0	0	0	0	0	0	0	0	0	0	0	0	0	0	0	0	0					-	F-box protein SKIP23 OS=Arabidopsis thaliana OX=3702 GN=SKIP23 PE=1 SV=1
EVM0000485		0	0	0	0	0	0	0	0	0	0	0	0	0	0	0	0	0	0	0	0					-	Transcription factor bHLH52 OS=Arabidopsis thaliana OX=3702 GN=BHLH52 PE=2 SV=1
EVM0000486		1.05	0.52	0.7	0.756667	3.49	3.82	2.6	3.30333	0.61	0.68	0.64	0.643333	1	0.86	0.28	0.713333	0.83	1.04	0.84	0.903333	up				MEblue	Histone H3.2 OS=Triticum aestivum OX=4565 PE=1 SV=2
EVM0000487		0	0	0	0	0	0	0	0	0	0	0	0	0	0	0	0	0	0	0	0					-	Serine/threonine-protein phosphatase 7 long form homolog OS=Arabidopsis thaliana OX=3702 GN=MAIL3 PE=2 SV=1
EVM0000488		3.25	3.13	2.85	3.07667	3.34	3.54	3.49	3.45667	3.25	3.31	3.04	3.2	3.83	3.65	4.41	3.96333	3.97	4.92	3.87	4.25333					MEmagenta	#N/A
EVM0000489		0	0	0	0	0	0	0	0	0	0	0	0	0	0	0	0	0	0	0	0					-	#N/A
EVM0000490		0.29	0.24	0.16	0.23	0.03	0.02	0.04	0.03	0.54	0.1	0.16	0.266667	0.08	0.28	0.07	0.143333	0.11	0.23	0.19	0.176667	down				-	Serine carboxypeptidase-like 18 OS=Arabidopsis thaliana OX=3702 GN=SCPL18 PE=2 SV=2
EVM0000491		0	0	0	0	0	0	0	0	0	0	0	0	0	0	0	0	0	0	0	0					-	Heavy metal-associated isoprenylated plant protein 28 OS=Arabidopsis thaliana OX=3702 GN=HIPP28 PE=3 SV=1
EVM0000492		0.01	0	0.01	0.00666667	0.05	0.05	0.02	0.04	0	0	0.01	0.00333333	0.01	0	0	0.00333333	0.01	0.03	0.03	0.0233333					-	#N/A
EVM0000493		0	0	0	0	0	0	0	0	0	0	0	0	0.09	0	0	0.03	0	0	0	0					-	#N/A
EVM0000494		0	0	0	0	0	0	0	0	0.19	0	0	0.0633333	0	0	0	0	0	0	0	0					-	#N/A
EVM0000495		4.11	5.54	2.86	4.17	17.32	14.35	14.94	15.5367	3.71	8.93	11.29	7.97667	9.77	5.77	5.04	6.86	6.93	9.44	12.29	9.55333	up				MEblue	Uroporphyrinogen-III synthase, chloroplastic OS=Arabidopsis thaliana OX=3702 GN=UROS PE=2 SV=2
EVM0000496		10.51	6.86	7.89	8.42	11.61	13.47	12.4	12.4933	13.72	10.29	11.19	11.7333	11.5	11.73	16.73	13.32	13.35	9.72	8.83	10.6333					MEblack	Protein SKIP34 OS=Arabidopsis thaliana OX=3702 GN=SKIP34 PE=1 SV=1
EVM0000497		0	0	0	0	0	0	0	0	0	0	0	0	0	0	0	0	0	0	0	0					-	Uncharacterized mitochondrial protein AtMg00310 OS=Arabidopsis thaliana OX=3702 GN=AtMg00310 PE=4 SV=1
EVM0000498		0	0	0	0	0.01	0.03	0.03	0.0233333	0.01	0	0	0.00333333	0.04	0.01	0	0.0166667	0	0	0	0					-	Vacuolar cation/proton exchanger 5 OS=Arabidopsis thaliana OX=3702 GN=CAX5 PE=2 SV=1
EVM0000499		0	0	0	0	0	0	0	0	0	0	0	0	0	0	0	0	0	0	0	0					-	#N/A
EVM0000500		0.26	0	0	0.0866667	0	0	0	0	0.24	0	0.27	0.17	0	0	0	0	0	0	0	0					-	Uncharacterized protein At4g02000 OS=Arabidopsis thaliana OX=3702 GN=At4g02000 PE=2 SV=1
EVM0000501		0	0	0	0	0	0	0	0	0	0	0	0	0	0	0	0	0	0	0	0					-	#N/A
EVM0000502		0	0	0	0	0	0	0	0	0	0	0	0	0	0	0	0	0	0	0	0					-	Cactin OS=Arabidopsis thaliana OX=3702 GN=CTN PE=1 SV=1
EVM0000503		0	0	0	0	0	0	0	0	0	0	0	0	0	0	0	0	0	0	0	0					-	Probable receptor-like protein kinase At5g61350 OS=Arabidopsis thaliana OX=3702 GN=At5g61350 PE=2 SV=1
EVM0000504		0.38	0.61	0.52	0.503333	1.08	0.84	0.67	0.863333	0.46	0.55	0.49	0.5	1.42	1.02	1.04	1.16	0.47	0.28	0.42	0.39			up		-	Acyl-coenzyme A thioesterase 9, mitochondrial OS=Mus musculus OX=10090 GN=Acot9 PE=1 SV=1
EVM0000505		0.81	0.77	1.03	0.87	1.2	1.28	1.05	1.17667	1.6	1.42	1.17	1.39667	1.23	1.29	1.32	1.28	1.2	0.95	0.8	0.983333					MEblack	Inosine triphosphate pyrophosphatase OS=Vitis vinifera OX=29760 GN=VIT_05s0051g00580 PE=2 SV=1
EVM0000506		0	0.02	0.04	0.02	0.07	0.04	0.04	0.05	0.11	0.15	0.08	0.113333	0.06	0.09	0.03	0.06	0.04	0.03	0.00912	0.0263733					-	TMV resistance protein N OS=Nicotiana glutinosa OX=35889 GN=N PE=1 SV=1
EVM0000507		2.76	1.87	1.61	2.08	1.67	1.22	1.37	1.42	2.72	2.53	2.26	2.50333	2.13	1.76	1.17	1.68667	1.22	1.86	1.72	1.6					MEbrown	Pantothenate kinase 2 OS=Oryza sativa subsp. japonica OX=39947 GN=Os09g0533100 PE=2 SV=2
EVM0000508		0.9	0.75	1.02	0.89	0.84	0.96	0.71	0.836667	0.72	0.77	0.61	0.7	0.78	1.16	1.13	1.02333	0.9	0.45	0.52	0.623333					-	Protein trichome birefringence-like 5 OS=Arabidopsis thaliana OX=3702 GN=TBL5 PE=2 SV=1
EVM0000509		4.28	3.92	4.54	4.24667	3.33	3.19	3.47	3.33	3.7	3.53	3.13	3.45333	4.35	4.73	5.01	4.69667	4.51	3.82	3.52	3.95					MEred	PITH domain-containing protein At3g04780 OS=Arabidopsis thaliana OX=3702 GN=At3g04780 PE=1 SV=2
EVM0000510		3.25	1.2	1.7	2.05	1.36	1.11	0.73	1.06667	4.72	2.39	1.74	2.95	1.38	2.68	1.62	1.89333	1.32	1.25	1.16	1.24333					MEbrown	F-box protein At4g00755 OS=Arabidopsis thaliana OX=3702 GN=At4g00755 PE=2 SV=1
EVM0000511		0	0	0	0	0	0	0	0	0	0	0	0	0	0	0	0	0	0	0	0					-	Aspartic proteinase CDR1 OS=Arabidopsis thaliana OX=3702 GN=CDR1 PE=1 SV=1
EVM0000512		2.14	4.66	8.72	5.17333	2.77	5.95	10.6	6.44	2.09	2.34	1.06	1.83	5.47	2.37	1.33	3.05667	1.47	0.94	1.02	1.14333					MEpurple	Chalcone synthase OS=Betula pendula OX=3505 GN=CHS PE=2 SV=2
EVM0000513		0	2.47	13.91	5.46	0.21	1.67	2.41	1.43	0	9.72	9.4	6.37333	3.37	2.04	0.84	2.08333	8.82	2.21	1.14	4.05667					MEblue	Ethylene-responsive transcription factor ERF021 OS=Arabidopsis thaliana OX=3702 GN=ERF021 PE=2 SV=1
EVM0000514		2.06	1.54	1.56	1.72	3.61	3.51	2.48	3.2	2.23	1.28	1.31	1.60667	1.87	2.08	2.12	2.02333	1.79	1.62	1.27	1.56					MEblue	Probable galacturonosyltransferase 9 OS=Arabidopsis thaliana OX=3702 GN=GAUT9 PE=2 SV=1
EVM0000515		0	0.01	0.07	0.0266667	0.01	0.01	0.03	0.0166667	0	0.05	0.04	0.03	0	0	0	0	0	0	0.01	0.00333333					-	#N/A
EVM0000516		0	0	0	0	0	0	0	0	0	0	0	0	0	0	0	0	0	0	0	0					-	Phenolic glucoside malonyltransferase 2 OS=Arabidopsis thaliana OX=3702 GN=PMAT2 PE=1 SV=1
EVM0000517		1.33	1.03	0.97	1.11	0.28	0.17	0.16	0.203333	2.01	0.83	0.56	1.13333	0.79	0.92	1.01	0.906667	0.38	0.46	0.44	0.426667	down				-	BTB/POZ domain-containing protein NPY1 OS=Arabidopsis thaliana OX=3702 GN=NPY1 PE=2 SV=1
EVM0000518		0	0	0	0	0	0	0	0	0	0	0	0	0	0	0	0	0	0	0	0					-	Dehydration-responsive element-binding protein 2A OS=Oryza sativa subsp. indica OX=39946 GN=DREB2A PE=3 SV=2
EVM0000519		3.48	3.29	2.86	3.21	2.25	2.04	1.61	1.96667	3.48	3.3	2.57	3.11667	2.59	3.24	3.12	2.98333	2.5	2.63	3.01	2.71333					MEblue	Nodulin homeobox OS=Arabidopsis thaliana OX=3702 GN=NDX PE=2 SV=1
EVM0000520		1.68	1.74	1.54	1.65333	2.15	2.35	2.99	2.49667	3.85	3.51	1.98	3.11333	2.59	2.6	3.99	3.06	2.36	2.11	1.61	2.02667					MEblack	Anaphase-promoting complex subunit 11 OS=Arabidopsis thaliana OX=3702 GN=APC11 PE=1 SV=3
EVM0000521		30.2	52.5	24.37	35.69	144.68	192.54	226.43	187.883	12.57	52.69	75.57	46.9433	80.72	31.41	10.15	40.76	86.72	132.18	237.45	152.117	up				MEturquoise	#N/A
EVM0000522		6.83	6.99	6.85	6.89	10.16	8.73	6.19	8.36	7.62	8.16	7.93	7.90333	10.21	9.1	12.1	10.47	7.36	6.74	5.82	6.64					MEpink	Imidazoleglycerol-phosphate dehydratase 2, chloroplastic OS=Arabidopsis thaliana OX=3702 GN=HISN5B PE=1 SV=2
EVM0000523		0	0	0	0	0.01	0.01	0	0.00666667	0	0	0	0	0	0	0.01	0.00333333	0	0	0	0					-	ABC transporter B family member 19 OS=Arabidopsis thaliana OX=3702 GN=ABCB19 PE=1 SV=1
EVM0000524		6.67	3.04	8.55	6.08667	3	2.72	2.85	2.85667	12.28	3.79	2.56	6.21	4.55	10.24	13.96	9.58333	5.78	5.25	4.77	5.26667					MEred	Beta-galactosidase OS=Solanum lycopersicum OX=4081 PE=1 SV=1
EVM0000525		9.4	9.53	8.01	8.98	11.48	13.83	17.17	14.16	4.48	9.44	11.15	8.35667	9.83	7.94	8.07	8.61333	10.67	12.4	13.08	12.05					MEbrown	#N/A
EVM0000526		1.57	1.35	0.93	1.28333	0.92	1.06	0.63	0.87	1.75	1.1	0.94	1.26333	1.01	1.65	1.1	1.25333	0.62	0.66	0.61	0.63					MEturquoise	Pentatricopeptide repeat-containing protein At1g03100, mitochondrial OS=Arabidopsis thaliana OX=3702 GN=At1g03100 PE=2 SV=1
EVM0000527		9.93	10.56	15.45	11.98	20.28	20.08	19.05	19.8033	18.44	17.56	17.28	17.76	19.64	19.83	19.67	19.7133	18.12	16.22	14.15	16.1633					MEblack	Cytochrome b-c1 complex subunit 9 OS=Solanum tuberosum OX=4113 PE=1 SV=1
EVM0000528		0	0	0	0	0	0.04	0	0.0133333	0	0	0	0	0.03	0	0	0.01	0	0	0	0					-	#N/A
EVM0000529		0.55	0.28	0.93	0.586667	1.91	1.74	2.66	2.10333	3.82	2.77	2.97	3.18667	2.8	2.98	2.77	2.85	2.5	3.16	3.33	2.99667	up	up	up	up	MEturquoise	Cysteine-rich receptor-like protein kinase 3 OS=Arabidopsis thaliana OX=3702 GN=CRK3 PE=2 SV=1
EVM0000530		0	0.02	0	0.00666667	0	0.02	0.03	0.0166667	0	0	0	0	0	0	0	0	0	0	0	0					-	Transcription factor MYB101 OS=Arabidopsis thaliana OX=3702 GN=MYB101 PE=2 SV=1
EVM0000531		235.99	214.61	228.83	226.477	186.3	181.13	172.94	180.123	301.86	252.16	239.45	264.49	282.37	285.37	199.21	255.65	208.13	202.41	191.32	200.62					MEbrown	HMG1/2-like protein OS=Glycine max OX=3847 PE=2 SV=1
EVM0000532		27.45	22.06	24.49	24.6667	41.52	38.05	40.55	40.04	40.84	27.49	22.88	30.4033	23.64	30.17	27.47	27.0933	31.9	34.21	37.55	34.5533					MEturquoise	REF/SRPP-like protein At1g67360 OS=Arabidopsis thaliana OX=3702 GN=At1g67360 PE=2 SV=1
EVM0000533		2.51	0.35	0.07	0.976667	0.29	0.07	0.08	0.146667	0.21	0	0.23	0.146667	0.2	0.07	0.07	0.113333	0.07	0.91	0.23	0.403333					-	Pollen-specific leucine-rich repeat extensin-like protein 1 OS=Arabidopsis thaliana OX=3702 GN=PEX1 PE=2 SV=1
EVM0000534		1.78	1.27	1.12	1.39	2.43	1.55	1.34	1.77333	0.75	0.5	0.44	0.563333	1.19	1.4	0.83	1.14	1.23	1.01	1.34	1.19333		down			MEgreen	Transcription factor BIM1 OS=Arabidopsis thaliana OX=3702 GN=BIM1 PE=1 SV=2
EVM0000535		0	0.0086	0	0.00286667	0	0	0	0	0.02	0	0	0.00666667	0	0.00854	0	0.00284667	0	0	0	0					-	Cucumisin OS=Cucumis melo OX=3656 PE=1 SV=1
EVM0000536		0	0	0	0	0	0	0	0	0	0	0	0	0	0	0	0	0	0	0	0					-	#N/A
EVM0000537		48.34	55.47	48.24	50.6833	66.31	72.11	67.38	68.6	67.04	75.84	83.19	75.3567	72.88	62.17	55.88	63.6433	64.8	71.25	71.37	69.14					MEturquoise	40S ribosomal protein S10-1 OS=Arabidopsis thaliana OX=3702 GN=RPS10A PE=2 SV=1
EVM0000538		0	0	0	0	0	0	0	0	0	0	0	0	0	0	0	0	0	0	0	0					-	#N/A
EVM0000539		4.02	5.09	11.13	6.74667	17.02	18.78	16.29	17.3633	17.56	16.52	18.19	17.4233	9.97	9.58	15.62	11.7233	10.4	7.9	9.03	9.11	up	up			MEgreen	V-type proton ATPase subunit c4 OS=Arabidopsis thaliana OX=3702 GN=VHA-c4 PE=2 SV=1
EVM0000540		17.81	19.43	23.22	20.1533	30.19	30.51	25.82	28.84	32.95	28.52	27.31	29.5933	27.64	29.04	30.51	29.0633	28.63	30.19	25.79	28.2033					MEturquoise	40S ribosomal protein S20-1 OS=Arabidopsis thaliana OX=3702 GN=RPS20A PE=2 SV=2
EVM0000541		0.03	0.13	0.1	0.0866667	0.17	0.03	0.19	0.13	0.03	0.1	0.07	0.0666667	0.06	0.1	0.17	0.11	0.03	0.07	0.15	0.0833333					-	Elicitor-responsive protein 1 OS=Oryza sativa subsp. japonica OX=39947 GN=ERG1 PE=1 SV=1
EVM0000542		18.38	15.67	9.68	14.5767	13.55	19.59	16.01	16.3833	15.79	27.3	24.79	22.6267	32.05	20.99	11.36	21.4667	21.73	20.78	25.38	22.63					MEpurple	Chitinase 1 OS=Tulipa bakeri OX=110455 PE=1 SV=1
EVM0000543		3.42	1.78	2.87	2.69	1.57	1.92	1.39	1.62667	3.72	1.64	1.81	2.39	2.29	4.01	3.31	3.20333	3.29	2.42	1.25	2.32					MEturquoise	F-box/LRR-repeat protein 4 OS=Arabidopsis thaliana OX=3702 GN=FBL4 PE=2 SV=1
EVM0000544		6.04	6.16	5.22	5.80667	8.16	7.47	6.24	7.29	5.91	6.21	6.1	6.07333	5.33	5.23	5.63	5.39667	4.73	4.33	4.18	4.41333					MEyellow	Protein TIC 40, chloroplastic OS=Pisum sativum OX=3888 GN=TIC40 PE=1 SV=1
EVM0000545		6.73	5.96	9.79	7.49333	6.8	8.5	13.39	9.56333	6.74	4.47	2.88	4.69667	5.75	9.22	6.99	7.32	5.92	6.17	3.42	5.17					MEpurple	Homeobox-leucine zipper protein ATHB-8 OS=Arabidopsis thaliana OX=3702 GN=ATHB-8 PE=1 SV=1
EVM0000546		0.49	0	0	0.163333	0.12	0	0	0.04	0.23	0.12	0	0.116667	0.34	0.12	0	0.153333	0	0	0.13	0.0433333					-	#N/A
EVM0000547		6.9	7.42	6.35	6.89	6.12	6.46	10.47	7.68333	3.41	5.11	3.78	4.1	11.67	11.1	8.11	10.2933	8.55	8.46	4.06	7.02333					MEpink	Protein MIZU-KUSSEI 1 OS=Arabidopsis thaliana OX=3702 GN=MIZ1 PE=1 SV=1
EVM0000548		0.59	0.84	0.56	0.663333	0.28	0.23	0.13	0.213333	0.49	0.34	0.24	0.356667	0.48	0.28	0.62	0.46	0.06	0.3	0.12	0.16					-	Probable aquaporin TIP5-1 OS=Arabidopsis thaliana OX=3702 GN=TIP5-1 PE=2 SV=1
EVM0000549		87.89	85.97	76.62	83.4933	187.22	180.68	116.08	161.327	178.91	223.36	287.32	229.863	109.94	80.9	65.82	85.5533	93.28	142.41	104.76	113.483		up			MEgreen	Heat shock cognate protein 80 OS=Solanum lycopersicum OX=4081 GN=HSC80 PE=2 SV=1
EVM0000550		2.39	2.17	2.24	2.26667	1.78	1.93	1.89	1.86667	2.7	2.27	1.95	2.30667	1.98	2.68	2.3	2.32	2.13	1.7	1.4	1.74333					MEbrown	Zinc finger BED domain-containing protein RICESLEEPER 1 OS=Oryza sativa subsp. japonica OX=39947 GN=Os05g0239150 PE=3 SV=1
EVM0000551		0	0	0	0	0	0	0	0	0	0	0	0	0	0	0	0	0	0	0	0					-	Transposon Ty3-I Gag-Pol polyprotein OS=Saccharomyces cerevisiae (strain ATCC 204508 / S288c) OX=559292 GN=TY3B-I PE=3 SV=2
EVM0000552		11.8	9.21	9.14	10.05	8.98	7.6	7.49	8.02333	8.81	7.97	7.54	8.10667	9.61	9.15	9.18	9.31333	7.43	7.48	6.41	7.10667					MEturquoise	Translocase of chloroplast 90, chloroplastic OS=Arabidopsis thaliana OX=3702 GN=TOC90 PE=1 SV=1
EVM0000553		0	0	0	0	0	0	0	0	0	0	0	0	0	0	0	0	0	0	0	0					-	#N/A
EVM0000554		0	0	0	0	0	0.19	0	0.0633333	0	0	0	0	0	0	0	0	0	0	0	0					-	#N/A
EVM0000555		0	0	0	0	0	0	0	0	0	0	0	0	0	0	0	0	0	0	0	0					-	#N/A
EVM0000556		3.69	4.74	2.95	3.79333	4.69	3.67	2.82	3.72667	4.15	4.94	4.97	4.68667	5.13	3.32	2.83	3.76	3.01	4.01	3.39	3.47					MEgreen	Violaxanthin de-epoxidase, chloroplastic OS=Spinacia oleracea OX=3562 GN=VDE1 PE=1 SV=2
EVM0000557		0	0	0	0	0	0	0	0	0	0	0	0	0	0	0	0	0	0	0	0					-	MLP-like protein 43 OS=Arabidopsis thaliana OX=3702 GN=MLP43 PE=1 SV=1
EVM0000558		1.29	0.43	1.18	0.966667	0	0.06	0.07	0.0433333	0.54	0.44	0.27	0.416667	0.47	0.79	0.5	0.586667	0.84	0.4	0.41	0.55	down				-	#N/A
EVM0000559		0	0	0	0	0.11	0	0	0.0366667	0	0.05	0.11	0.0533333	0.05	0	0.05	0.0333333	0	0.06	0	0.02					-	2-alkenal reductase (NADP(+)-dependent) OS=Nicotiana tabacum OX=4097 GN=DBR PE=1 SV=1
EVM0000560		5.42	2.38	2.9	3.56667	3.3	2.88	3.17	3.11667	2.56	1.93	2.35	2.28	4.06	3.7	3.16	3.64	2.22	2.07	1.85	2.04667					MEpurple	Methionine S-methyltransferase OS=Arabidopsis thaliana OX=3702 GN=MMT1 PE=1 SV=1
EVM0000561		0	0	0	0	0	0	0	0	0	0	0	0	0	0	0	0	0	0	0	0					-	#N/A
EVM0000562		5.67	9.21	3.47	6.11667	9.88	9.31	5.47	8.22	9.86	12.73	12.14	11.5767	13	6.34	6.61	8.65	5.26	8.43	9.25	7.64667					MEgreen	#N/A
EVM0000563		0	0	0	0	0	0	0	0	0	0	0	0	0	0	0	0	0	0	0	0					-	Putative gamma-glutamylcyclotransferase At3g02910 OS=Arabidopsis thaliana OX=3702 GN=At3g02910 PE=2 SV=2
EVM0000564		2	0.93	1.56	1.49667	1.71	1.6	1.79	1.7	2.61	1.89	1.54	2.01333	1.67	2.29	2.23	2.06333	2.14	1.49	1.19	1.60667					MEblack	Prolyl endopeptidase OS=Homo sapiens OX=9606 GN=PREP PE=1 SV=2
EVM0000565		4.12	2.66	2.38	3.05333	0.05	0.03	0.07	0.05	0.67	0.58	0.55	0.6	0.36	0.36	0.21	0.31	0.02	0.02	0.03	0.0233333	down	down	down	down	-	G-type lectin S-receptor-like serine/threonine-protein kinase At4g27290 OS=Arabidopsis thaliana OX=3702 GN=At4g27290 PE=3 SV=4
EVM0000566		0.19	0.17	0.21	0.19	0.11	0.08	0.05	0.08	0.15	0.08	0.09	0.106667	0.21	0.23	0.23	0.223333	0.12	0.08	0.36	0.186667					-	Syntaxin-binding protein 5 OS=Homo sapiens OX=9606 GN=STXBP5 PE=1 SV=1
EVM0000567		0	0.06	0.06	0.04	0.07	0.03	0	0.0333333	0	0	0.03	0.01	0	0	0	0	0.07	0.03	0	0.0333333					-	Probable methionine--tRNA ligase OS=Oryza sativa subsp. japonica OX=39947 GN=Os06g0508700 PE=2 SV=2
EVM0000568		13.9	13.04	13.17	13.37	5.36	5.08	5.72	5.38667	13.6	12.3	12.21	12.7033	13.69	14.25	12.49	13.4767	11.05	10.46	10.45	10.6533	down				MEblue	Peptidyl-prolyl cis-trans isomerase CYP63 OS=Arabidopsis thaliana OX=3702 GN=CYP63 PE=1 SV=1
EVM0000569		11.32	8.85	8.67	9.61333	42.68	42.33	47.29	44.1	10.17	30.89	44.63	28.5633	30.39	17.45	12.52	20.12	19.05	19.81	21.69	20.1833	up	up			MEblue	Regulatory protein NPR3 OS=Arabidopsis thaliana OX=3702 GN=NPR3 PE=1 SV=1
EVM0000570		0	0	0	0	0	0	0	0	0	0	0	0	0	0	0	0	0	0	0	0					-	Pectinesterase inhibitor OS=Actinidia deliciosa OX=3627 GN=PMEI PE=1 SV=2
EVM0000571		0	0	0	0	0	0	0	0	0	0	0	0	0	0	0	0	0	0	0	0					-	#N/A
EVM0000572		28.16	25.29	20.69	24.7133	18.76	16.06	18.46	17.76	20.24	18.61	18.18	19.01	19.21	18.57	15.56	17.78	14.55	22.61	19.63	18.93					MEturquoise	#N/A
EVM0000573		0	0	0	0	0	0	0	0	0	0	0	0	0	0	0	0	0	0	0	0					-	TMV resistance protein N OS=Nicotiana glutinosa OX=35889 GN=N PE=1 SV=1
EVM0000574		0	0	0.24	0.08	0	0	0	0	0	0	0	0	0	0	0.3	0.1	0	0	0	0					-	Adenine/guanine permease AZG2 OS=Arabidopsis thaliana OX=3702 GN=AZG2 PE=2 SV=1
EVM0000575		0.37	0.2	0.31	0.293333	0.21	0.15	0.41	0.256667	0.35	0.98	0.99	0.773333	0	0.05	0.05	0.0333333	0.37	0.27	0.28	0.306667					-	TMV resistance protein N OS=Nicotiana glutinosa OX=35889 GN=N PE=1 SV=1
EVM0000576		9.55	8.22	8.59	8.78667	12.38	10.11	9.69	10.7267	8.48	7.36	7.62	7.82	9.19	9.06	7.93	8.72667	8.25	9.32	9.7	9.09					MEbrown	Histone deacetylase 19 OS=Arabidopsis thaliana OX=3702 GN=HDA19 PE=1 SV=2
EVM0000577		0.07	0	0	0.0233333	0.03	0	0	0.01	0.03	0	0	0.01	0	0	0	0	0	0.03	0	0.01					-	#N/A
EVM0000578		0	0	0	0	0	0	0	0	0	0	0	0	0.06	0.12	0.06	0.08	0	0	0	0					-	Uncharacterized protein At4g06744 OS=Arabidopsis thaliana OX=3702 GN=At4g06744 PE=2 SV=1
EVM0000579		0.05	0.1	0.3	0.15	0	0	0.06	0.02	0.19	0.25	0.21	0.216667	0	0.1	0	0.0333333	0.1	0.11	0.05	0.0866667					-	#N/A
EVM0000580		7.17	9.05	7.79	8.00333	16.52	16.4	27.61	20.1767	2.48	2.6	2.16	2.41333	6.62	6.03	9.37	7.34	18.86	13.76	17.89	16.8367	up	down		up	MEbrown	Protein NRT1/ PTR FAMILY 5.6 OS=Arabidopsis thaliana OX=3702 GN=NPF5.6 PE=2 SV=1
EVM0000581		11.85	6.55	9.97	9.45667	5.96	5.2	4.38	5.18	11.66	6.94	6.47	8.35667	6.99	8.82	9.73	8.51333	9.49	8.11	7.71	8.43667					MEblue	#N/A
EVM0000582		0	0	0.03	0.01	0	0	0	0	0	0	0	0	0	0	0	0	0	0	0	0					-	#N/A
EVM0000583		9.94	9.6	8.71	9.41667	9.06	10.69	9.96	9.90333	7.39	8.79	8.99	8.39	9.35	8.32	7.79	8.48667	8.32	9.91	10.3	9.51					MEbrown	Outer envelope protein 61 OS=Arabidopsis thaliana OX=3702 GN=OEP61 PE=1 SV=1
EVM0000584		0	0	0	0	0	0	0	0	0	0	0	0	0	0	0	0	0	0	0	0					-	#N/A
EVM0000585		0	0	0	0	0	0	0	0	0	0	0	0	0	0	0	0	0	0	0	0					-	RING-H2 finger protein ATL47 OS=Arabidopsis thaliana OX=3702 GN=ATL47 PE=2 SV=1
EVM0000586		0	0	0	0	0	0	0	0	0	0	0	0	0	0	0	0	0	0	0	0					-	Peroxygenase OS=Sesamum indicum OX=4182 GN=SOP1 PE=1 SV=1
EVM0000587		5.97	4.33	4.42	4.90667	2.93	2.44	2.46	2.61	5.35	4.09	3.57	4.33667	7.63	8.6	6.51	7.58	6.82	6.29	6.78	6.63					MEmagenta	U-box domain-containing protein 52 OS=Arabidopsis thaliana OX=3702 GN=PUB52 PE=2 SV=1
EVM0000588		0.1	0.1	0.2	0.133333	0.01	0	0	0.00333333	0	0	0	0	0	0.04	0.01	0.0166667	0	0	0.01	0.00333333	down	down			-	Nucleobase-ascorbate transporter 4 OS=Arabidopsis thaliana OX=3702 GN=NAT4 PE=2 SV=2
EVM0000589		8.15	5.62	4.75	6.17333	1.15	1.09	1.1	1.11333	6.38	5.27	3.9	5.18333	3.43	3.65	2.13	3.07	2.68	3.73	3.88	3.43	down		down		MEbrown	Phosphate transporter PHO1 homolog 3 OS=Arabidopsis thaliana OX=3702 GN=PHO1;H3 PE=2 SV=2
EVM0000590		0	0.28	0	0.0933333	0	0	0	0	0	0	0	0	0	0.28	0	0.0933333	0	0.3	0	0.1					-	#N/A
EVM0000591		0	0	0	0	0	0	0	0	0	0	0	0	0	0	0	0	0	0	0	0					-	Auxin efflux carrier component 2 OS=Arabidopsis thaliana OX=3702 GN=PIN2 PE=1 SV=2
EVM0000592		0	0	0	0	0	0	0	0	0	0	0	0	0	0	0	0	0	0	0	0					-	Probable pectinesterase 53 OS=Arabidopsis thaliana OX=3702 GN=PME53 PE=2 SV=1
EVM0000593		7.15	8.45	8.62	8.07333	10.86	10.3	7.89	9.68333	10.26	7.79	7.73	8.59333	9.34	8.4	9.66	9.13333	7.43	7.42	7.77	7.54					MEyellow	Transmembrane protein 87B OS=Homo sapiens OX=9606 GN=TMEM87B PE=1 SV=1
EVM0000594		0	0	0	0	0.00777	0	0	0.00259	0.00747	0.00783	0	0.0051	0	0	0	0	0	0	0.00845	0.00281667					-	GDSL esterase/lipase 1 OS=Arabidopsis thaliana OX=3702 GN=GLIP1 PE=1 SV=1
EVM0000595		5.84	6.41	7.08	6.44333	14.05	12.66	11.56	12.7567	8.36	9.5	8.55	8.80333	11.18	8.59	9.46	9.74333	7.53	11.35	8.31	9.06333	up				MEblue	40S ribosomal protein S7-1 OS=Arabidopsis thaliana OX=3702 GN=RPS7A PE=2 SV=1
EVM0000596		0	0	0	0	0	0	0	0	0	0	0	0	0	0	0	0	0	0	0	0					-	RHOMBOID-like protein 5 OS=Arabidopsis thaliana OX=3702 GN=RBL5 PE=3 SV=1
EVM0000597		0.43	0.16	0.12	0.236667	0.04	0.08	0.05	0.0566667	0.24	0.21	0.13	0.193333	0.12	0.08	0.21	0.136667	0.17	0.13	0.27	0.19					-	#N/A
EVM0000598		1.68	1.26	1.41	1.45	1.24	1.24	1.5	1.32667	0.75	1.4	1.2	1.11667	1.02	0.86	0.9	0.926667	0.86	1.04	1.39	1.09667					MEblack	Myosin-12 OS=Arabidopsis thaliana OX=3702 GN=XI-F PE=2 SV=1
EVM0000599		0	0	0	0	0	0	0	0	0	0	0	0	0	0	0	0	0	0	0	0					-	#N/A
EVM0000600		36.08	29.44	25.86	30.46	11.57	11.89	11.04	11.5	16.22	15.87	14.29	15.46	16.33	19.61	17.15	17.6967	13.4	11.59	11.57	12.1867	down	down		down	MEturquoise	Probable receptor-like protein kinase At5g24010 OS=Arabidopsis thaliana OX=3702 GN=At5g24010 PE=1 SV=1
EVM0000601		0	0	0	0	0	0	0	0	0	0	0	0	0	0	0	0	0	0	0	0					-	#N/A
EVM0000602		2	1.55	4.86	2.80333	6.99	7.73	6.61	7.11	20.75	16.1	13.28	16.71	5.44	10.12	4.31	6.62333	2.92	4.53	2.57	3.34	up	up			MEgreen	Receptor-like protein 34 OS=Arabidopsis thaliana OX=3702 GN=RLP34 PE=2 SV=1
EVM0000603		0	0	0	0	0	0	0	0	0	0	0	0	0	0	0	0	0	0	0	0					-	Expansin-A7 OS=Arabidopsis thaliana OX=3702 GN=EXPA7 PE=3 SV=1
EVM0000604		48.21	48.13	33.95	43.43	11.75	17.79	13.33	14.29	45.11	26.53	32.21	34.6167	25.53	27.42	36.93	29.96	24.91	22.3	23.6	23.6033	down				MEturquoise	Probable carboxylesterase 2 OS=Arabidopsis thaliana OX=3702 GN=CXE2 PE=2 SV=1
EVM0000605		0.04	0	0	0.0133333	0	0	0.04	0.0133333	0.02	0	0	0.00666667	0.02	0	0.02	0.0133333	0	0	0	0					-	Probable beta-1,3-galactosyltransferase 2 OS=Arabidopsis thaliana OX=3702 GN=B3GALT2 PE=2 SV=1
EVM0000606		0	0	0	0	0	0	0	0	0	0	0	0	0	0	0	0	0	0	0	0					-	Uncharacterized mitochondrial protein AtMg00310 OS=Arabidopsis thaliana OX=3702 GN=AtMg00310 PE=4 SV=1
EVM0000607		0	0	0.19	0.0633333	0	0.2	0	0.0666667	0	0	0	0	0	0	0	0	0	0	0	0					-	#N/A
EVM0000608		0.79	0.5	0.63	0.64	0.45	0.42	0.41	0.426667	1.01	0.79	0.58	0.793333	0.56	0.77	0.5	0.61	0.53	0.38	0.38	0.43					-	Pentatricopeptide repeat-containing protein At1g76280 OS=Arabidopsis thaliana OX=3702 GN=At1g76280 PE=2 SV=2
EVM0000609		0	0	0	0	0	0	0	0	0	0	0	0	0	0	0	0	0	0	0	0					-	#N/A
EVM0000610		0	0.05	0.16	0.07	0.05	0.21	0.19	0.15	1.35	0.49	0.29	0.71	0.26	1.11	1.02	0.796667	0.17	0.11	0.12	0.133333					-	#N/A
EVM0000611		2.2	4.71	2.82	3.24333	1.42	0.71	1.02	1.05	1.2	1.79	2.47	1.82	0.84	0.52	0.35	0.57	1.09	0.56	1.35	1			down		MEturquoise	#N/A
EVM0000612		0	0	0	0	0	0	0	0	0	0	0	0	0	0	0	0	0	0	0	0					-	#N/A
EVM0000613		0	0	0	0	0	0	0	0	0	0	0	0	0	0	0	0	0	0	0	0					-	Receptor-like serine/threonine-protein kinase SD1-7 OS=Arabidopsis thaliana OX=3702 GN=SD17 PE=1 SV=1
EVM0000614		0	0	0	0	0	0	0	0	0	0	0	0	0	0	0	0	0	0	0	0					-	#N/A
EVM0000615		4.96	5.46	5.73	5.38333	4.87	4.65	3.4	4.30667	5.83	4.59	4.74	5.05333	5.52	7.09	7.01	6.54	4.45	4.05	3.68	4.06					MEred	Urea-proton symporter DUR3 OS=Arabidopsis thaliana OX=3702 GN=DUR3 PE=1 SV=1
EVM0000616		0	0	0	0	0.04	0	0	0.0133333	0.07	0.11	0.12	0.1	0.07	0	0.04	0.0366667	0	0	0.04	0.0133333					-	Transposon Ty3-I Gag-Pol polyprotein OS=Saccharomyces cerevisiae (strain ATCC 204508 / S288c) OX=559292 GN=TY3B-I PE=3 SV=2
EVM0000617		0	0	0	0	0	0	0	0	0	0	0	0	0	0	0	0	0	0	0	0					-	Retrovirus-related Pol polyprotein from transposon TNT 1-94 OS=Nicotiana tabacum OX=4097 PE=2 SV=1
EVM0000618		1.53	1.01	0.38	0.973333	0.39	0.06	0.15	0.2	1.24	0.52	0.41	0.723333	1.22	0.69	0.06	0.656667	0.2	0.2	0	0.133333					-	Coumaroyl-CoA:anthocyanidin 3-O-glucoside-6''-O-coumaroyltransferase 1 OS=Arabidopsis thaliana OX=3702 GN=3AT1 PE=1 SV=1
EVM0000619		0	0	0	0	0	0	0	0	0.03	0	0.03	0.02	0	0	0	0	0	0.03	0	0.01					-	Adenylate-forming reductase 03009 OS=Coprinopsis cinerea (strain Okayama-7 / 130 / ATCC MYA-4618 / FGSC 9003) OX=240176 GN=CC1G_03009 PE=2 SV=3
EVM0000620		0	0	0	0	0	0	0	0	0.06	0	0	0.02	0	0	0	0	0	0.04	0	0.0133333					-	Alkaline/neutral invertase CINV2 OS=Arabidopsis thaliana OX=3702 GN=CINV2 PE=1 SV=1
EVM0000621		0	0	0	0	0	0	0	0	0	0	0	0	0	0	0	0	0	0	0	0					-	G-type lectin S-receptor-like serine/threonine-protein kinase At1g67520 OS=Arabidopsis thaliana OX=3702 GN=At1g67520 PE=2 SV=3
EVM0000622		14.09	56.2	81.81	50.7	13.95	35.62	78.17	42.58	0	33.61	48.91	27.5067	76.09	57.25	25.3	52.88	59.59	42.53	36.14	46.0867					MEgreen	Ethylene-responsive transcription factor ERF025 OS=Arabidopsis thaliana OX=3702 GN=ERF025 PE=2 SV=1
EVM0000623		26.47	21.22	19.83	22.5067	19.5	22.14	18.77	20.1367	24.79	23.32	19.59	22.5667	25.95	33.32	25.17	28.1467	25.65	21.7	18.41	21.92					MEred	Serine carboxypeptidase-like 51 OS=Arabidopsis thaliana OX=3702 GN=SCPL51 PE=2 SV=2
EVM0000624		0	0	0	0	0	0	0	0	0	0	0	0	0	0	0	0	0	0	0	0					-	#N/A
EVM0000625		5.28	4.29	4.67	4.74667	5.6	6.31	5.71	5.87333	5.56	6.01	6.28	5.95	5.68	5.56	5.25	5.49667	5.62	5.51	5.91	5.68					MEturquoise	UV-stimulated scaffold protein A homolog OS=Arabidopsis thaliana OX=3702 GN=At3g61800 PE=3 SV=1
EVM0000626		0	0.59	0.6	0.396667	0.6	0.6	0.35	0.516667	0.87	0.91	0.65	0.81	0.29	0.29	3.62	1.4	0.31	0.64	0	0.316667					-	#N/A
EVM0000627		6.55	5.17	5.04	5.58667	2.54	1.44	1.67	1.88333	4.19	2.01	1.55	2.58333	2.23	4.78	1.45	2.82	4.29	3.06	4.35	3.9	down				MEblue	Protein GLUTAMINE DUMPER 1 OS=Arabidopsis thaliana OX=3702 GN=GDU1 PE=1 SV=1
EVM0000628		0	0	0	0	0	0	0	0	0	0	0	0	0	0	0	0	0	0	0	0					-	#N/A
EVM0000629		0	0	0	0	0	0	0	0	0	0	0	0	0	0	0	0	0	0	0	0					-	LRR receptor-like serine/threonine-protein kinase EFR OS=Arabidopsis thaliana OX=3702 GN=EFR PE=1 SV=1
EVM0000630		1.04	0.44	1.89	1.12333	7.4	11.68	6.58	8.55333	1.08	1.81	3.23	2.04	2.33	0.76	0.22	1.10333	1.73	1.18	0.61	1.17333	up				MEblue	Mitochondrial uncoupling protein 4 OS=Arabidopsis thaliana OX=3702 GN=PUMP4 PE=2 SV=1
EVM0000631		5.52	3.47	3.96	4.31667	5.45	5.57	6.66	5.89333	6.27	5.84	4.99	5.7	4.42	6.42	4.9	5.24667	5.77	3.98	3.31	4.35333					MEblue	Enhancer of rudimentary homolog OS=Arabidopsis thaliana OX=3702 GN=At5g10810 PE=3 SV=1
EVM0000632		0	0	0	0	0	0	0	0	0	0	0	0	0	0	0	0	0	0	0	0					-	Protein FAR1-RELATED SEQUENCE 5 OS=Arabidopsis thaliana OX=3702 GN=FRS5 PE=1 SV=1
EVM0000633		0	0	0	0	0	0	0	0	0	0	0	0	0	0	0	0	0	0	0	0					-	Exopolygalacturonase (Fragment) OS=Platanus acerifolia OX=140101 GN=plaa2 PE=1 SV=1
EVM0000634		0	0	0	0	0	0	0	0	0	0	0	0	0	0	0	0	0	0	0	0					-	Beta-xylosidase/alpha-L-arabinofuranosidase 2 OS=Medicago sativa subsp. varia OX=36902 GN=Xyl2 PE=2 SV=1
EVM0000635		4.01	3.27	3.41	3.56333	3.3	3.24	3.24	3.26	3.31	3.52	3.59	3.47333	3.84	3.8	3.37	3.67	2.85	2.82	2.9	2.85667					MEyellow	Brefeldin A-inhibited guanine nucleotide-exchange protein 5 OS=Arabidopsis thaliana OX=3702 GN=BIG5 PE=1 SV=2
EVM0000636		0	0	0	0	0	0	0	0	0	0	0	0	0	0	0	0	0	0	0	0					-	Transposon Ty3-I Gag-Pol polyprotein OS=Saccharomyces cerevisiae (strain ATCC 204508 / S288c) OX=559292 GN=TY3B-I PE=3 SV=2
EVM0000637		0.4	0.2	0.27	0.29	0.35	0.3	0.27	0.306667	0.35	0.44	0.31	0.366667	0.3	0.24	0.18	0.24	0.24	0.28	0.26	0.26					-	Non-structural maintenance of chromosomes element 3 homolog OS=Mus musculus OX=10090 GN=Nsmce3 PE=1 SV=1
EVM0000638		0	0	0	0	0	0	0	0	0	0	0	0	0	0	0	0	0	0	0	0					-	#N/A
EVM0000639		0.6	0.21	0.21	0.34	0.34	0.21	0.48	0.343333	0.08	0.17	0.04	0.0966667	0.32	0.12	0.25	0.23	0.56	0.13	0.27	0.32					-	SelT-like protein OS=Arabidopsis thaliana OX=3702 GN=At3g47300 PE=2 SV=2
EVM0000640		2.09	1.98	1.76	1.94333	1.55	1.24	1.19	1.32667	1.51	1.7	1.65	1.62	1.89	1.63	1.14	1.55333	1.12	1.66	1.46	1.41333					MEturquoise	rRNA biogenesis protein RRP5 OS=Arabidopsis thaliana OX=3702 GN=RRP5 PE=2 SV=2
EVM0000641		0	0	0	0	0	0	0	0	0	0	0	0	0.07	0.07	0	0.0466667	0	0	0	0					-	Xyloglucan galactosyltransferase XLT2 OS=Arabidopsis thaliana OX=3702 GN=XLT2 PE=1 SV=1
EVM0000642		0	0	0	0	0	0	0	0	0	0	0	0	0	0	0	0	0	0	0	0					-	#N/A
EVM0000643		0	0	0	0	0	0	0	0	0	0	0	0	0	0	0	0	0	0	0	0					-	Retrovirus-related Pol polyprotein from transposon 17.6 OS=Drosophila melanogaster OX=7227 GN=pol PE=3 SV=1
EVM0000644		0	0	0	0	0	0	0	0	0	0	0	0	0	0	0	0	0	0	0	0					-	Probable polygalacturonase OS=Vitis vinifera OX=29760 GN=GSVIVT00026920001 PE=1 SV=1
EVM0000645		0	0	0	0	0	0	0	0	0	0	0	0	0	0	0	0	0	0	0	0					-	#N/A
EVM0000646		0	0	0	0	0	0	0	0	0	0.08	0	0.0266667	0	0	0	0	0	0	0	0					-	#N/A
EVM0000647		0.13	0.17	0.04	0.113333	0.13	0.21	0	0.113333	0.53	0.04	0.14	0.236667	0.16	0.21	0.08	0.15	0.09	0.18	0.28	0.183333					-	Heat shock cognate 70 kDa protein OS=Petunia hybrida OX=4102 GN=HSP70 PE=2 SV=1
EVM0000648		0	0.26	0.77	0.343333	0	0	0.3	0.1	0.25	0.53	0.28	0.353333	0	0.51	0	0.17	0.27	0	0	0.09					-	#N/A
EVM0000649		0	0	0.06	0.02	0	0	0.13	0.0433333	0	0	0.06	0.02	0	0	0	0	0	0	0	0					-	Uncharacterized mitochondrial protein AtMg01250 OS=Arabidopsis thaliana OX=3702 GN=AtMg01250 PE=4 SV=1
EVM0000650		2.02	0.43	0.67	1.04	1.44	1.39	1.39	1.40667	0.36	0.42	0.4	0.393333	0.69	0.58	0.34	0.536667	1.16	0.79	0.58	0.843333					-	Protein WVD2-like 3 OS=Arabidopsis thaliana OX=3702 GN=WDL3 PE=1 SV=1
EVM0000651		3.47	3	2.88	3.11667	3.77	3.42	3.35	3.51333	3.82	3.71	3.34	3.62333	4.87	4.34	4.83	4.68	3.36	2.95	2.68	2.99667					MEpink	Glutamyl-tRNA reductase-binding protein, chloroplastic OS=Arabidopsis thaliana OX=3702 GN=GLUTRBP PE=1 SV=1
EVM0000652		0	0	0	0	0	0	0	0	0	0	0	0	0	0	0	0	0	0	0	0					-	#N/A
EVM0000653		0	0	0	0	0	0	0	0	0	0	0	0	0	0	0	0	0	0	0	0					-	#N/A
EVM0000654		27.68	17.59	7.09	17.4533	21.83	8.9	7	12.5767	19.84	40.13	39.15	33.04	19.84	10.09	9.11	13.0133	12.53	36.55	27.16	25.4133					MEgreen	#N/A
EVM0000655		0.19	0.24	0.58	0.336667	0.37	0.52	0.25	0.38	0.54	0.37	0.26	0.39	0.12	0.78	1.05	0.65	0.6	0.03	0.27	0.3					-	Cation/H(+) antiporter 15 OS=Arabidopsis thaliana OX=3702 GN=CHX15 PE=2 SV=1
EVM0000656		7.62	4.84	6.91	6.45667	2.98	3.97	2.94	3.29667	8.84	4.12	2.63	5.19667	4.26	8.21	6.95	6.47333	4.54	3.49	2.13	3.38667					MEturquoise	#N/A
EVM0000657		0	0	0	0	0	0	0	0	0	0	0	0	0	0	0	0	0	0	0	0					-	#N/A
EVM0000658		0.66	0.48	0.69	0.61	0.97	1.03	1.01	1.00333	0.56	0.37	0.29	0.406667	0.72	0.92	0.91	0.85	0.65	0.22	0.13	0.333333					-	50S ribosomal protein L15 OS=Xanthobacter autotrophicus (strain ATCC BAA-1158 / Py2) OX=78245 GN=rplO PE=3 SV=1
EVM0000659		0	0	0	0	0	0	0	0	0	0	0	0	0	0	0	0	0	0	0	0					-	#N/A
EVM0000660		0.08	0	0	0.0266667	0.08	0	0	0.0266667	0.51	0.53	0.97	0.67	0	0.3	0	0.1	0	0.4	0.16	0.186667					-	Protein RADIALIS-like 6 OS=Arabidopsis thaliana OX=3702 GN=RL6 PE=2 SV=1
EVM0000661		0	0	0	0	0	0	0	0	0	0	0	0	0	0	0	0	0	0	0	0					-	Probable indole-3-pyruvate monooxygenase YUCCA10 OS=Arabidopsis thaliana OX=3702 GN=YUC10 PE=2 SV=1
EVM0000662		1.93	1.48	1.53	1.64667	1.24	1.05	0.95	1.08	6.27	3.04	2.08	3.79667	1.98	3.15	1.26	2.13	1.6	1.41	1.46	1.49		up			MEbrown	Hippocampus abundant transcript-like protein 1 OS=Mus musculus OX=10090 GN=Mfsd14b PE=2 SV=3
EVM0000663		1.84	0.96	2.74	1.84667	0.33	0.32	1.12	0.59	0.31	1.31	0.69	0.77	0.46	1.59	3.73	1.92667	1.67	0	0.35	0.673333					MEturquoise	Germin-like protein subfamily T member 2 OS=Arabidopsis thaliana OX=3702 GN=At1g18980 PE=2 SV=1
EVM0000664		0	0	0	0	0	0	0	0	0	0	0	0	0	0	0	0	0	0	0	0					-	Wall-associated receptor kinase-like 20 OS=Arabidopsis thaliana OX=3702 GN=WAKL20 PE=2 SV=1
EVM0000665		0	0	0	0	0	0	0	0	0	0	0	0	0	0	0	0	0	0	0.06	0.02					-	SH3 domain-containing protein PJ696.02 OS=Schizosaccharomyces pombe (strain 972 / ATCC 24843) OX=284812 GN=SPAPJ696.02 PE=1 SV=1
EVM0000666		0	0	0	0	0	0	0	0	0	0	0	0	0	0	0	0	0	0	0	0					-	#N/A
EVM0000667		0	0.18	0.37	0.183333	0	0	0.07	0.0233333	0.06	0	0	0.02	0.12	0.12	0.81	0.35	0	0.07	0	0.0233333					-	Expansin-A11 OS=Arabidopsis thaliana OX=3702 GN=EXPA11 PE=2 SV=1
EVM0000668		4.8	1.58	1.45	2.61	1.13	1.1	0.85	1.02667	1.74	0.94	1.27	1.31667	1.28	1.37	1.66	1.43667	1.34	1.32	1.19	1.28333	down				MEturquoise	26S proteasome non-ATPase regulatory subunit 9 OS=Rattus norvegicus OX=10116 GN=Psmd9 PE=1 SV=1
EVM0000669		0	0	0	0	12.68	19.92	15.71	16.1033	0	0	0	0	0	0	0	0	4.45	3.38	1.22	3.01667	up			up	MEblue	Thaumatin-like protein OS=Actinidia deliciosa OX=3627 GN=tlp PE=1 SV=2
EVM0000670		0.02	0.02	0.02	0.02	0.02	0.05	0.03	0.0333333	0.02	0.06	0.03	0.0366667	0.08	0.11	0.06	0.0833333	0.05	0.06	0.08	0.0633333					-	Beta-galactosidase 8 OS=Arabidopsis thaliana OX=3702 GN=BGAL8 PE=2 SV=2
EVM0000671		0	0	0	0	0	0	0	0	0	0	0	0	0	0	0	0	0	0	0	0					-	#N/A
EVM0000672		0	0	0	0	0	0	0	0	0	0	0	0	0	0	0	0	0	0	0	0					-	#N/A
EVM0000673		0	0	0	0	0	0	0	0	0	0	0	0	0	0	0	0	0	0	0	0					-	#N/A
EVM0000674		0	0	0	0	0	0	0	0	0	0	0	0	0	0	0	0	0	0	0	0					-	NAC transcription factor 29 OS=Arabidopsis thaliana OX=3702 GN=NAC029 PE=2 SV=1
EVM0000675		2.47	2.36	2.83	2.55333	2.68	2.9	2.61	2.73	3.31	3.02	2.01	2.78	3.62	3.36	4.16	3.71333	4.11	4.22	3.07	3.8					MEmagenta	Urease accessory protein F OS=Arabidopsis thaliana OX=3702 GN=UREF PE=2 SV=1
EVM0000676		0	0.06	0.04	0.0333333	0	0	0.03	0.01	0	0	0	0	0	0	0	0	0	0	0	0					-	Triacylglycerol lipase 2 OS=Arabidopsis thaliana OX=3702 GN=LIP2 PE=2 SV=1
EVM0000677		0	0	0	0	0	0	0	0	0	0	0	0	0	0	0	0	0	0	0	0					-	Putative ribonuclease H protein At1g65750 OS=Arabidopsis thaliana OX=3702 GN=At1g65750 PE=3 SV=1
EVM0000678		0.19	0.16	0.15	0.166667	0.04	0.02	0.02	0.0266667	0.02	0.15	0	0.0566667	0.03	0.09	0.07	0.0633333	0	0.12	0.12	0.08					-	Spermidine synthase OS=Coffea arabica OX=13443 PE=2 SV=1
EVM0000679		0	0	0	0	0	0	0	0	0	0	0	0	0	0	0	0	0	0	0	0					-	#N/A
EVM0000680		0	0	0	0	0	0	0	0	0	0	0	0	0	0	0	0	0	0	0	0					-	Glutathione transferase GST 23 OS=Zea mays OX=4577 PE=2 SV=1
EVM0000681		0	0	0	0	0	0	0	0	0	0	0	0	0	0	0	0	0	0	0	0					-	S-protein homolog 2 OS=Arabidopsis thaliana OX=3702 GN=SPH2 PE=3 SV=1
EVM0000682		1.05	0.44	0.5	0.663333	0	0	0	0	1.04	0.57	0.91	0.84	0.54	0.61	0.23	0.46	0	0	0	0	down			down	-	#N/A
EVM0000683		1.62	1.76	2.13	1.83667	1.54	1.84	2.18	1.85333	1.86	2.16	1.99	2.00333	2.27	2.97	2.8	2.68	2.66	1.89	1.88	2.14333					MEred	Protein ENHANCED DISEASE RESISTANCE 2 OS=Arabidopsis thaliana OX=3702 GN=EDR2 PE=2 SV=1
EVM0000684		0	0	0	0	0	0	0	0	0	0	0	0	0	0	0	0	0	0	0	0					-	#N/A
EVM0000685		0	0	0	0	0	0	0	0	0	0	0	0	0	0	0	0	0	0	0	0					-	#N/A
EVM0000686		0	0	0	0	0	0	0	0	0	0	0	0	0	0	0	0	0	0	0	0					-	#N/A
EVM0000687		0	0	0.02	0.00666667	0	0	0	0	0	0	0	0	0	0	0	0	0	0	0	0					-	Protein SIEVE ELEMENT OCCLUSION B OS=Arabidopsis thaliana OX=3702 GN=SEOB PE=1 SV=1
EVM0000688		4.17	4.88	5.71	4.92	4.97	5.75	6.21	5.64333	8.45	7.83	6.49	7.59	3.86	6.44	5.8	5.36667	7.02	3.8	4.35	5.05667					MEgreen	Scarecrow-like transcription factor PAT1 OS=Arabidopsis thaliana OX=3702 GN=PAT1 PE=2 SV=1
EVM0000689		12.22	10.51	10.91	11.2133	11.4	8.64	9.63	9.89	10.7	11.38	11.04	11.04	11.6	12.33	10.23	11.3867	9.31	10.23	9.88	9.80667					MEturquoise	Serine/arginine-rich SC35-like splicing factor SCL28 OS=Arabidopsis thaliana OX=3702 GN=SCL28 PE=1 SV=1
EVM0000690		0	0	0.03	0.01	0	0	0	0	0	0	0	0	0	0	0	0	0	0	0	0					-	#N/A
EVM0000691		0	0	0	0	0	0	0	0	0	0	0	0	0	0	0	0	0	0	0	0					-	Exopolygalacturonase (Fragment) OS=Platanus acerifolia OX=140101 GN=plaa2 PE=1 SV=1
EVM0000692		0	0	0	0	0.28	0.52	0.12	0.306667	0.07	0.03	0.3	0.133333	0.03	0.07	0.17	0.09	0.21	0.18	0.38	0.256667	up			up	-	Salutaridine reductase OS=Papaver bracteatum OX=215227 GN=SALR PE=1 SV=1
EVM0000693		1.12	1.05	1.23	1.13333	1.74	2.06	1.77	1.85667	2.78	1.91	1.62	2.10333	1.77	1.93	1.84	1.84667	1.62	1.95	1.58	1.71667					MEblack	Uncharacterized protein At1g10890 OS=Arabidopsis thaliana OX=3702 GN=At1g10890 PE=4 SV=1
EVM0000694		2.54	1.13	1.06	1.57667	0.82	0.49	0.09	0.466667	0.71	0.33	0.44	0.493333	0.31	0.32	0.49	0.373333	0	0.09	0	0.03				down	-	Expansin-A20 OS=Arabidopsis thaliana OX=3702 GN=EXPA20 PE=2 SV=1
EVM0000695		11.32	9.73	11.03	10.6933	8.6	9.36	8.8	8.92	11.35	10.06	9.37	10.26	9.94	10.67	10.48	10.3633	8.4	8.75	8.31	8.48667					MEturquoise	Eukaryotic translation initiation factor isoform 4G-2 OS=Oryza sativa subsp. japonica OX=39947 GN=Os02g0611500 PE=2 SV=1
EVM0000696		0	0	0.06	0.02	0	0	0.07	0.0233333	0	0	0	0	0	0	0	0	0.07	0	0	0.0233333					-	Transcription initiation factor IIB OS=Glycine max OX=3847 GN=TFIIB1 PE=2 SV=1
EVM0000697		0.09	0.04	0.14	0.09	1.86	2.06	1.53	1.81667	2.6	3.11	2.78	2.83	1.4	1.43	1.61	1.48	2.39	2.95	2.91	2.75	up	up	up	up	MEpurple	KRR1 small subunit processome component homolog OS=Schizosaccharomyces pombe (strain 972 / ATCC 24843) OX=284812 GN=mis3 PE=3 SV=1
EVM0000698		1.89	0.24	0.08	0.736667	0.16	0.24	0.09	0.163333	0.69	0.32	0.17	0.393333	0.45	0.31	0	0.253333	0	0.17	0.09	0.0866667					-	Protein PHYTOCHROME KINASE SUBSTRATE 1 OS=Arabidopsis thaliana OX=3702 GN=PKS1 PE=1 SV=2
EVM0000699		0	0	0	0	0	0	0	0	0	0	0	0	0	0	0	0	0	0	0	0					-	Non-classical arabinogalactan protein 30 OS=Arabidopsis thaliana OX=3702 GN=AGP30 PE=2 SV=1
EVM0000700		1.86	1.54	1.32	1.57333	1.3	0.96	0.81	1.02333	3.25	1.45	1	1.9	1.26	1.66	1.6	1.50667	0.96	0.77	0.65	0.793333					MEbrown	L10-interacting MYB domain-containing protein OS=Arabidopsis thaliana OX=3702 GN=LIMYB PE=1 SV=1
EVM0000701		33.95	33.09	32.74	33.26	34.63	37.89	30.69	34.4033	30.42	31.02	28.1	29.8467	38.34	39.19	30.47	36	26.59	26.04	27.25	26.6267					MEyellow	Transcription factor TCP7 OS=Arabidopsis thaliana OX=3702 GN=TCP7 PE=1 SV=1
EVM0000702		0.07	0	0.04	0.0366667	0	0	0	0	0.00761	0	0.00845	0.00535333	0.00748	0.04	0.07	0.03916	0.06	0.00834	0.03	0.03278					-	TMV resistance protein N OS=Nicotiana glutinosa OX=35889 GN=N PE=1 SV=1
EVM0000703		0.03	0	0	0.01	0	0	0	0	0	0	0	0	0	0	0	0	0	0	0	0					-	Oligopeptide transporter 1 OS=Arabidopsis thaliana OX=3702 GN=OPT1 PE=2 SV=1
EVM0000704		2.65	2.14	2.61	2.46667	1.77	1.66	1.39	1.60667	2.49	2.04	1.87	2.13333	1.65	2.09	2.12	1.95333	1.71	1.76	1.77	1.74667					MEturquoise	#N/A
EVM0000705		1.4	1.09	0.24	0.91	0.21	0.24	0.36	0.27	1.91	0.76	0.49	1.05333	0.73	1.31	0.62	0.886667	0.61	0.64	0.86	0.703333					-	11-beta-hydroxysteroid dehydrogenase 1B OS=Arabidopsis thaliana OX=3702 GN=HSD1 PE=1 SV=1
EVM0000706		0	0	0	0	0	0	0	0	0	0	0	0	0	0	0	0	0	0	0	0					-	#N/A
EVM0000707		14.32	7.66	11.25	11.0767	0.51	4.16	13.08	5.91667	1.04	0.77	1.49	1.1	5.64	7.24	6.46	6.44667	10.1	3.94	20.45	11.4967		down			MEblack	Transcription factor MYB102 OS=Arabidopsis thaliana OX=3702 GN=MYB102 PE=2 SV=1
EVM0000708		16.63	15.18	7.54	13.1167	15.3	10.82	10.28	12.1333	9.39	17.05	16.93	14.4567	15.37	11.13	13.06	13.1867	13.09	23.65	22.6	19.78					MEyellow	Receptor-like cytosolic serine/threonine-protein kinase RBK2 OS=Arabidopsis thaliana OX=3702 GN=RBK2 PE=1 SV=1
EVM0000709		0	0	0	0	0	0	0	0	0	0	0	0	0	0	0	0	0	0	0	0					-	Protein NRT1/ PTR FAMILY 5.10 OS=Arabidopsis thaliana OX=3702 GN=NPF5.10 PE=2 SV=1
EVM0000710		0	0	0	0	0	0	0	0	0	0	0	0	0	0	0	0	0	0	0	0					-	#N/A
EVM0000711		10.52	9.56	9.74	9.94	4.21	5.55	3.61	4.45667	10.68	6.86	5.06	7.53333	6.49	10.64	11.19	9.44	7.2	5.78	7.16	6.71333	down				MEturquoise	Serine/threonine-protein kinase SRK2E OS=Arabidopsis thaliana OX=3702 GN=SRK2E PE=1 SV=1
EVM0000712		1.78	1.56	1.72	1.68667	1.82	1.58	1.75	1.71667	1.92	1.56	1.52	1.66667	1.74	1.84	1.85	1.81	1.74	1.58	1.48	1.6					MEyellow	Probable protein S-acyltransferase 23 OS=Arabidopsis thaliana OX=3702 GN=PAT23 PE=2 SV=2
EVM0000713		0	0	0	0	0	0	0	0	0	0	0	0	0	0	0	0	0	0	0	0					-	Auxin-responsive protein SAUR50 OS=Helianthus annuus OX=4232 PE=3 SV=1
EVM0000714		0	0	0	0	0	0	0	0	0	0	0	0	0	0	0	0	0	0	0	0					-	#N/A
EVM0000715		5.32	5.63	5.24	5.39667	3.84	2.76	2.63	3.07667	6.06	5.81	5.05	5.64	5.78	7.57	6.46	6.60333	4.04	5.22	5.15	4.80333					MEturquoise	Calcium-transporting ATPase 10, plasma membrane-type OS=Arabidopsis thaliana OX=3702 GN=ACA10 PE=1 SV=2
EVM0000716		0	0	0	0	0	0	0	0	0	0	0	0	0	0	0	0	0	0	0	0					-	#N/A
EVM0000717		0.17	0.12	0.25	0.18	0.13	0.17	0.44	0.246667	0.08	0.13	0.14	0.116667	0	0.12	0.04	0.0533333	0.17	0.31	0.14	0.206667					-	MDIS1-interacting receptor like kinase 2 OS=Arabidopsis thaliana OX=3702 GN=MIK2 PE=1 SV=3
EVM0000718		11.05	10.83	13.43	11.77	12.01	15.49	19.3	15.6	12.83	18.55	14.78	15.3867	14.72	17.74	17.21	16.5567	13.55	8.77	9.77	10.6967					MEblack	Aspartyl protease family protein 1 OS=Arabidopsis thaliana OX=3702 GN=APF1 PE=2 SV=1
EVM0000719		1.93	1.64	2.06	1.87667	1.98	1.83	2.08	1.96333	2.62	1.68	1.71	2.00333	1.84	2.96	2.55	2.45	1.61	0.97	1.22	1.26667					MEyellow	YrdC domain-containing protein, mitochondrial OS=Rattus norvegicus OX=10116 GN=Yrdc PE=2 SV=1
EVM0000720		0	0	0	0	0	0	0	0	0	0	0	0	0	0	0	0	0	0	0	0					-	#N/A
EVM0000721		0	0	0	0	0	0	0	0	0	0	0	0	0	0	0	0	0	0	0	0					-	Sugar transport protein 10 OS=Arabidopsis thaliana OX=3702 GN=STP10 PE=2 SV=1
EVM0000722		0	0	0	0	0	0	0	0	0	0	0	0	0	0	0	0	0	0	0	0					-	Gypsy retrotransposon integrase-like protein 1 OS=Pongo abelii OX=9601 GN=GIN1 PE=2 SV=1
EVM0000723		0	0.04	0.04	0.0266667	0	0	0	0	0	0	0.02	0.00666667	0	0.02	0.04	0.02	0.02	0.02	0.02	0.02					-	Protein DMR6-LIKE OXYGENASE 2 OS=Arabidopsis thaliana OX=3702 GN=DLO2 PE=2 SV=1
EVM0000724		3.67	2.51	2.65	2.94333	3.2	3.25	3.78	3.41	3.21	2.76	2.51	2.82667	2.28	2.69	2.72	2.56333	2.73	1.93	1.98	2.21333					MEyellow	#N/A
EVM0000725		1.67	1.26	1.29	1.40667	1.3	1.44	1.27	1.33667	1.23	1.23	1.08	1.18	1.41	1.21	1.2	1.27333	1.53	1.2	1.01	1.24667					MEblack	#N/A
EVM0000726		0	0	0	0	0	0	0	0	0	0	0	0	0	0	0	0	0	0	0	0					-	#N/A
EVM0000727		22	21.2	22.32	21.84	28.52	28.66	27.82	28.3333	24.41	23.56	25.82	24.5967	22.27	22.98	22.17	22.4733	22.98	24.41	22.29	23.2267					MEblue	Probable E3 ubiquitin-protein ligase RHG1A OS=Arabidopsis thaliana OX=3702 GN=RHG1A PE=2 SV=1
EVM0000728		0	0	0	0	0	0	0	0	0	0	0	0	0	0	0	0	0	0	0	0					-	#N/A
EVM0000729		6.73	8.18	11.9	8.93667	10.16	9.8	11.57	10.51	3.13	7.84	7.65	6.20667	8.26	5.63	9.46	7.78333	8.37	6.6	7.27	7.41333					MEblue	Lipid phosphate phosphatase epsilon 2, chloroplastic OS=Arabidopsis thaliana OX=3702 GN=LPPE2 PE=1 SV=1
EVM0000730		1.62	0.65	0.61	0.96	0.71	0.73	0.63	0.69	1.25	0.98	0.6	0.943333	0.64	1.34	1	0.993333	0.9	0.37	0.3	0.523333					-	Protein S-acyltransferase 21 OS=Arabidopsis thaliana OX=3702 GN=PAT21 PE=2 SV=1
EVM0000731		4.35	3.25	1.13	2.91	3.73	3.12	2.13	2.99333	4.76	4.57	2.63	3.98667	4.84	6.91	1.79	4.51333	3.38	5.69	4.69	4.58667					MEcyan	Inositol-tetrakisphosphate 1-kinase 3 OS=Arabidopsis thaliana OX=3702 GN=ITPK3 PE=1 SV=2
EVM0000732		0	0	0	0	0	0	0	0	0	0	0	0	0	0	0	0	0	0	0	0					-	Zinc finger MYM-type protein 1 OS=Homo sapiens OX=9606 GN=ZMYM1 PE=1 SV=1
EVM0000733		3.05	1.79	2.8	2.54667	2.72	3.05	2.66	2.81	2.93	2.27	2.15	2.45	2.52	2.62	3.25	2.79667	2.87	2.06	2.13	2.35333					MEyellow	Beta-glucuronosyltransferase GlcAT14A OS=Arabidopsis thaliana OX=3702 GN=GLCAT14A PE=2 SV=1
EVM0000734		2.05	1.49	1.9	1.81333	1.66	1.73	1.74	1.71	2.19	1.85	1.51	1.85	1.64	1.94	1.85	1.81	1.24	1.03	0.92	1.06333					MEmidnightblue	Molybdopterin biosynthesis protein CNX1 OS=Arabidopsis thaliana OX=3702 GN=CNX1 PE=1 SV=2
EVM0000735		2.65	1.55	2.38	2.19333	2.87	3.04	3.31	3.07333	2.61	2.69	2.4	2.56667	2.98	3.33	3.05	3.12	2.25	1.38	1.11	1.58					MEyellow	#N/A
EVM0000736		0.03	0.03	0.03	0.03	0.08	0.03	0.1	0.07	0.08	0.14	0.09	0.103333	0.21	0.16	0.11	0.16	0.14	0.21	0.21	0.186667					-	#N/A
EVM0000737		0	0	0	0	0	0	0	0	0.02	0	0	0.00666667	0	0	0	0	0	0	0	0					-	#N/A
EVM0000738		39.2	41.9	33.15	38.0833	43.86	41.01	49	44.6233	20.23	60.74	57.69	46.22	53.18	48.41	44.01	48.5333	45.32	46.02	52.86	48.0667					MEturquoise	Calmodulin-binding transcription activator 2 OS=Arabidopsis thaliana OX=3702 GN=CAMTA2 PE=1 SV=1
EVM0000739		5.8	6.54	6.1	6.14667	4.6	4.91	4.83	4.78	3.55	4.92	4.64	4.37	5.63	4.49	3.84	4.65333	6.24	5.25	5.65	5.71333					MEblack	Vacuolar protein sorting-associated protein 26A OS=Arabidopsis thaliana OX=3702 GN=VPS26A PE=2 SV=1
EVM0000740		14.75	11.46	10.45	12.22	18.4	19.85	18.33	18.86	11.84	13.67	14.12	13.21	12.98	13.16	13.53	13.2233	15.49	14.43	13.36	14.4267					MEblue	26S proteasome non-ATPase regulatory subunit 7 homolog A OS=Arabidopsis thaliana OX=3702 GN=RPN8A PE=1 SV=1
EVM0000741		38	39.61	38.36	38.6567	43.9	41.44	46.26	43.8667	34.37	51.25	52.74	46.12	39.53	44.62	46.09	43.4133	48.65	44.88	48.43	47.32					MEpurple	Casein kinase 1-like protein 1 OS=Arabidopsis thaliana OX=3702 GN=CKL1 PE=2 SV=2
EVM0000742		6.23	5.4	5.99	5.87333	3.67	3.5	3.18	3.45	6.35	4.27	3.69	4.77	5.42	5.96	6.75	6.04333	5.34	4.15	4.15	4.54667					MEturquoise	DUF21 domain-containing protein At2g14520 OS=Arabidopsis thaliana OX=3702 GN=CBSDUF3 PE=2 SV=2
EVM0000743		0.02	0.04	0.04	0.0333333	0.04	0	0.05	0.03	0.04	0.11	0.1	0.0833333	0	0.18	0.11	0.0966667	0.05	0.07	0.05	0.0566667					-	Cytochrome P450 71A9 OS=Glycine max OX=3847 GN=CYP71A9 PE=2 SV=1
EVM0000744		0	0	0	0	0	0	0	0	0	0	0	0	0	0	0.28	0.0933333	0	0	0	0					-	Transcription factor MYB77 OS=Arabidopsis thaliana OX=3702 GN=MYB77 PE=1 SV=1
EVM0000745		8.42	8.17	6.87	7.82	9.3	9.83	12.3	10.4767	5.32	7.79	9.46	7.52333	8.98	6.9	8.65	8.17667	10.37	10.72	12.37	11.1533					MEturquoise	ER lumen protein-retaining receptor A OS=Arabidopsis thaliana OX=3702 GN=ERD2A PE=2 SV=1
EVM0000746		13.54	13.16	4.37	10.3567	13.32	8.29	4.09	8.56667	17.43	14.72	15.5	15.8833	13.32	5.43	2.22	6.99	2.9	10.92	10.07	7.96333					MEgreen	Beta-carotene isomerase D27, chloroplastic OS=Arabidopsis thaliana OX=3702 GN=D27 PE=1 SV=1
EVM0000747		0	0	0	0	0	0	0	0	0	0	0	0	0	0	0	0	0	0	0	0					-	Peroxidase N OS=Armoracia rusticana OX=3704 GN=HRPN PE=2 SV=1
EVM0000748		1.29	1.03	0.96	1.09333	2.08	1.91	1.42	1.80333	3.56	2.65	2.22	2.81	1.58	1.89	1.93	1.8	2.8	2.11	2.02	2.31		up		up	MEgreen	Alpha-ketoglutarate-dependent dioxygenase AlkB OS=Escherichia coli (strain K12) OX=83333 GN=alkB PE=1 SV=1
EVM0000749		0	0	0	0	0	0	0.02	0.00666667	0	0	0	0	0	0	0.02	0.00666667	0.02	0	0	0.00666667					-	ABC transporter C family member 3 OS=Arabidopsis thaliana OX=3702 GN=ABCC3 PE=1 SV=1
EVM0000750		1.09	0.4	0.2	0.563333	0.38	0.27	0.26	0.303333	1.24	0.87	0.72	0.943333	0.45	0.48	0.23	0.386667	0.32	0.43	0.49	0.413333					-	#N/A
EVM0000751		0.21	0.2	0.3	0.236667	0.4	0.1	0.46	0.32	0.29	0	0.11	0.133333	0.47	0.68	0.6	0.583333	0.31	0	0.11	0.14					-	#N/A
EVM0000752		8	7.28	8.51	7.93	8.6	6.88	6.97	7.48333	5.74	6.59	5.43	5.92	8.42	6.89	6.87	7.39333	6.21	7.11	5.16	6.16					MEpurple	54S ribosomal protein L51, mitochondrial OS=Schizosaccharomyces pombe (strain 972 / ATCC 24843) OX=284812 GN=mrpl51 PE=3 SV=1
EVM0000753		0	0	0	0	0	0	0	0	0	0	0	0	0	0	0	0	0	0	0	0					-	Probable protein phosphatase 2C 80 OS=Arabidopsis thaliana OX=3702 GN=At5g66720 PE=2 SV=1
EVM0000754		2.01	1.83	1.87	1.90333	0.87	1.04	0.85	0.92	2.99	1.1	0.67	1.58667	1.23	2.35	1.71	1.76333	1.25	1.05	0.62	0.973333					MEturquoise	ATP-dependent 6-phosphofructokinase 2 OS=Arabidopsis thaliana OX=3702 GN=PFK2 PE=1 SV=1
EVM0000755		3.59	3.88	3.3	3.59	5.84	5.32	4.54	5.23333	4.33	6.09	5.91	5.44333	5.38	5.21	4.03	4.87333	5.1	6.18	4.9	5.39333					MEturquoise	Ribosome biogenesis protein BOP1 homolog OS=Arabidopsis thaliana OX=3702 GN=BOP1 PE=1 SV=1
EVM0000756		0	0	0	0	0.11	0.1	0.04	0.0833333	0.03	0	0	0.01	0.03	0.03	0	0.02	0.04	0.04	0	0.0266667					-	#N/A
EVM0000757		0	0	0	0	0	0	0	0	0	0	0	0	0	0	0.4	0.133333	0	0	0	0					-	#N/A
EVM0000758		15.28	10.69	15.96	13.9767	4.35	5.15	5.22	4.90667	10.19	7.47	7.59	8.41667	9.57	15.66	18.22	14.4833	11.98	6.38	4.73	7.69667	down				MEturquoise	Probable uridine nucleosidase 2 OS=Arabidopsis thaliana OX=3702 GN=URH2 PE=2 SV=1
EVM0000759		27.11	26.5	23.39	25.6667	32.33	31.51	28.83	30.89	27.37	30.82	35.45	31.2133	31.76	25.54	21.2	26.1667	27.17	40.93	34.81	34.3033					MEyellow	Eukaryotic translation initiation factor 3 subunit A OS=Nicotiana tabacum OX=4097 GN=TIF3A1 PE=2 SV=1
EVM0000760		0	0	0	0	0	0	0	0	0	0	0	0	0	0	0	0	0	0	0	0					-	#N/A
EVM0000761		0	0	0	0	0	0	0	0	0.00868	0.00909	0	0.00592333	0	0	0	0	0	0	0.00981	0.00327					-	Amino acid permease 1 OS=Arabidopsis thaliana OX=3702 GN=AAP1 PE=1 SV=1
EVM0000762		0.07	0.05	0.12	0.08	0.00536	0.00532	0	0.00356	0.00515	0	0	0.00171667	0	0	0	0	0.03	0.04	0.02	0.03	down	down	down		-	Protein TRANSPARENT TESTA 1 OS=Arabidopsis thaliana OX=3702 GN=TT1 PE=1 SV=1
EVM0000763		0	0	0.03	0.01	0	0.01	0.01	0.00666667	0	0	0	0	0	0	0	0	0.01	0.03	0.01	0.0166667					-	#N/A
EVM0000764		1.56	0.7	0.71	0.99	0.32	0.4	0.37	0.363333	0.92	0.24	0	0.386667	0.45	0.7	0.32	0.49	1.31	0.5	0.35	0.72					-	#N/A
EVM0000765		0	0	0	0	0	0	0	0	0	0	0	0	0	0	0	0	0	0	0	0					-	Phosphatidylinositol:ceramide inositolphosphotransferase OS=Oryza sativa subsp. japonica OX=39947 GN=ERH1 PE=2 SV=1
EVM0000766		3.89	3.48	4.68	4.01667	2.36	4.85	7.71	4.97333	1.36	1.59	1.76	1.57	0.89	1.69	0.55	1.04333	3.47	1.24	2.57	2.42667			down		MEmagenta	TMV resistance protein N OS=Nicotiana glutinosa OX=35889 GN=N PE=1 SV=1
EVM0000767		7.48	4.4	8.55	6.81	7.63	6.55	7.13	7.10333	11.43	7.69	5.18	8.1	5.41	8.52	9.21	7.71333	9.38	4.48	5.21	6.35667					MEbrown	#N/A
EVM0000768		0	0	0	0	0	0	0	0	0	0	0	0	0	0	0	0	0	0	0	0					-	Hsp70-Hsp90 organizing protein 1 OS=Arabidopsis thaliana OX=3702 GN=HOP1 PE=2 SV=1
EVM0000769		0	0	0	0	0	0	0	0	0	0	0	0	0	0	0	0	0	0	0	0					-	AAA-ATPase At3g50940 OS=Arabidopsis thaliana OX=3702 GN=At3g50940 PE=2 SV=1
EVM0000770		1.51	1.25	1.34	1.36667	1.46	1.6	1.44	1.5	1.53	1.4	1.32	1.41667	1.31	1.42	1.37	1.36667	1.28	1.26	0.97	1.17					MEyellow	Dynamin-related protein 3A OS=Arabidopsis thaliana OX=3702 GN=DRP3A PE=1 SV=2
EVM0000771		0.09	0.1	0.08	0.09	0.17	0.18	0.11	0.153333	0.08	0.05	0.05	0.06	0.08	0.15	0.07	0.1	0.03	0.05	0.07	0.05					-	Condensin complex subunit 2 OS=Arabidopsis thaliana OX=3702 GN=CAPH PE=1 SV=1
EVM0000772		0	0	0	0	0	0	0	0	0	0	0	0	0	0	0	0	0	0	0	0					-	#N/A
EVM0000773		0.04	0.03	0.11	0.06	0.1	0.13	0.17	0.133333	0.22	0.19	0.17	0.193333	0.18	0.27	0.2	0.216667	0.11	0.1	0.15	0.12		up	up		-	ABC transporter I family member 6, chloroplastic OS=Arabidopsis thaliana OX=3702 GN=ABCI6 PE=1 SV=1
EVM0000774		0	0	0	0	0	0	0	0	0.05	0.05	0.11	0.07	0	0.1	0	0.0333333	0	0	0	0					-	G-type lectin S-receptor-like serine/threonine-protein kinase LECRK3 OS=Oryza sativa subsp. japonica OX=39947 GN=LECRK3 PE=3 SV=2
EVM0000775		0	0	0	0	0	0	0	0	0	0	0	0	0	0	0	0	0	0	0	0					-	#N/A
EVM0000776		21.75	21.09	23.52	22.12	25.66	26.67	22.29	24.8733	29.45	24.51	25.73	26.5633	23.38	28.37	26.67	26.14	22.26	25.35	22.05	23.22					MEblack	2-oxoglutarate dehydrogenase, mitochondrial OS=Dictyostelium discoideum OX=44689 GN=ogdh PE=3 SV=1
EVM0000777		0.08	0.07	0.07	0.0733333	0	0.04	0	0.0133333	0.11	0.07	0.16	0.113333	0	0.04	0.04	0.0266667	0.11	0.2	0.36	0.223333					-	Putative two-component response regulator ARR20 OS=Arabidopsis thaliana OX=3702 GN=ARR20 PE=2 SV=1
EVM0000778		5.98	3.41	4.49	4.62667	3.09	3.43	5.01	3.84333	8.38	6.59	4.11	6.36	5.02	12.48	8.29	8.59667	5.27	4.1	3.59	4.32					MEred	Oligopeptide transporter 4 OS=Arabidopsis thaliana OX=3702 GN=OPT4 PE=1 SV=1
EVM0000779		1.53	2.38	0.89	1.6	0.62	0.68	0.52	0.606667	1.01	0.46	0.33	0.6	0.77	0.8	0.18	0.583333	0.61	0.82	0.78	0.736667					-	Protein NRT1/ PTR FAMILY 2.7 OS=Arabidopsis thaliana OX=3702 GN=NPF2.7 PE=1 SV=1
EVM0000780		0	0	0	0	0	0	0	0	0	0	0	0	0	0	0	0	0	0	0	0					-	Protein FAR1-RELATED SEQUENCE 5 OS=Arabidopsis thaliana OX=3702 GN=FRS5 PE=1 SV=1
EVM0000781		0	0	0	0	0	0	0	0	0	0	0	0	0	0	0	0	0	0	0	0					-	#N/A
EVM0000782		0	0	0	0	0	0	0	0	0	0	0	0	0	0	0	0	0	0	0	0					-	Gag-Pol polyprotein (Fragment) OS=Avian reticuloendotheliosis virus OX=11636 GN=pol PE=1 SV=2
EVM0000783		0.03	0	0.11	0.0466667	0.06	0.06	0.16	0.0933333	0	0	0	0	0	0.06	0.06	0.04	0.03	0	0	0.01					-	Probable LRR receptor-like serine/threonine-protein kinase At3g47570 OS=Arabidopsis thaliana OX=3702 GN=At3g47570 PE=2 SV=1
EVM0000784		21.78	21.42	20.71	21.3033	21.49	19.08	12.7	17.7567	22.96	23.03	23.84	23.2767	19.07	16.3	15.08	16.8167	13.54	14.85	12.62	13.67					MEgreenyellow	rRNA methyltransferase 1, mitochondrial OS=Homo sapiens OX=9606 GN=MRM1 PE=1 SV=1
EVM0000785		9.8	11.15	12.29	11.08	11.22	9.75	8.73	9.9	11.22	11.65	10.6	11.1567	12.02	11.35	11.41	11.5933	10.52	10.59	9.41	10.1733					MEturquoise	Phosphoglucomutase, cytoplasmic OS=Populus tremula OX=113636 GN=PGM1 PE=2 SV=1
EVM0000786		0	0	0	0	0	0	0	0	0.05	0	0	0.0166667	0	0	0	0	0	0.02	0.03	0.0166667					-	ATP-dependent zinc metalloprotease FTSH 6, chloroplastic OS=Arabidopsis thaliana OX=3702 GN=FTSH6 PE=2 SV=1
EVM0000787		6.54	6.33	7.13	6.66667	4.33	4.25	3.82	4.13333	7.13	7.3	6.51	6.98	5.29	5.75	6.04	5.69333	5.74	5.14	4.96	5.28					MEbrown	#N/A
EVM0000788		2.27	2.07	2.67	2.33667	2.74	2.14	2.37	2.41667	1.32	1.63	1.05	1.33333	2.82	2.96	2.88	2.88667	1.31	0.98	1.76	1.35					MEyellow	Chaperone protein dnaJ 10 OS=Arabidopsis thaliana OX=3702 GN=ATJ10 PE=2 SV=2
EVM0000789		7.69	6.62	6.19	6.83333	5	4.78	4.36	4.71333	6.11	6.48	6.16	6.25	5.49	6.87	6.28	6.21333	4.68	5.15	5.84	5.22333					MEturquoise	Mediator of RNA polymerase II transcription subunit 13 OS=Arabidopsis thaliana OX=3702 GN=MED13 PE=1 SV=1
EVM0000790		0	0	0	0	0	0	0	0	0	0.1	0	0.0333333	0	0	0	0	0	0	0	0					-	Class V chitinase OS=Arabidopsis thaliana OX=3702 GN=ChiC PE=1 SV=1
EVM0000791		0	0.15	0	0.05	0	0	0.09	0.03	0	0	0	0	0	0	0.08	0.0266667	0	0	0	0					-	Probable aspartyl protease At4g16563 OS=Arabidopsis thaliana OX=3702 GN=At4g16563 PE=2 SV=1
EVM0000792		24.06	23.44	11.42	19.64	18.2	22.75	17.42	19.4567	19.37	31.85	38.99	30.07	27.46	14.24	12.92	18.2067	18.37	26.26	26.4	23.6767					MEgreen	F-box protein SKIP23 OS=Arabidopsis thaliana OX=3702 GN=SKIP23 PE=1 SV=1
EVM0000793		1.15	0.76	0.6	0.836667	0.22	0.25	0.35	0.273333	0.99	0.44	0.33	0.586667	0.67	0.62	0.37	0.553333	0.41	0.25	0.21	0.29	down			down	-	Cellulose synthase-like protein E6 OS=Oryza sativa subsp. japonica OX=39947 GN=CSLE6 PE=2 SV=1
EVM0000794		4.65	3.61	4.53	4.26333	4.3	4.86	3.92	4.36	5.69	4.63	3.76	4.69333	4.12	4.35	4.68	4.38333	3.62	3.25	3.12	3.33					MEturquoise	Phosphoribosylaminoimidazole-succinocarboxamide synthase, chloroplastic OS=Arabidopsis thaliana OX=3702 GN=PUR7 PE=2 SV=2
EVM0000795		0	0	0	0	0	0	0	0	0	0	0	0	0	0	0	0	0	0	0	0					-	Meiosis-specific protein ASY1 OS=Arabidopsis thaliana OX=3702 GN=ASY1 PE=1 SV=1
EVM0000796		89.05	100.13	173.99	121.057	69.02	104.67	124.79	99.4933	166.24	132.61	107.05	135.3	113.91	173.06	175.92	154.297	164.54	80.86	68.61	104.67					MEred	Glutaredoxin OS=Solanum lycopersicum OX=4081 PE=3 SV=1
EVM0000797		4.03	4.24	3.73	4	2.43	1.87	1.28	1.86	4.18	3.46	2.95	3.53	3.47	3.33	3.54	3.44667	2.71	3.04	2.81	2.85333	down				MEblue	Dehydrogenase/reductase SDR family member 12 OS=Bos taurus OX=9913 GN=DHRS12 PE=2 SV=1
EVM0000798		0	0.09	0.02	0.0366667	0.23	0.15	0.09	0.156667	0.18	0.09	0.08	0.116667	0.04	0.01	0	0.0166667	0.02	0.00548	0.02	0.01516					-	BURP domain-containing protein 5 OS=Oryza sativa subsp. japonica OX=39947 GN=BURP5 PE=2 SV=2
EVM0000799		2.9	2.39	1.7	2.33	0.29	0.08	0.24	0.203333	0.57	0.47	0.54	0.526667	1.39	1.31	0.84	1.18	0.82	0.71	1.01	0.846667	down	down		down	MEturquoise	Disease resistance RPP13-like protein 4 OS=Arabidopsis thaliana OX=3702 GN=RPP13L4 PE=1 SV=2
EVM0000800		0.39	0.37	0	0.253333	0	0	0	0	0.09	0.19	0.2	0.16	0.18	0.46	0.38	0.34	0.29	0.1	0.51	0.3					-	Protein EPIDERMAL PATTERNING FACTOR 2 OS=Arabidopsis thaliana OX=3702 GN=EPF2 PE=1 SV=1
EVM0000801		0	0	0	0	0	0	0	0	0	0	0	0	0	0	0	0	0	0	0	0					-	#N/A
EVM0000802		0	0	0.05	0.0166667	0	0	0	0	0	0	0	0	0.05	0	0	0.0166667	0	0	0	0					-	#N/A
EVM0000803		0.95	0.89	0.91	0.916667	1.1	0.97	1.07	1.04667	1.14	1.2	1.09	1.14333	1.34	1.18	0.92	1.14667	1.19	0.86	0.69	0.913333					MEblack	DEAD-box ATP-dependent RNA helicase 36 OS=Arabidopsis thaliana OX=3702 GN=RH36 PE=2 SV=1
EVM0000804		3.07	1.26	2.43	2.25333	1.81	1.9	1.23	1.64667	10.97	5.16	2.5	6.21	2.92	3.01	2.87	2.93333	1.86	0.9	1.97	1.57667					MEgreen	RING-H2 finger protein ATL79 OS=Arabidopsis thaliana OX=3702 GN=ATL79 PE=2 SV=1
EVM0000805		3.38	1.46	2.41	2.41667	0.95	0.95	0.98	0.96	3.57	0.96	0.9	1.81	0.6	2.38	2.11	1.69667	3.81	1.45	1.38	2.21333					MEblue	#N/A
EVM0000806		0	0	0	0	0	0	0	0	0	0	0	0	0	0	0	0	0	0	0	0					-	#N/A
EVM0000807		0	0	0	0	5.4	5.19	6.64	5.74333	11.61	5.27	4.42	7.1	0	0	0	0	0	0	0	0	up	up			MEgreen	G-type lectin S-receptor-like serine/threonine-protein kinase At1g67520 OS=Arabidopsis thaliana OX=3702 GN=At1g67520 PE=2 SV=3
EVM0000808		0	0	0	0	0	0	0	0	0	0	0	0	0	0	0	0	0	0	0	0					-	30S ribosomal protein S11, chloroplastic OS=Vitis vinifera OX=29760 GN=rps11 PE=3 SV=1
EVM0000809		0.48	0.37	0.14	0.33	0.28	0.09	0.43	0.266667	0.5	0.05	0.15	0.233333	0.31	0.46	0.23	0.333333	0.14	0.39	0.2	0.243333					-	Auxin-induced protein 15A OS=Glycine max OX=3847 PE=2 SV=1
EVM0000810		0.48	0.37	0.36	0.403333	0.1	0.07	0.11	0.0933333	0.42	0.26	0.22	0.3	0.14	0.34	0.34	0.273333	0.31	0.19	0.1	0.2	down				-	#N/A
EVM0000811		0	0.07	0.07	0.0466667	0	0	0	0	0	0	0	0	0.06	0	0.07	0.0433333	0	0	0	0					-	Protein FAR1-RELATED SEQUENCE 5 OS=Arabidopsis thaliana OX=3702 GN=FRS5 PE=1 SV=1
EVM0000812		1.22	0.12	0.25	0.53	0.44	0.75	0.65	0.613333	0.12	0.06	0.07	0.0833333	0.53	0.12	0	0.216667	0.26	0.33	0.34	0.31					-	Kinase-interacting family protein OS=Arabidopsis thaliana OX=3702 GN=At1g48405 PE=2 SV=1
EVM0000813		0.03	0	0.03	0.02	0	0	0	0	0.01	0	0.03	0.0133333	0	0.01	0	0.00333333	0	0	0	0					-	ELMO domain-containing protein A OS=Dictyostelium discoideum OX=44689 GN=elmoA PE=1 SV=1
EVM0000814		0.05	0.12	0.02	0.0633333	0.37	0.59	0.4	0.453333	0.07	0.03	0.05	0.05	0.02	0.05	0.1	0.0566667	0.59	0.71	0.41	0.57	up			up	-	#N/A
EVM0000815		0	0	0	0	0	0	0	0	0	0	0	0	0	0	0	0	0	0	0	0					-	#N/A
EVM0000816		11.09	9.07	6.67	8.94333	21.62	14.21	14.91	16.9133	1.89	4.9	3.7	3.49667	15.54	8.64	6.4	10.1933	14	14.96	16.78	15.2467		down			MEbrown	Tonoplast dicarboxylate transporter OS=Arabidopsis thaliana OX=3702 GN=TDT PE=2 SV=2
EVM0000817		0.26	0.25	0.25	0.253333	0.06	0.19	0.07	0.106667	0.36	0.32	0.07	0.25	0.06	0.37	0.19	0.206667	0.06	0.07	0.14	0.09					-	HVA22-like protein i OS=Arabidopsis thaliana OX=3702 GN=HVA22I PE=2 SV=2
EVM0000818		0.16	0	1.1	0.42	0	0	0	0	0	0	0	0	0	0.15	0	0.05	0	0	0	0					-	Heavy metal-associated isoprenylated plant protein 47 OS=Arabidopsis thaliana OX=3702 GN=HIPP47 PE=3 SV=1
EVM0000819		3.27	2.13	2.49	2.63	2.03	1.57	1.55	1.71667	2.88	2.92	1.93	2.57667	2.29	2.27	1.78	2.11333	1.95	1.42	1.54	1.63667					MEturquoise	Pentatricopeptide repeat-containing protein At5g01110 OS=Arabidopsis thaliana OX=3702 GN=At5g01110 PE=2 SV=1
EVM0000820		0	0	0	0	0	0	0	0	0	0	0	0	0	0	0	0	0	0	0	0					-	Ribonuclease HI OS=Sulfolobus tokodaii (strain DSM 16993 / JCM 10545 / NBRC 100140 / 7) OX=273063 GN=rnhA PE=1 SV=1
EVM0000821		0	0	0	0	0	0	0	0	0	0	0	0	0.00723	0	0	0.00241	0	0	0	0					-	B3 domain-containing transcription factor VRN1 OS=Arabidopsis thaliana OX=3702 GN=VRN1 PE=1 SV=1
EVM0000822		0	0	0	0	0	0	0	0	0	0	0	0	0	0	0	0	0	0	0	0					-	Transcription factor MYB4 OS=Oryza sativa subsp. japonica OX=39947 GN=MYB4 PE=2 SV=2
EVM0000823		2.3	3.44	3.11	2.95	3.89	3.27	2.5	3.22	3.01	3.09	3.16	3.08667	2.33	1.34	0.97	1.54667	0.8	1.62	1.73	1.38333					MEred	Prolycopene isomerase, chloroplastic OS=Daucus carota OX=4039 GN=CRTISO PE=2 SV=1
EVM0000824		4.51	2.84	2.07	3.14	2.59	1.92	2.06	2.19	4.3	2.14	2.1	2.84667	2.07	1.96	1.77	1.93333	2.38	1.82	2.09	2.09667					MEgreenyellow	1-aminocyclopropane-1-carboxylate oxidase homolog 1 OS=Arabidopsis thaliana OX=3702 GN=At1g06620 PE=2 SV=1
EVM0000825		0	0	0	0	0	0	0	0	0	0	0	0	0	0	0	0	0	0	0	0					-	RNA polymerase II C-terminal domain phosphatase-like 4 OS=Arabidopsis thaliana OX=3702 GN=CPL4 PE=1 SV=1
EVM0000826		0.25	0.21	0.18	0.213333	0.25	0.18	0.16	0.196667	0.71	0.68	0.64	0.676667	0.52	0.45	0.41	0.46	0.17	0.19	0.1	0.153333		up			-	G-type lectin S-receptor-like serine/threonine-protein kinase At4g27290 OS=Arabidopsis thaliana OX=3702 GN=At4g27290 PE=3 SV=4
EVM0000827		0	0	0	0	0	0	0	0	0.07	0	0.08	0.05	0.07	0	0	0.0233333	0	0	0.08	0.0266667					-	Pentatricopeptide repeat-containing protein At3g61360 OS=Arabidopsis thaliana OX=3702 GN=At3g61360 PE=2 SV=1
EVM0000828		0	0	0	0	0	0	0	0	0	0	0	0	0	0	0	0	0	0	0	0					-	Probable pectinesterase 55 OS=Arabidopsis thaliana OX=3702 GN=PME55 PE=2 SV=1
EVM0000829		1.5	1.94	1.75	1.73	2.22	2.08	1.75	2.01667	2.19	2.21	1.69	2.03	1.55	1.57	1.52	1.54667	2.37	1.63	1.26	1.75333					MEgreen	Elongator complex protein 6 OS=Arabidopsis thaliana OX=3702 GN=ELP6 PE=1 SV=1
EVM0000830		9.19	9.33	9.92	9.48	15.24	14.61	13.84	14.5633	9.01	10.85	11.71	10.5233	12.64	10.7	10.82	11.3867	9.9	12	10.64	10.8467					MEblue	Mitochondrial-processing peptidase subunit alpha OS=Solanum tuberosum OX=4113 GN=MPP PE=1 SV=1
EVM0000831		12.03	13.68	18.17	14.6267	19.66	24.06	29.41	24.3767	8.79	11.89	12.25	10.9767	15.13	17.58	19.68	17.4633	22.26	13.47	16.25	17.3267					MEblue	#N/A
EVM0000832		8.57	7.74	7.73	8.01333	4.21	3.41	2.18	3.26667	6.71	5.44	3.76	5.30333	5.22	5.69	5.72	5.54333	5.57	4.71	4	4.76	down				MEturquoise	#N/A
EVM0000833		16.55	10.49	14.05	13.6967	10.38	9.69	10.29	10.12	13.78	13.17	11.17	12.7067	7.56	15.6	11.58	11.58	8.78	7.53	7.5	7.93667					MEturquoise	Callose synthase 1 OS=Arabidopsis thaliana OX=3702 GN=CALS1 PE=1 SV=2
EVM0000834		7.65	5.84	5.35	6.28	4.74	4.32	5.22	4.76	5.88	5.93	5.21	5.67333	4.84	5.41	5.13	5.12667	4.91	4.79	5.3	5					MEturquoise	Beta-arabinofuranosyltransferase RAY1 OS=Arabidopsis thaliana OX=3702 GN=RAY1 PE=2 SV=1
EVM0000835		0	0.00736	0	0.00245333	0	0	0	0	0	0	0	0	0.00708	0.00731	0	0.00479667	0	0	0	0					-	#N/A
EVM0000836		2.42	1.52	1.89	1.94333	3.42	1.81	2.2	2.47667	4.01	1.79	1.89	2.56333	1.68	2.29	2.39	2.12	1.64	2.1	1.54	1.76					MEgreen	Pentatricopeptide repeat-containing protein At1g62350 OS=Arabidopsis thaliana OX=3702 GN=At1g62350 PE=2 SV=1
EVM0000837		9.07	7.93	8.64	8.54667	4.99	4.79	5.87	5.21667	12.17	11.83	10.27	11.4233	7.76	8.82	7.61	8.06333	12.14	11.35	10.47	11.32					MEblue	RING finger protein 10 OS=Bos taurus OX=9913 GN=RNF10 PE=2 SV=1
EVM0000838		0.05	0.04	0	0.03	0.09	0	0.1	0.0633333	0.13	0.05	0	0.06	0	0	0	0	0.14	0.14	0.05	0.11					-	Cathepsin B-like protease 3 OS=Arabidopsis thaliana OX=3702 GN=CATHB3 PE=1 SV=1
EVM0000839		19.92	24.61	20.65	21.7267	16.65	18.46	24.08	19.73	5.41	10.94	15.24	10.53	17.25	13.72	10.2	13.7233	13.86	16.18	19	16.3467					MEblack	Leishmanolysin-like peptidase OS=Mus musculus OX=10090 GN=Lmln PE=2 SV=1
EVM0000840		17.67	20.38	22.2	20.0833	26.04	27.64	24.43	26.0367	19.4	25.33	18.95	21.2267	21.62	18.05	17.25	18.9733	16.53	23.45	15.39	18.4567					MEblue	#N/A
EVM0000841		0	0	0	0	0.02	0.02	0	0.0133333	0.02	0.02	0.06	0.0333333	0.04	0	0.08	0.04	0	0	0	0					-	Pentatricopeptide repeat-containing protein At1g77360, mitochondrial OS=Arabidopsis thaliana OX=3702 GN=At1g77360 PE=2 SV=2
EVM0000842		0	0	0	0	0.25	0.23	0.21	0.23	0.11	0.3	0.25	0.22	0.13	0.4	0.3	0.276667	0.33	0.34	0.63	0.433333	up	up	up	up	-	#N/A
EVM0000843		0	0	0	0	0	0	0	0	0	0	0	0	0	0	0	0	0	0	0	0					-	#N/A
EVM0000844		5.74	4.63	5.02	5.13	4.12	3.94	4.09	4.05	5.36	4.97	4.74	5.02333	3.65	4.8	4.68	4.37667	5.47	4.85	4.69	5.00333					MEblue	Putative E3 ubiquitin-protein ligase UBR7 OS=Homo sapiens OX=9606 GN=UBR7 PE=1 SV=2
EVM0000845		0	0	0	0	0	0	0	0	0	0	0	0	0	0	0	0	0	0	0	0					-	50S ribosomal protein L23, chloroplastic OS=Nicotiana tabacum OX=4097 GN=rpl23-A PE=1 SV=1
EVM0000846		0	0	0	0	0	0	0	0	0	0	0	0	0	0	0	0	0	0	0	0					-	Retrovirus-related Pol polyprotein from transposon 297 OS=Drosophila melanogaster OX=7227 GN=pol PE=3 SV=1
EVM0000847		0.08	0.06	0.09	0.0766667	0.02	0.02	0.04	0.0266667	0.15	0.1	0.08	0.11	0.02	0.13	0.08	0.0766667	0.08	0.04	0	0.04					-	Myb family transcription factor PHL5 OS=Arabidopsis thaliana OX=3702 GN=PHL5 PE=2 SV=1
EVM0000848		0	0.29	0	0.0966667	0	0	0	0	0	0	0	0	0	0	0	0	0	0	0	0					-	NAD(P)H-quinone oxidoreductase subunit 3, chloroplastic OS=Gossypium hirsutum OX=3635 GN=ndhC PE=3 SV=1
EVM0000849		5.81	4.8	5.21	5.27333	5.41	6.07	6.23	5.90333	7.65	4.01	3.43	5.03	3.35	4.76	5.78	4.63	6.16	3.94	3.34	4.48					MEmagenta	1-aminocyclopropane-1-carboxylate oxidase homolog 1 OS=Arabidopsis thaliana OX=3702 GN=At1g06620 PE=2 SV=1
EVM0000850		13.39	12.04	13.05	12.8267	12.62	11.78	10.68	11.6933	13.92	13.99	13.61	13.84	11.88	12.35	11.4	11.8767	9.96	12.16	11.3	11.14					MEbrown	Probable manganese-transporting ATPase PDR2 OS=Arabidopsis thaliana OX=3702 GN=PDR2 PE=1 SV=1
EVM0000851		0	0	0	0	0	0	0	0	0	0	0	0	0	0	0	0	0	0	0	0					-	Transcription factor MYB48 OS=Arabidopsis thaliana OX=3702 GN=MYB48 PE=2 SV=1
EVM0000852		4.81	4.52	4.62	4.65	4.12	4.48	4.2	4.26667	4.17	4.33	3.73	4.07667	4.81	4.94	4.41	4.72	5.31	3.8	3.13	4.08					MEturquoise	Malignant T-cell-amplified sequence 1 OS=Homo sapiens OX=9606 GN=MCTS1 PE=1 SV=1
EVM0000853		4.42	3.86	4.09	4.12333	5.57	5.66	6.11	5.78	3.76	5.19	4.31	4.42	4.62	4.51	5.43	4.85333	5.69	5.95	5.99	5.87667					MEturquoise	Putative ABC1 protein At2g40090 OS=Arabidopsis thaliana OX=3702 GN=At2g40090 PE=2 SV=2
EVM0000854		14.98	7.84	11.36	11.3933	3.89	3.26	2.71	3.28667	24.63	4.85	6.23	11.9033	5.52	17.98	24.21	15.9033	9.67	5.29	3.34	6.1					MEturquoise	#N/A
EVM0000855		7.16	4.98	5.03	5.72333	6.21	5.94	8.14	6.76333	5.49	8.07	9.63	7.73	6.72	7.69	6.15	6.85333	2.41	1.69	1.57	1.89				down	MEyellow	F-box/kelch-repeat protein At3g18720 OS=Arabidopsis thaliana OX=3702 GN=At3g18720 PE=2 SV=1
EVM0000856		1.88	1.47	1.38	1.57667	4.07	3.51	4.07	3.88333	1.03	1.62	1.83	1.49333	2.33	1.67	1.82	1.94	2.53	1.81	2.57	2.30333	up				MEblue	#N/A
EVM0000857		1.2	1.02	0.13	0.783333	0.13	0.26	0.45	0.28	2.56	1.31	1.25	1.70667	1.66	0.82	0.52	1	0.8	1.71	1.2	1.23667					MEblue	Ribulose bisphosphate carboxylase small chain, chloroplastic OS=Marchantia paleacea OX=56867 GN=RBCS PE=2 SV=1
EVM0000858		2.12	1.88	2.17	2.05667	0.96	1.5	1.58	1.34667	1.19	1.52	1.9	1.53667	2.27	1.87	2.26	2.13333	2.39	1.59	0.97	1.65					MEturquoise	AAA-ATPase At3g50940 OS=Arabidopsis thaliana OX=3702 GN=At3g50940 PE=2 SV=1
EVM0000859		0.98	0.65	0.86	0.83	0.96	1.59	1.94	1.49667	2.76	2.66	2.01	2.47667	0.47	0.78	0.38	0.543333	0.64	0.61	0.5	0.583333		up			MEgreen	TMV resistance protein N OS=Nicotiana glutinosa OX=35889 GN=N PE=1 SV=1
EVM0000860		51.28	51.09	48.02	50.13	32.96	27.36	23.98	28.1	47.94	43.54	46.18	45.8867	41.52	47.76	53.84	47.7067	38.14	43.37	38.69	40.0667					MEblue	14-3-3-like protein GF14 kappa OS=Arabidopsis thaliana OX=3702 GN=GRF8 PE=1 SV=2
EVM0000861		0	0	0	0	0	0	0	0	0	0	0	0	0	0	0	0	0	0	0	0					-	#N/A
EVM0000862		0	0	0	0	0	0	0	0	0	0	0	0	0	0	0	0	0	0	0	0					-	#N/A
EVM0000863		30.07	26.36	24.14	26.8567	20.28	13.92	9.98	14.7267	33.86	25.1	23.37	27.4433	25.2	23.71	26.65	25.1867	18.87	21.21	18.16	19.4133					MEbrown	Thioredoxin-like protein HCF164, chloroplastic OS=Arabidopsis thaliana OX=3702 GN=HCF164 PE=1 SV=2
EVM0000864		7.78	6.45	6.02	6.75	7.26	6.6	5.12	6.32667	7.91	8.1	6.68	7.56333	7.07	7.04	6.77	6.96	5.61	5.51	5.81	5.64333					MEbrown	#N/A
EVM0000865		5.66	4.55	4.23	4.81333	5.06	4.49	4.07	4.54	5.48	5.34	3.62	4.81333	5.1	4.95	5.63	5.22667	5.57	5.3	4.41	5.09333					MEmagenta	Chaperone protein DnaJ OS=Cyanothece sp. (strain PCC 7424) OX=65393 GN=dnaJ PE=3 SV=1
EVM0000866		1.44	0.2	1.38	1.00667	0.2	0.4	0.23	0.276667	0.19	1.61	0.21	0.67	0.57	0.19	0.4	0.386667	0.41	0.42	0.22	0.35					-	Protein GLUTAMINE DUMPER 4 OS=Arabidopsis thaliana OX=3702 GN=GDU4 PE=2 SV=1
EVM0000867		0.47	0.29	0.41	0.39	0.08	0.04	0.29	0.136667	0.04	0.13	0.09	0.0866667	0.08	0.24	0.5	0.273333	0.09	0.18	0.09	0.12					-	G-type lectin S-receptor-like serine/threonine-protein kinase At1g34300 OS=Arabidopsis thaliana OX=3702 GN=At1g34300 PE=1 SV=1
EVM0000868		0	0.03	0	0.01	0.02	0	0.02	0.0133333	0.02	0.01	0	0.01	0	0.02	0.02	0.0133333	0	0.01	0.01	0.00666667					-	Serine/threonine-protein kinase STY46 OS=Arabidopsis thaliana OX=3702 GN=STY46 PE=1 SV=1
EVM0000869		2.77	2.18	2.27	2.40667	1.88	1.86	1.87	1.87	2.81	2.1	1.77	2.22667	2.26	2.63	2.16	2.35	1.49	1.81	1.83	1.71					MEturquoise	DnaJ homolog subfamily C member 7 OS=Homo sapiens OX=9606 GN=DNAJC7 PE=1 SV=2
EVM0000870		1.04	0.92	0.99	0.983333	1.1	1.15	1.32	1.19	1.22	1.15	0.91	1.09333	0.98	1.06	1.06	1.03333	0.99	0.85	0.86	0.9					MEyellow	DNA-binding protein RHL1 OS=Arabidopsis thaliana OX=3702 GN=RHL1 PE=1 SV=1
EVM0000871		2.66	2.54	0.48	1.89333	6.95	1.77	1.12	3.28	4.66	2.77	1.9	3.11	1.07	0.95	2.1	1.37333	1.16	6.81	5.98	4.65					MEyellow	Monothiol glutaredoxin-S9 OS=Arabidopsis thaliana OX=3702 GN=GRXS9 PE=3 SV=1
EVM0000872		16.31	20.84	28.03	21.7267	6.12	7.98	5.39	6.49667	43.84	32.04	27.27	34.3833	28.23	17.66	9.09	18.3267	8.37	12.13	10.05	10.1833	down				MEbrown	Protein BIC1 OS=Arabidopsis thaliana OX=3702 GN=BIC1 PE=1 SV=1
EVM0000873		11.54	8.4	14.41	11.45	10.55	11.01	9.71	10.4233	14	7.16	7.49	9.55	8.21	14.34	21.61	14.72	9.48	6.49	8.16	8.04333					MEyellow	Zinc transporter 6, chloroplastic OS=Arabidopsis thaliana OX=3702 GN=ZIP6 PE=3 SV=1
EVM0000874		0	0	0	0	0	0	0	0	0	0	0	0	0	0	0	0	0	0	0	0					-	#N/A
EVM0000875		0	0	0	0	0	0	0	0	0	0	0	0	0	0	0	0	0	0	0	0					-	Probable LRR receptor-like serine/threonine-protein kinase At3g47570 OS=Arabidopsis thaliana OX=3702 GN=At3g47570 PE=2 SV=1
EVM0000876		0.12	0.26	0.33	0.236667	0.23	0.11	0.09	0.143333	0.47	0.45	0.2	0.373333	0.21	0.22	0.04	0.156667	0.08	0.16	0.2	0.146667					-	Cysteine-rich repeat secretory protein 15 OS=Arabidopsis thaliana OX=3702 GN=CRRSP15 PE=1 SV=1
EVM0000877		0	0	0	0	0	0	0	0	0	0	0	0	0	0	0	0	0	0	0	0					-	Germin-like protein 9-3 OS=Oryza sativa subsp. japonica OX=39947 GN=Os09g0568700 PE=2 SV=1
EVM0000878		10.64	12.05	10.23	10.9733	13.53	10.95	8.22	10.9	11.47	11.52	11.02	11.3367	12.93	11.14	13.93	12.6667	10.04	10.67	8.91	9.87333					MEyellow	#N/A
EVM0000879		0	0	0	0	0	0	0	0	0	0	0	0	0	0	0	0	0	0	0	0					-	LINE-1 retrotransposable element ORF2 protein OS=Mus musculus OX=10090 GN=Pol PE=1 SV=2
EVM0000880		0.15	0.15	0.05	0.116667	0.15	0.1	0.17	0.14	0.14	0.05	0.05	0.08	0.14	0.15	0	0.0966667	0	0.05	0	0.0166667					-	Glucan endo-1,3-beta-glucosidase OS=Triticum aestivum OX=4565 GN=GLC1 PE=2 SV=1
EVM0000881		112.53	89.11	89.73	97.1233	105.45	124.9	104.87	111.74	197.52	98.24	66	120.587	84.73	101.47	79.3	88.5	193.28	94.82	73.96	120.687					MEred	#N/A
EVM0000882		0	0.04	0.09	0.0433333	0	0	0	0	0.04	0.09	0	0.0433333	0.08	0.04	0.04	0.0533333	0	0	0.24	0.08					-	Retrovirus-related Pol polyprotein from transposon opus OS=Drosophila melanogaster OX=7227 GN=pol PE=3 SV=1
EVM0000883		0	0	0	0	0	0	0	0	0	0	0	0	0	0	0	0	0	0	0	0					-	Uncharacterized mitochondrial protein AtMg00310 OS=Arabidopsis thaliana OX=3702 GN=AtMg00310 PE=4 SV=1
EVM0000884		0	0	0	0	0.09	0.04	0.05	0.06	0.09	0	0	0.03	0	0	0.04	0.0133333	0	0	0	0					-	G-type lectin S-receptor-like serine/threonine-protein kinase LECRK3 OS=Oryza sativa subsp. indica OX=39946 GN=LECRK3 PE=3 SV=2
EVM0000885		0.06	0.05	0.05	0.0533333	0	0.05	0.03	0.0266667	0.18	0.03	0.03	0.08	0.1	0.08	0	0.06	0.05	0.08	0.03	0.0533333					-	#N/A
EVM0000886		0.66	0.26	0.97	0.63	0	0.03	0.09	0.04	0.26	0.19	0.03	0.16	0.1	0.47	1.96	0.843333	0.35	0	0.03	0.126667					-	Uncharacterized protein At4g06598 OS=Arabidopsis thaliana OX=3702 GN=At4g06598 PE=2 SV=2
EVM0000887		0.16	0.15	0.15	0.153333	0.15	0.15	0.17	0.156667	0.88	1.23	1.62	1.24333	0.43	0.44	0	0.29	0	0.48	0.66	0.38					-	Uncharacterized mitochondrial protein AtMg00310 OS=Arabidopsis thaliana OX=3702 GN=AtMg00310 PE=4 SV=1
EVM0000888		22.06	22.57	28.08	24.2367	12.13	11.97	13.39	12.4967	22.33	19.54	19.35	20.4067	13.62	14.51	16.33	14.82	21.99	17.82	17.83	19.2133					MEblue	ER membrane protein complex subunit 8/9 homolog OS=Arabidopsis thaliana OX=3702 GN=EMB2731 PE=2 SV=1
EVM0000889		4.48	4.91	4.93	4.77333	5.57	5.85	4.73	5.38333	3.78	5.65	5.34	4.92333	5.42	5	5.01	5.14333	5.86	5.52	4.36	5.24667					MEturquoise	#N/A
EVM0000890		0.19	0.15	0.29	0.21	0.12	0.23	0.38	0.243333	0.25	0.17	0.22	0.213333	0.3	0.53	0.55	0.46	0.49	0.28	0.25	0.34					-	1-aminocyclopropane-1-carboxylate oxidase homolog 3 OS=Arabidopsis thaliana OX=3702 GN=At1g06650 PE=2 SV=1
EVM0000891		0	0	0	0	0	0	0	0	0	0	0	0	0	0	0	0	0	0	0	0					-	#N/A
EVM0000892		0	0	0	0	0	0	0	0	0	0	0	0	0	0	0	0	0	0	0	0					-	Transcription factor MYB59 OS=Arabidopsis thaliana OX=3702 GN=MYB59 PE=2 SV=2
EVM0000893		27.61	22.8	19.31	23.24	13.29	15.47	18.41	15.7233	17	24.95	32.89	24.9467	21.07	19.22	20.31	20.2	24.17	19.61	32.61	25.4633					MEblue	Phosphatidylinositol 4-kinase gamma 4 OS=Arabidopsis thaliana OX=3702 GN=PI4KG4 PE=1 SV=1
EVM0000894		419.25	396.2	328.85	381.433	172.91	155.34	102.4	143.55	627.76	330.73	306.03	421.507	244.42	300.81	364.12	303.117	371.87	323.91	219.46	305.08	down				MEblue	Galactinol synthase 1 OS=Ajuga reptans OX=38596 GN=GOLS1 PE=1 SV=1
EVM0000895		4.42	6.41	4.31	5.04667	5.41	13.9	19.5	12.9367	0.57	6.34	8.66	5.19	7.34	3.5	5.34	5.39333	14.19	8.79	14.98	12.6533					MEturquoise	Probable xyloglucan galactosyltransferase GT17 OS=Arabidopsis thaliana OX=3702 GN=GT17 PE=2 SV=1
EVM0000896		0.23	0.06	0.11	0.133333	0.1	0.2	0.13	0.143333	0.37	0.24	0.06	0.223333	0.12	0.26	0.11	0.163333	0.1	0.09	0.03	0.0733333					-	Probable caffeoyl-CoA O-methyltransferase At4g26220 OS=Arabidopsis thaliana OX=3702 GN=At4g26220 PE=2 SV=1
EVM0000897		16.6	16.25	14.61	15.82	16.34	12.01	9.43	12.5933	20.19	16.66	19.26	18.7033	18.41	14.45	12.96	15.2733	9.52	15.34	12.15	12.3367					MEbrown	Ferredoxin-thioredoxin reductase catalytic chain, chloroplastic OS=Glycine max OX=3847 GN=FTRC PE=2 SV=1
EVM0000898		5.45	5.66	4.78	5.29667	4.1	4.66	3.95	4.23667	5.64	5.18	4.96	5.26	3.87	3.23	2.69	3.26333	3.29	4.79	3.77	3.95					MEpink	Cytochrome P450 97B2, chloroplastic OS=Glycine max OX=3847 GN=CYP97B2 PE=2 SV=1
EVM0000899		0	0	0	0	0	0	0	0	0.00791	0	0	0.00263667	0	0	0	0	0	0	0	0					-	#N/A
EVM0000900		4.49	3.22	2.58	3.43	4.77	3.57	3.95	4.09667	3.82	3.5	2.96	3.42667	3.9	4.14	3.16	3.73333	3.35	4.24	3.71	3.76667					MEbrown	Hsp70-Hsp90 organizing protein OS=Triticum aestivum OX=4565 GN=HOP PE=1 SV=1
EVM0000901		0	0	0	0	0	0	0	0	0	0	0	0	0	0	0	0	0	0	0	0					-	#N/A
EVM0000902		3.77	3.05	2.97	3.26333	2.41	2.12	1.69	2.07333	4.47	3.6	3.14	3.73667	3.33	3.4	3	3.24333	2.27	2.45	2.44	2.38667					MEbrown	Uncharacterized protein Cbei_0202 OS=Clostridium beijerinckii (strain ATCC 51743 / NCIMB 8052) OX=290402 GN=Cbei_0202 PE=4 SV=2
EVM0000903		2.06	3.2	4.28	3.18	5.92	7.96	7.05	6.97667	15.33	14.83	14.69	14.95	3.87	5.41	5.76	5.01333	3.82	5.94	6.7	5.48667	up	up			MEgreen	Cysteine-rich receptor-like protein kinase 25 OS=Arabidopsis thaliana OX=3702 GN=CRK25 PE=3 SV=1
EVM0000904		9.45	9.32	10.84	9.87	10.28	11.66	12.15	11.3633	11.29	11.92	10.97	11.3933	10.89	12.18	12.66	11.91	11.73	11.51	11.37	11.5367					MEpink	Ubiquitin carboxyl-terminal hydrolase 18 OS=Arabidopsis thaliana OX=3702 GN=UBP18 PE=2 SV=2
EVM0000905		0.38	0.49	3.43	1.43333	0.12	0.12	0.57	0.27	0.48	0.12	0.13	0.243333	0.12	1.45	0.62	0.73	0.25	0.26	0.27	0.26					-	Germin-like protein subfamily 1 member 14 OS=Arabidopsis thaliana OX=3702 GN=At5g39110 PE=3 SV=1
EVM0000906		3.09	3.32	5.68	4.03	1.12	1.73	3.03	1.96	7.91	6.62	4.89	6.47333	2.97	4.91	6.87	4.91667	4.7	2.37	2.52	3.19667					MEbrown	Nudix hydrolase 7 OS=Arabidopsis thaliana OX=3702 GN=NUDT7 PE=1 SV=1
EVM0000907		0.15	0	0	0.05	0	0	0	0	0.14	0.15	0.32	0.203333	0	0.14	0	0.0466667	0	0.16	0	0.0533333					-	#N/A
EVM0000908		1.79	1.59	1.8	1.72667	1.5	1.73	1.53	1.58667	4.04	2.33	1.73	2.7	1.63	3.11	1.99	2.24333	1.54	1.71	1.48	1.57667					MEbrown	Sm-like protein LSM5 OS=Arabidopsis thaliana OX=3702 GN=LSM5 PE=1 SV=1
EVM0000909		0	0	0	0	0	0	0	0	0	0	0	0	0	0	0	0	0	0	0	0					-	#N/A
EVM0000910		0.15	0.07	0.18	0.133333	0	0	0	0	0	0.02	0	0.00666667	0.03	0.07	0.07	0.0566667	0	0.02	0	0.00666667	down				-	#N/A
EVM0000911		7.17	6.03	6.19	6.46333	8.3	6.92	7.67	7.63	6.5	6.4	6.23	6.37667	6.1	5.39	7.25	6.24667	5.78	5.29	4.46	5.17667					MEmagenta	50S ribosomal protein L7/L12 OS=Alkaliphilus oremlandii (strain OhILAs) OX=350688 GN=rplL PE=3 SV=1
EVM0000912		0	0	0	0	0	0	0	0	0	0	0	0	0	0	0	0	0	0	0	0					-	#N/A
EVM0000913		11.43	13.43	7.11	10.6567	17.7	17.4	15.55	16.8833	5.73	13.79	15.6	11.7067	10.15	8.12	7.88	8.71667	15.89	16.18	15.47	15.8467					MEturquoise	DnaJ homolog subfamily B member 13 OS=Mus musculus OX=10090 GN=Dnajb13 PE=1 SV=1
EVM0000914		0.27	2.24	1.3	1.27	1.49	2.44	4.55	2.82667	0	0.53	0.66	0.396667	1.58	0.51	1.14	1.07667	2.25	3.42	5.54	3.73667					MEbrown	E3 ubiquitin-protein ligase PUB24 OS=Arabidopsis thaliana OX=3702 GN=PUB24 PE=1 SV=1
EVM0000915		0	0	0	0	0.01	0.01	0.01	0.01	0	0	0	0	0	0	0	0	0	0	0	0					-	Protein BONZAI 3 OS=Arabidopsis thaliana OX=3702 GN=BON3 PE=1 SV=1
EVM0000916		18.18	16.94	13.31	16.1433	22.86	20.7	16.6	20.0533	28.33	29.6	26.19	28.04	20.2	17.37	17.56	18.3767	15.29	25.74	22.52	21.1833					MEgreen	Thylakoid lumenal 29 kDa protein, chloroplastic OS=Solanum lycopersicum OX=4081 GN=CLEB3J9 PE=3 SV=1
EVM0000917		92.13	103.73	95.93	97.2633	193.5	188.63	203.53	195.22	33.38	57.65	49.1	46.71	145.27	104.3	120.1	123.223	196.71	121.6	206.93	175.08	up	down			MEbrown	Aquaporin PIP2-4 OS=Zea mays OX=4577 GN=PIP2-4 PE=1 SV=1
EVM0000918		0.17	0.29	0.06	0.173333	0	0	0	0	0	0.02	0	0.00666667	0	0	0	0	0	0.02	0	0.00666667					-	ABC transporter G family member 11 OS=Arabidopsis thaliana OX=3702 GN=ABCG11 PE=1 SV=1
EVM0000919		0	0	0	0	0	0	0	0	0.02	0	0	0.00666667	0	0	0	0	0	0	0	0					-	ABC transporter C family member 3 OS=Arabidopsis thaliana OX=3702 GN=ABCC3 PE=1 SV=1
EVM0000920		0	0	0	0	0	0	0	0	0	0	0	0	0	0	0	0	0	0	0	0					-	Transcription factor RADIALIS OS=Antirrhinum majus OX=4151 GN=RAD PE=1 SV=1
EVM0000921		0	0	0	0	0	0.07	0	0.0233333	0	0	0	0	0.07	0	0	0.0233333	0	0	0.08	0.0266667					-	Cytochrome P450 94A1 OS=Vicia sativa OX=3908 GN=CYP94A1 PE=2 SV=2
EVM0000922		4.78	3.76	5.77	4.77	3.69	3.43	3.65	3.59	5.69	5.11	4.13	4.97667	4.51	5.37	5.22	5.03333	5.1	3.98	3.67	4.25					MEblue	#N/A
EVM0000923		0	0	0	0	0	0	0	0	0	0	0	0	0	0	0	0	0	0	0	0					-	#N/A
EVM0000924		0.22	0.02	0.02	0.0866667	0.02	0	0.07	0.03	0.5	0.19	0.08	0.256667	0.07	0.19	0.11	0.123333	0.02	0.02	0	0.0133333					-	Protein DETOXIFICATION 43 OS=Arabidopsis thaliana OX=3702 GN=DTX43 PE=1 SV=1
EVM0000925		9.05	6.58	6.4	7.34333	6.93	6.07	6.94	6.64667	7.8	7.43	6.39	7.20667	7.24	8.93	7.24	7.80333	5.6	6.02	6.35	5.99					MEyellow	Serine/threonine-protein kinase/endoribonuclease IRE1a OS=Arabidopsis thaliana OX=3702 GN=IRE1A PE=1 SV=1
EVM0000926		0	0	0	0	0	0	0	0	0	0	0	0	0	0	0	0	0	0	0	0					-	Non-functional pseudokinase ZED1 OS=Arabidopsis thaliana OX=3702 GN=ZED1 PE=1 SV=1
EVM0000927		2.82	1.76	2.4	2.32667	2.67	2.87	2.71	2.75	3.09	2.86	2.05	2.66667	2.66	2.91	2.59	2.72	3.11	2.23	1.83	2.39					MEblue	GPN-loop GTPase QQT1 OS=Arabidopsis thaliana OX=3702 GN=QQT1 PE=1 SV=1
EVM0000928		0.05	0.07	0.07	0.0633333	0.14	0.05	0.04	0.0766667	0.61	0.36	0.2	0.39	0.05	0.05	0.28	0.126667	0.06	0.15	0.04	0.0833333		up			-	Endochitinase EP3 OS=Arabidopsis thaliana OX=3702 GN=EP3 PE=1 SV=1
EVM0000929		0.94	0.5	1.1	0.846667	0.94	1.1	0.89	0.976667	1.56	0.9	0.79	1.08333	1.29	0.95	1.53	1.25667	0.97	0.6	0.46	0.676667					-	Peptidyl-prolyl cis-trans isomerase CYP21-1 OS=Arabidopsis thaliana OX=3702 GN=CYP21-1 PE=2 SV=1
EVM0000930		0	0	0	0	0	0	0	0	0	0	0	0	0	0	0	0	0	0	0	0					-	Retrovirus-related Pol polyprotein from transposon opus OS=Drosophila melanogaster OX=7227 GN=pol PE=3 SV=1
EVM0000931		1.3	3.73	3.13	2.72	2.11	3.77	4.86	3.58	1.22	3.4	0.9	1.84	0	1.44	1.05	0.83	1.52	1.11	1.61	1.41333					MEmagenta	NADH-ubiquinone oxidoreductase chain 4 OS=Brassica campestris OX=3711 GN=ND4 PE=3 SV=1
EVM0000932		0.04	0.03	0	0.0233333	0.07	0	0	0.0233333	0.16	0.03	0	0.0633333	0.03	0.07	0.03	0.0433333	0	0.04	0.07	0.0366667					-	Tropinone reductase homolog At5g06060 OS=Arabidopsis thaliana OX=3702 GN=At5g06060 PE=2 SV=1
EVM0000933		23.12	22.06	21.53	22.2367	14.65	15.25	14.28	14.7267	24.32	20.02	18.34	20.8933	20.98	23.13	23.5	22.5367	19.24	17.66	17.16	18.02					MEturquoise	Hypersensitive-induced response protein 4 OS=Arabidopsis thaliana OX=3702 GN=HIR4 PE=1 SV=1
EVM0000934		0	0	0	0	0	0	0	0	0	0	0	0	0	0	0	0	0	0	0	0					-	#N/A
EVM0000935		0	0	0	0	0	0	0	0	0	0	0	0	0	0	0	0	0	0	0	0					-	#N/A
EVM0000936		6.19	4.67	9.03	6.63	1.77	3.39	4.73	3.29667	7.49	7.15	4.06	6.23333	2.78	8.18	5.99	5.65	5.86	2.09	2.92	3.62333					MEturquoise	#N/A
EVM0000937		0	0	0	0	0	0	0	0	0	0	0	0	0	0	0	0	0	0	0	0					-	Probable FBD-associated F-box protein At1g32375 OS=Arabidopsis thaliana OX=3702 GN=At1g32375 PE=4 SV=2
EVM0000938		0	0	0	0	0	0	0	0	0	0	0	0	0	0	0	0	0	0	0	0					-	#N/A
EVM0000939		0	0	0	0	0	0	0	0	0	0	0	0	0	0	0	0	0	0	0	0					-	8-amino-7-oxononanoate synthase OS=Arabidopsis thaliana OX=3702 GN=BIOF PE=1 SV=2
EVM0000940		0.95	1.08	0.84	0.956667	0.96	0.82	0.73	0.836667	0.68	0.8	0.69	0.723333	0.86	0.81	0.65	0.773333	0.49	0.74	0.57	0.6					-	Glycine--tRNA ligase, chloroplastic/mitochondrial 2 OS=Arabidopsis thaliana OX=3702 GN=EDD1 PE=1 SV=1
EVM0000941		0.06	0	0	0.02	0	0.03	0.03	0.02	0	0	0.03	0.01	0	0.06	0.03	0.03	0	0.03	0.06	0.03					-	#N/A
EVM0000942		0	0	0	0	0	0	0	0	0	0	0	0	0	0	0	0	0	0	0	0					-	General transcription and DNA repair factor IIH subunit TFB1-1 OS=Arabidopsis thaliana OX=3702 GN=TFB1-1 PE=2 SV=1
EVM0000943		1.84	1.39	1.2	1.47667	0.97	0.88	1.11	0.986667	1.44	1.13	1.15	1.24	1.5	1.48	1.26	1.41333	1.09	1.06	1.28	1.14333					MEturquoise	K(+) efflux antiporter 5 OS=Arabidopsis thaliana OX=3702 GN=KEA5 PE=2 SV=1
EVM0000944		1.31	0.42	0.21	0.646667	0.57	0.21	0.33	0.37	0.07	0	0.15	0.0733333	0.74	0.14	0.21	0.363333	0.07	0.82	0.92	0.603333					-	Germin-like protein subfamily 2 member 4 OS=Arabidopsis thaliana OX=3702 GN=GLP10 PE=2 SV=1
EVM0000945		3.8	3.26	3.42	3.49333	2.49	3.11	3.19	2.93	5.59	3.99	2.96	4.18	3.54	4.18	4.36	4.02667	3.51	2.63	2.44	2.86					MEbrown	4-alpha-glucanotransferase, chloroplastic/amyloplastic OS=Solanum tuberosum OX=4113 GN=DPEP PE=1 SV=1
EVM0000946		0	0	0	0	0	0	0	0	0	0	0	0	0	0	0	0	0	0	0	0					-	Agamous-like MADS-box protein AGL6 OS=Arabidopsis thaliana OX=3702 GN=AGL6 PE=1 SV=2
EVM0000947		0	0	0	0	0	0	0	0	0	0	0	0	0	0	0	0	0	0	0	0					-	Retrovirus-related Pol polyprotein from transposon RE1 OS=Arabidopsis thaliana OX=3702 GN=RE1 PE=2 SV=1
EVM0000948		0	0	0	0	0	0	0	0	0	0	0	0	0	0	0	0	0	0	0	0					-	Subtilisin-like protease SBT4.3 OS=Arabidopsis thaliana OX=3702 GN=SBT4.3 PE=3 SV=1
EVM0000949		0.34	0.18	0.73	0.416667	0.27	0.35	0.45	0.356667	0.56	0.29	0.46	0.436667	0.23	0.24	0.27	0.246667	0.36	0.15	0.2	0.236667					-	Probable serine/threonine-protein kinase PBL3 OS=Arabidopsis thaliana OX=3702 GN=PBL3 PE=1 SV=1
EVM0000950		0.88	0.42	0.74	0.68	1.06	0.32	0	0.46	0.51	0	0	0.17	1.31	0.73	1.59	1.21	0.98	0.56	0.69	0.743333					-	bZIP transcription factor 11 OS=Arabidopsis thaliana OX=3702 GN=BZIP11 PE=1 SV=1
EVM0000951		3.63	2.56	4.05	3.41333	2.61	2.68	4.84	3.37667	3.15	3.23	2.47	2.95	3.33	5.05	5.12	4.5	4.97	3.18	2.99	3.71333					MEred	Elicitor-responsive protein 3 OS=Oryza sativa subsp. japonica OX=39947 GN=ERG3 PE=1 SV=1
EVM0000952		0	0	0	0	0	0	0	0	0	0	0	0	0	0	0	0	0	0	0	0					-	#N/A
EVM0000953		6.96	6.06	5.95	6.32333	3.73	3.69	3.66	3.69333	6.78	9.21	7.11	7.7	5.69	6.56	4.64	5.63	4.39	3.9	3.6	3.96333					MEbrown	Beta-glucosidase BoGH3B OS=Bacteroides ovatus (strain ATCC 8483 / DSM 1896 / JCM 5824 / NCTC 11153) OX=411476 GN=BACOVA_02659 PE=1 SV=1
EVM0000954		3	2.63	2.53	2.72	2.54	3.94	7.48	4.65333	6.11	14.55	9.34	10	2.69	3.89	1.25	2.61	2.7	1.65	1.61	1.98667		up			MEgreen	TMV resistance protein N OS=Nicotiana glutinosa OX=35889 GN=N PE=1 SV=1
EVM0000955		7.07	6.27	8.23	7.19	10.64	11.37	11.58	11.1967	5.99	7.26	6.52	6.59	8.64	8.59	8.94	8.72333	8.88	7.71	7.19	7.92667					MEblue	#N/A
EVM0000956		0	0	0	0	0	0	0	0	0	0	0	0	0	0	0	0	0.02	0	0	0.00666667					-	Calcineurin B-like protein 10 OS=Arabidopsis thaliana OX=3702 GN=CBL10 PE=1 SV=1
EVM0000957		0	0	0	0	0	0	0	0	0	0	0	0	0	0	0	0	0	0	0	0					-	#N/A
EVM0000958		0	0.04	0.08	0.04	0	0	0	0	0.04	0.08	0	0.04	0	0.04	0	0.0133333	0.08	0	0	0.0266667					-	#N/A
EVM0000959		3.61	3.26	2.79	3.22	4.1	3.15	3.22	3.49	3.76	3.01	2.8	3.19	2.52	3.63	3.33	3.16	3.9	3.38	3.34	3.54					MEbrown	Probable magnesium transporter NIPA9 OS=Arabidopsis thaliana OX=3702 GN=At5g11960 PE=2 SV=1
EVM0000960		0	0	0	0	0	0	0	0	0	0	0	0	0	0	0	0	0	0	0	0					-	3,9-dihydroxypterocarpan 6A-monooxygenase OS=Glycine max OX=3847 GN=CYP93A1 PE=1 SV=1
EVM0000961		0.14	0	0.14	0.0933333	0.28	0.23	0.21	0.24	0.22	0.09	0.05	0.12	0.04	0.09	0.18	0.103333	0.05	0.24	0.1	0.13					-	Protein SHI RELATED SEQUENCE 5 OS=Arabidopsis thaliana OX=3702 GN=SRS5 PE=1 SV=1
EVM0000962		49.38	63.74	54.74	55.9533	91.75	88.02	77.51	85.76	75.81	82.09	97.09	84.9967	85.99	63.71	62.89	70.8633	84.35	105.38	92.44	94.0567					MEsalmon	40S ribosomal protein S19-3 OS=Arabidopsis thaliana OX=3702 GN=RPS19C PE=2 SV=1
EVM0000963		0.22	0.08	0.26	0.186667	0.13	0.13	0.2	0.153333	0.08	0.04	0.05	0.0566667	0.04	0	0	0.0133333	0.09	0.05	0.09	0.0766667					-	Wall-associated receptor kinase-like 2 OS=Arabidopsis thaliana OX=3702 GN=WAKL2 PE=2 SV=1
EVM0000964		8.78	10.11	9.92	9.60333	10.55	9.35	7.53	9.14333	12.26	9.69	9.18	10.3767	10.22	8.56	10.27	9.68333	7.26	6.18	6.08	6.50667					MEturquoise	Chlorophyll synthase, chloroplastic OS=Arabidopsis thaliana OX=3702 GN=CHLG PE=2 SV=1
EVM0000965		0.73	0.33	0.15	0.403333	0.58	0.38	0.23	0.396667	0.36	0.11	0.26	0.243333	0.15	0.2	0.02	0.123333	0.41	0.4	0.36	0.39					-	#N/A
EVM0000966		1.23	1.02	1.35	1.2	0.99	1.04	0.9	0.976667	1.34	1.14	0.85	1.11	1.07	1.02	1.17	1.08667	1.13	0.81	0.68	0.873333					MEturquoise	Uncharacterized protein At4g29660 OS=Arabidopsis thaliana OX=3702 GN=EMB2752 PE=4 SV=1
EVM0000967		0	0	0	0	0	0	0	0	0	0	0	0	0	0	0	0	0	0	0	0					-	#N/A
EVM0000968		0	0	0	0	0	0	0	0	0	0	0	0	0	0	0	0	0	0	0	0					-	#N/A
EVM0000969		1.03	0.83	1.04	0.966667	0.9	1.02	0.9	0.94	1.19	0.95	0.83	0.99	0.75	1.02	1	0.923333	0.83	0.7	0.65	0.726667					-	Uncharacterized protein C630.12 OS=Schizosaccharomyces pombe (strain 972 / ATCC 24843) OX=284812 GN=SPAC630.12 PE=3 SV=1
EVM0000970		3.53	2.76	3.13	3.14	2.52	2.17	2.14	2.27667	2.85	2.48	2.64	2.65667	3.07	2.77	3.02	2.95333	2.6	2.34	2.6	2.51333					MEturquoise	Putative GPI-anchor transamidase OS=Drosophila melanogaster OX=7227 GN=PIG-K PE=2 SV=1
EVM0000971		32.58	38.59	29.83	33.6667	15.65	13.14	16.83	15.2067	4.95	30.75	31.59	22.43	38.2	25.38	19.38	27.6533	23.33	31.93	43.23	32.83					MEblue	Putative disease resistance RPP13-like protein 1 OS=Arabidopsis thaliana OX=3702 GN=RPPL1 PE=3 SV=1
EVM0000972		22.26	31.03	32.73	28.6733	19.82	18.59	15.97	18.1267	40.6	35.29	37.76	37.8833	25.73	23.88	33.2	27.6033	29.83	29.92	25.28	28.3433					MEblue	Protein THYLAKOID FORMATION1, chloroplastic OS=Solanum tuberosum OX=4113 GN=THF1 PE=2 SV=1
EVM0000973		0	0	0	0	0	0	0	0	0	0	0	0	0	0	0	0	0	0	0	0					-	CASP-like protein 1C1 OS=Ricinus communis OX=3988 GN=RCOM_1174750 PE=2 SV=1
EVM0000974		0	0	0	0	0	0	0	0	0	0	0	0	0.15	0	0	0.05	0	0	0	0					-	#N/A
EVM0000975		0.62	0.79	1.1	0.836667	0.2	0.2	0.47	0.29	0.1	0.71	0.11	0.306667	0.19	0.49	0.1	0.26	1.97	0.43	0.66	1.02					-	Probable xyloglucan endotransglucosylase/hydrolase protein 23 OS=Arabidopsis thaliana OX=3702 GN=XTH23 PE=2 SV=1
EVM0000976		11.76	10.28	10.05	10.6967	12.99	11.18	13.48	12.55	11.71	12.75	12.12	12.1933	11.2	11.86	11.11	11.39	10.54	13.96	15.23	13.2433					MEturquoise	E3 SUMO-protein ligase SIZ1 OS=Arabidopsis thaliana OX=3702 GN=SIZ1 PE=1 SV=2
EVM0000977		6.09	4.35	5.82	5.42	3.05	3.09	3.69	3.27667	9.86	4.5	4.67	6.34333	5.83	7.45	8.5	7.26	6.46	5.86	5.2	5.84					MEmagenta	HVA22-like protein i OS=Arabidopsis thaliana OX=3702 GN=HVA22I PE=2 SV=2
EVM0000978		0	0	0	0	0	0	0	0	0	0	0.09	0.03	0	0	0	0	0	0	0	0					-	#N/A
EVM0000979		6.41	5.17	6.8	6.12667	4.81	5.07	5.57	5.15	7.21	5.86	4.99	6.02	6.83	7.39	6.42	6.88	6.08	6.27	5.23	5.86					MEred	Vacuolar protein sorting-associated protein 55 homolog OS=Arabidopsis thaliana OX=3702 GN=At1g32410 PE=2 SV=1
EVM0000980		1.42	0.8	0.8	1.00667	0.57	0.4	0.37	0.446667	0.55	0.57	0.17	0.43	0.46	0.71	0.41	0.526667	0.42	0.86	0.44	0.573333					-	F-box protein At5g07610 OS=Arabidopsis thaliana OX=3702 GN=At5g07610 PE=2 SV=1
EVM0000981		14.13	11.92	11.52	12.5233	13.35	12.35	13.44	13.0467	13.17	12.79	11.22	12.3933	11.27	12.32	11.47	11.6867	12.49	12.24	10.14	11.6233					MEmagenta	#N/A
EVM0000982		1.45	1	1.4	1.28333	1.75	1.74	1.44	1.64333	2.43	2.03	1.3	1.92	1.36	1.88	1.26	1.5	1.5	1.23	1.06	1.26333					MEgreen	Isopentenyl phosphate kinase OS=Arabidopsis thaliana OX=3702 GN=IPK PE=1 SV=1
EVM0000983		1.62	2.07	2.81	2.16667	4.52	5.99	7.44	5.98333	3.1	3.84	4.3	3.74667	3.89	4.96	2.21	3.68667	2.8	1.59	1.65	2.01333	up				MEblue	#N/A
EVM0000984		10.9	14.69	7.55	11.0467	22.13	22.07	17.65	20.6167	16.61	21.51	17.13	18.4167	16.52	10.8	7.65	11.6567	14.48	20.95	20.6	18.6767					MEturquoise	Alpha/beta hydrolase domain-containing protein 17B OS=Xenopus tropicalis OX=8364 GN=abhd17b PE=2 SV=1
EVM0000985		1.15	1.23	1.27	1.21667	1.55	1.86	1.59	1.66667	1.87	1.66	1.19	1.57333	1.18	1.15	1.12	1.15	0.81	0.52	0.64	0.656667					MEyellow	Pentatricopeptide repeat-containing protein At2g27610 OS=Arabidopsis thaliana OX=3702 GN=PCMP-H60 PE=2 SV=1
EVM0000986		1.65	0.86	1.02	1.17667	1.37	1.4	1.44	1.40333	1.35	0.99	0.81	1.05	0.93	1.44	0.9	1.09	1.26	1.14	0.89	1.09667					MEblue	Lethal(2) giant larvae protein homolog 2 OS=Pongo abelii OX=9601 GN=LLGL2 PE=2 SV=1
EVM0000987		0.21	0.14	0.16	0.17	0.38	0.47	0.58	0.476667	0.43	0.31	0.32	0.353333	0.56	0.33	0.23	0.373333	0.26	0.23	0.17	0.22	up				-	Protein SRC2 homolog OS=Arabidopsis thaliana OX=3702 GN=SRC2 PE=1 SV=1
EVM0000988		0	0	0	0	0	0	0	0	0	0	0	0	0	0	0	0	0	0	0	0					-	#N/A
EVM0000989		5.81	4.4	5.81	5.34	5.78	6.66	7.97	6.80333	6.59	6.44	4.95	5.99333	4.83	5.31	4.21	4.78333	5.1	5.83	4.34	5.09					MEblue	Methyl-CpG-binding domain protein 4-like protein OS=Arabidopsis thaliana OX=3702 GN=MBD4L PE=1 SV=1
EVM0000990		3.97	3.85	3.46	3.76	6.09	5.87	5.35	5.77	3.83	5.65	4.25	4.57667	4.45	3.47	2.89	3.60333	4.4	5.59	4.73	4.90667					MEturquoise	Pentatricopeptide repeat-containing protein At5g44230 OS=Arabidopsis thaliana OX=3702 GN=PCMP-H17 PE=2 SV=1
EVM0000991		0	0	0	0	0	0	0	0	0	0	0	0	0	0	0	0	0	0	0	0					-	#N/A
EVM0000992		0.04	0.01	0.00975	0.0199167	0.00656	0.00326	0.00756	0.00579333	0.11	0.06	0.05	0.0733333	0.05	0.12	0.11	0.0933333	0.08	0.06	0.05	0.0633333		up	up		-	#N/A
EVM0000993		0	0	0	0	0	0	0	0	0	0	0	0	0	0	0	0	0	0	0	0					-	#N/A
EVM0000994		1.51	0.97	0.81	1.09667	1.39	1.14	1.18	1.23667	1.46	1.27	1.03	1.25333	1.48	1.8	1.27	1.51667	0.99	0.79	0.9	0.893333					MEyellow	Methylmalonate-semialdehyde dehydrogenase [acylating], mitochondrial OS=Arabidopsis thaliana OX=3702 GN=ALDH6B2 PE=1 SV=2
EVM0000995		8.15	10.35	7.56	8.68667	6.59	6.84	7.18	6.87	10.12	6.97	6.18	7.75667	12.49	9.44	7.01	9.64667	6.62	8.36	8.81	7.93					MEred	Beta-amylase OS=Medicago sativa OX=3879 GN=BMY1 PE=2 SV=1
EVM0000996		1.65	1.66	1.65	1.65333	1.42	1.53	1.26	1.40333	1.66	1.59	1.3	1.51667	1.48	1.81	1.49	1.59333	1.48	1.2	1.19	1.29					MEturquoise	DNA-binding protein SMUBP-2 OS=Mesocricetus auratus OX=10036 GN=IGHMBP2 PE=1 SV=1
EVM0000997		0	0	0	0	0	0	0	0	0	0	0	0	0	0	0	0	0	0	0	0					-	Gag-Pol polyprotein (Fragment) OS=Avian reticuloendotheliosis virus OX=11636 GN=pol PE=1 SV=2
EVM0000998		0	0	0	0	0	0	0	0	0	0	0	0	0	0	0	0	0	0	0	0					-	Inositol-tetrakisphosphate 1-kinase 1 OS=Arabidopsis thaliana OX=3702 GN=ITPK1 PE=1 SV=1
EVM0000999		0	0	0	0	0	0	0	0	0	0	0	0	0	0	0	0	0	0	0	0					-	Protein STRICTOSIDINE SYNTHASE-LIKE 10 OS=Arabidopsis thaliana OX=3702 GN=SSL10 PE=2 SV=1
EVM0001000		0.6	0.25	0.48	0.443333	0.24	0.29	0.54	0.356667	0.81	0.18	0.1	0.363333	0.35	0.74	0.49	0.526667	0.2	0.39	0.35	0.313333					-	Probable WRKY transcription factor 13 OS=Arabidopsis thaliana OX=3702 GN=WRKY13 PE=2 SV=1
EVM0001001		0.06	0	0	0.02	0.12	0.06	0.2	0.126667	0	0	0	0	0	0	0	0	0.12	0.12	0.06	0.1					-	#N/A
EVM0001002		28.37	25.74	56.15	36.7533	14.39	21.11	20.84	18.78	46.93	38.44	36.45	40.6067	26.43	52.52	87.21	55.3867	44.53	23.29	17.31	28.3767					MEturquoise	Aldehyde dehydrogenase family 2 member B7, mitochondrial OS=Arabidopsis thaliana OX=3702 GN=ALDH2B7 PE=1 SV=2
EVM0001003		0	0	0	0	0	0	0	0	0	0	0	0	0	0	0	0	0	0	0	0					-	#N/A
EVM0001004		0.25	0.25	0.27	0.256667	0.1	0.09	0.1	0.0966667	0.19	0.15	0.2	0.18	0.18	0.14	0.16	0.16	0.19	0.2	0.1	0.163333	down				-	#N/A
EVM0001005		0.26	0.13	0.14	0.176667	0.29	0.25	0.44	0.326667	0.27	0.21	0.09	0.19	0.12	0.29	0.11	0.173333	0.23	0.22	0.25	0.233333					-	CMP-sialic acid transporter 4 OS=Oryza sativa subsp. indica OX=39946 GN=CSTLP4 PE=3 SV=1
EVM0001006		0	0	0	0	0	0	0	0	0	0	0	0	0	0	0	0	0	0	0	0					-	#N/A
EVM0001007		0.18	0.04	0.36	0.193333	0	0.15	0.55	0.233333	0.62	0.5	0.2	0.44	0.02	0.59	1.8	0.803333	0.41	0.02	0.04	0.156667					-	UDP-glycosyltransferase 83A1 OS=Arabidopsis thaliana OX=3702 GN=UGT83A1 PE=2 SV=1
EVM0001008		0.08	0.16	0.32	0.186667	0.16	0.4	0.55	0.37	0.54	0.16	0.09	0.263333	0.23	0.31	0.32	0.286667	0.16	0.25	0.26	0.223333					-	Protein BIG GRAIN 1-like B OS=Arabidopsis thaliana OX=3702 GN=At1g54200 PE=2 SV=1
EVM0001009		0	0	0	0	0	0	0	0	0	0	0	0	0	0	0	0	0	0	0	0					-	Agamous-like MADS-box protein AGL62 OS=Arabidopsis thaliana OX=3702 GN=AGL62 PE=1 SV=1
EVM0001010		0.79	0.17	0.59	0.516667	0.42	0.34	0.39	0.383333	0.33	0.17	0.27	0.256667	0.24	0.5	0.34	0.36	0.26	0	0.37	0.21					-	Kinesin-like protein KIN-14E OS=Oryza sativa subsp. japonica OX=39947 GN=KIN14E PE=2 SV=1
EVM0001011		8.98	7.97	7.31	8.08667	7.52	6.83	6.75	7.03333	8.21	7.47	7.23	7.63667	6.99	8.07	8.08	7.71333	5.97	6.95	6.8	6.57333					MEturquoise	Sister chromatid cohesion 1 protein 4 OS=Arabidopsis thaliana OX=3702 GN=SYN4 PE=2 SV=1
EVM0001012		5.42	5.56	4.67	5.21667	7.47	6.48	7.42	7.12333	6.01	5.35	5.62	5.66	6.35	6.75	5.92	6.34	5.73	3.97	3.34	4.34667					MEyellow	Trafficking protein particle complex subunit 2-like protein OS=Dictyostelium discoideum OX=44689 GN=trappc2l PE=3 SV=1
EVM0001013		0	0.04	0	0.0133333	0	0	0	0	0.04	0	0	0.0133333	0	0.04	0	0.0133333	0	0	0	0					-	17.4 kDa class III heat shock protein OS=Arabidopsis thaliana OX=3702 GN=HSP17.4B PE=2 SV=1
EVM0001014		10.85	5.68	12.78	9.77	15.92	22.01	15.46	17.7967	67.74	36.22	36.31	46.7567	11.21	27.88	11.48	16.8567	14.79	8.35	5.04	9.39333		up			MEgreen	Probable WRKY transcription factor 70 OS=Arabidopsis thaliana OX=3702 GN=WRKY70 PE=2 SV=1
EVM0001015		0	0	0	0	0.04	0.04	0	0.0266667	0	0.04	0.04	0.0266667	0	0	0.04	0.0133333	0	0	0.05	0.0166667					-	#N/A
EVM0001016		0	0	0	0	0	0	0	0	0	0	0	0	0	0	0	0	0	0	0	0					-	#N/A
EVM0001017		0	0	0	0	0	0	0	0	0	0	0	0	0	0.04	0	0.0133333	0	0	0	0					-	G-type lectin S-receptor-like serine/threonine-protein kinase RLK1 OS=Arabidopsis thaliana OX=3702 GN=RLK1 PE=2 SV=2
EVM0001018		54.32	54.58	54.66	54.52	77.75	75.92	61.43	71.7	70.99	62.59	68.28	67.2867	73.27	60.07	55.51	62.95	59.8	65.89	56.6	60.7633					MEgreen	Enolase 1 OS=Hevea brasiliensis OX=3981 GN=ENO1 PE=1 SV=1
EVM0001019		0	0	0	0	0	0.02	0	0.00666667	0.45	0.27	0.16	0.293333	0.24	0.34	0	0.193333	0.02	0.25	0.11	0.126667		up	up		-	Receptor-like protein 15 OS=Arabidopsis thaliana OX=3702 GN=RLP15 PE=3 SV=1
EVM0001020		0	0	0	0	0	0	0	0	0.03	0	0	0.01	0	0	0	0	0	0	0	0					-	Probable pectinesterase 53 OS=Arabidopsis thaliana OX=3702 GN=PME53 PE=2 SV=1
EVM0001021		0	0	0	0	0	0	0	0	0	0	0	0	0	0	0	0	0	0	0	0					-	#N/A
EVM0001022		23.4	18.47	16.74	19.5367	10.96	9.37	12.99	11.1067	9.38	13.46	12.95	11.93	15.66	13.81	12.87	14.1133	12.04	14.37	18.02	14.81					MEblue	Zinc finger CCCH domain-containing protein 7 OS=Arabidopsis thaliana OX=3702 GN=At1g21570 PE=1 SV=1
EVM0001023		0	0	0	0	0	0	0	0	0	0	0	0	0	0	0	0	0.01	0	0	0.00333333					-	Serine carboxypeptidase-like 18 OS=Arabidopsis thaliana OX=3702 GN=SCPL18 PE=2 SV=2
EVM0001024		0	0	0	0	0	0	0	0	0	0	0	0	0	0	0	0	0	0	0	0					-	#N/A
EVM0001025		0	0	0	0	0	0	0	0	0	0	0	0	0	0	0	0	0	0	0	0					-	#N/A
EVM0001026		0.75	0.36	0.53	0.546667	0.58	0.56	0.67	0.603333	0.91	0.54	0.62	0.69	0.48	0.57	0.83	0.626667	0.68	0.23	0.45	0.453333					-	#N/A
EVM0001027		0.48	0.15	0.31	0.313333	0.47	0.73	0.6	0.6	0.3	0.47	0.5	0.423333	0.49	0.51	0.36	0.453333	0.48	0.49	0.4	0.456667					-	Serine racemase OS=Arabidopsis thaliana OX=3702 GN=SR PE=1 SV=1
EVM0001028		0	0	0	0	0	0	0	0	0	0	0	0	0	0	0	0	0	0	0	0					-	(-)-germacrene D synthase OS=Vitis vinifera OX=29760 GN=VIT_19s0014g04930 PE=1 SV=1
EVM0001029		0	0	0	0	0	0	0	0	0	0	0	0	0	0	0	0	0	0	0	0					-	#N/A
EVM0001030		1.83	1.19	0.99	1.33667	0.17	0.04	0.05	0.0866667	2.51	1.36	1.53	1.8	1.64	3.18	2.29	2.37	0.62	1.1	0.71	0.81	down				MEturquoise	#N/A
EVM0001031		9.44	7.7	6.46	7.86667	6.38	5	3.92	5.1	8.67	7.47	7.37	7.83667	6.37	6.14	5.26	5.92333	4.24	5.84	5.23	5.10333					MEbrown	K(+) efflux antiporter 3, chloroplastic OS=Arabidopsis thaliana OX=3702 GN=KEA3 PE=1 SV=2
EVM0001032		0.06	0.02	0.08	0.0533333	0.02	0.06	0.07	0.05	0.06	0.06	0.14	0.0866667	0.05	0	0.15	0.0666667	0	0	0	0					-	ATPase 8, plasma membrane-type OS=Arabidopsis thaliana OX=3702 GN=AHA8 PE=3 SV=1
EVM0001033		2.47	1.99	2.62	2.36	0.96	1.3	1.6	1.28667	1.9	1.67	1.51	1.69333	2.17	2.26	2.45	2.29333	2.25	0.96	0.93	1.38					MEturquoise	Glutathione S-transferase L2, chloroplastic OS=Arabidopsis thaliana OX=3702 GN=GSTL2 PE=2 SV=1
EVM0001034		0	0	0	0	0	0	0	0	0	0	0	0	0	0	0	0	0	0	0	0					-	Transposon TX1 uncharacterized 149 kDa protein OS=Xenopus laevis OX=8355 PE=4 SV=1
EVM0001035		2.7	3.98	3.48	3.38667	3.93	3.91	3.76	3.86667	1.74	3.4	2.62	2.58667	4.93	3.48	2.85	3.75333	4.97	4.76	5.25	4.99333					MEtan	G-protein coupled receptor 1 OS=Arabidopsis thaliana OX=3702 GN=GCR1 PE=1 SV=1
EVM0001036		0	0	0	0	0	0	0	0	0	0	0	0	0	0	0	0	0	0	0	0					-	Premnaspirodiene oxygenase OS=Hyoscyamus muticus OX=35626 GN=CYP71D55 PE=1 SV=1
EVM0001037		0	0	0	0	0	0	0	0	0.06	0	0	0.02	0	0	0	0	0	0	0	0					-	Spermidine hydroxycinnamoyl transferase OS=Arabidopsis thaliana OX=3702 GN=SHT PE=1 SV=1
EVM0001038		159.63	89.99	54.98	101.533	173.34	161.73	123.91	152.993	77.43	77.11	76.03	76.8567	135.5	116.15	49.59	100.413	133.96	109.39	86.3	109.883					MEbrown	Tubulin alpha chain OS=Prunus dulcis OX=3755 GN=TUBA PE=2 SV=1
EVM0001039		10.67	7.84	10.41	9.64	12.51	12.54	11.96	12.3367	9.45	11.27	10.81	10.51	10.16	11.5	12.44	11.3667	14.28	13.63	14.47	14.1267					MEturquoise	#N/A
EVM0001040		0	0	0	0	0	0	0	0	0.12	0	0.19	0.103333	0	0	0	0	0	0	0	0					-	#N/A
EVM0001041		1.48	1.33	1.89	1.56667	2.11	2.26	2.02	2.13	1.42	1.33	1.62	1.45667	1.43	1.48	1.43	1.44667	1.27	1.47	1.69	1.47667					MEblue	Pentatricopeptide repeat-containing protein At5g66520 OS=Arabidopsis thaliana OX=3702 GN=PCMP-H61 PE=2 SV=1
EVM0001042		0.18	0.14	0.05	0.123333	0.04	0.00782	0	0.01594	0.04	0.02	0.0084	0.0228	0.03	0.05	0.03	0.0366667	0.02	0.07	0.03	0.04	down				-	PH, RCC1 and FYVE domains-containing protein 1 OS=Arabidopsis thaliana OX=3702 GN=PRAF1 PE=1 SV=1
EVM0001043		0	0.02	0	0.00666667	0	0	0	0	0	0	0	0	0	0	0	0	0	0	0	0					-	Subtilisin-like protease SBT4.6 OS=Arabidopsis thaliana OX=3702 GN=SBT4.6 PE=3 SV=1
EVM0001044		0	0	0	0	0	0	0	0	0	0	0	0	0	0	0	0	0	0.05	0	0.0166667					-	#N/A
EVM0001045		9.12	11.18	9.83	10.0433	9.48	9.2	9.38	9.35333	11.95	10.72	11.18	11.2833	8.96	9.52	11.15	9.87667	8.74	9.06	8.09	8.63					MEtan	Proliferating cell nuclear antigen OS=Nicotiana tabacum OX=4097 GN=PCNA PE=2 SV=1
EVM0001047		0	0	0	0	0	0	0	0	0	0	0	0	0	0	0	0	0	0.27	0	0.09					-	Tyrosine/DOPA decarboxylase 2 OS=Papaver somniferum OX=3469 GN=TYDC2 PE=2 SV=1
EVM0001048		5.73	5.01	5.39	5.37667	4.52	4.2	3.27	3.99667	4.74	4.09	4.58	4.47	4.6	3.33	2.31	3.41333	2.68	3.97	3.53	3.39333					MEgreenyellow	Protein ROOT PRIMORDIUM DEFECTIVE 1 OS=Arabidopsis thaliana OX=3702 GN=RPD1 PE=1 SV=1
EVM0001049		49.42	54.89	54.99	53.1	29.36	32.71	31.37	31.1467	18.11	27.01	25.9	23.6733	43.06	37.86	41.59	40.8367	55.71	51.93	58.38	55.34		down			MEblack	NADP-dependent malic enzyme, chloroplastic OS=Flaveria pringlei OX=4226 GN=MODA PE=2 SV=1
EVM0001050		25.82	13.22	13.07	17.37	25.16	37.66	29.28	30.7	60.93	48.13	47.84	52.3	36.68	38.53	43.73	39.6467	28.28	26.12	16.1	23.5		up	up		MEblack	Probable carboxylesterase 120 OS=Arabidopsis thaliana OX=3702 GN=CXE20 PE=2 SV=1
EVM0001051		0.07	0.07	0.06	0.0666667	0.05	0.03	0.02	0.0333333	0.02	0.04	0.02	0.0266667	0.02	0.00886	0	0.00962	0.04	0.07	0.03	0.0466667					-	Alpha/beta hydrolase domain-containing protein 17C OS=Danio rerio OX=7955 GN=abhd17c PE=2 SV=1
EVM0001052		3.72	3.17	2	2.96333	1.15	1.39	2.43	1.65667	0.42	1.43	1.49	1.11333	3.39	6	5.59	4.99333	1.85	3.54	3.34	2.91					MEred	G-type lectin S-receptor-like serine/threonine-protein kinase At4g27290 OS=Arabidopsis thaliana OX=3702 GN=At4g27290 PE=3 SV=4
EVM0001053		19.46	54.09	59.38	44.31	8.59	13.52	14.22	12.11	7.03	65.59	63.47	45.3633	45.13	43.08	32.91	40.3733	35.07	17.71	19.16	23.98					MEbrown	Fasciclin-like arabinogalactan protein 17 OS=Arabidopsis thaliana OX=3702 GN=FLA17 PE=2 SV=1
EVM0001054		0.08	0.13	0.1	0.103333	0.16	0.12	0.15	0.143333	0.09	0.08	0.1	0.09	0.03	0.12	0.04	0.0633333	0.06	0.05	0.05	0.0533333					-	#N/A
EVM0001055		0	0	0.03	0.01	0.1	0.03	0.04	0.0566667	0.03	0.1	0.07	0.0666667	0.09	0	0.06	0.05	0.43	0	0.07	0.166667					-	1-aminocyclopropane-1-carboxylate synthase 1 OS=Prunus mume OX=102107 GN=ACS1 PE=2 SV=1
EVM0001056		2.66	2.44	2.61	2.57	3.43	3.49	3.08	3.33333	2.89	3.08	3.38	3.11667	3.31	2.79	2.58	2.89333	2.16	2.6	2.65	2.47					MEblue	GTP-binding protein TypA/BipA homolog OS=Helicobacter pylori (strain ATCC 700392 / 26695) OX=85962 GN=typA PE=3 SV=1
EVM0001057		4.9	3.38	6.28	4.85333	4.21	4.45	3.4	4.02	12.09	6.94	4.78	7.93667	4.49	7.3	5.78	5.85667	5.78	5.18	3.27	4.74333					MEbrown	Probable nucleoredoxin 3 OS=Arabidopsis thaliana OX=3702 GN=At4g31240 PE=2 SV=1
EVM0001058		1.4	0.69	0.76	0.95	1.06	0.9	1.3	1.08667	1.51	1.18	1.22	1.30333	0.79	1	0.82	0.87	0.83	1.11	0.97	0.97					MEgreen	Centromere protein C OS=Arabidopsis thaliana OX=3702 GN=CENPC PE=2 SV=1
EVM0001059		1.29	2.31	1.56	1.72	4.76	3.47	3.54	3.92333	0.49	2.21	2.53	1.74333	1.31	1.07	1.84	1.40667	2.52	3.88	5.09	3.83					MEturquoise	Receptor-like serine/threonine-protein kinase SD1-6 OS=Arabidopsis thaliana OX=3702 GN=SD16 PE=1 SV=2
EVM0001060		5.2	5.34	5.15	5.23	6.17	6.18	5.36	5.90333	5.4	5.08	5.28	5.25333	5.39	4.59	5.22	5.06667	5.08	4.81	4.53	4.80667					MEblue	ATP-dependent Clp protease proteolytic subunit-related protein 4, chloroplastic OS=Arabidopsis thaliana OX=3702 GN=CLPR4 PE=1 SV=1
EVM0001061		0.86	0.71	0.92	0.83	0	0	0	0	1.04	0.95	0.95	0.98	0.83	1	1.04	0.956667	0	0	0	0	down			down	-	Cysteine-rich receptor-like protein kinase 25 OS=Arabidopsis thaliana OX=3702 GN=CRK25 PE=3 SV=1
EVM0001062		0	0	0	0	0	0	0	0	0	0	0	0	0	0	0	0	0	0	0	0					-	#N/A
EVM0001063		0	0	0	0	0	0	0	0	0	0	0	0	0	0	0	0	0	0	0	0					-	#N/A
EVM0001064		0.02	0	0	0.00666667	0	0.02	0.07	0.03	0	0	0	0	0	0	0.02	0.00666667	0	0	0	0					-	Major pollen allergen Bet v 1-D/H OS=Betula pendula OX=3505 GN=BETV1D PE=1 SV=2
EVM0001065		1.15	1.02	1.45	1.20667	1.41	1.01	1.35	1.25667	1.49	1.4	1.08	1.32333	1.18	0.96	1.06	1.06667	2	1.12	0.73	1.28333					MEred	Dual specificity protein phosphatase 1 OS=Arabidopsis thaliana OX=3702 GN=DSPTP1 PE=1 SV=1
EVM0001066		0	0	0	0	0	0	0	0	0	0	0	0	0	0	0	0	0	0	0	0					-	#N/A
EVM0001067		52.57	55.58	78.14	62.0967	61.36	89.9	100.55	83.9367	123.46	144.6	130.72	132.927	67.58	102.16	73.47	81.07	72.18	56.18	58.09	62.15		up			MEgreen	Vacuolar-sorting receptor 7 OS=Arabidopsis thaliana OX=3702 GN=VSR7 PE=2 SV=2
EVM0001068		0.03	0.03	0.08	0.0466667	0.04	0.1	0.18	0.106667	0.03	0.07	0.09	0.0633333	0.07	0.08	0.17	0.106667	0.06	0.03	0.08	0.0566667					-	Ubiquitin carboxyl-terminal hydrolase 2 OS=Arabidopsis thaliana OX=3702 GN=UCH2 PE=1 SV=1
EVM0001069		0.02	0.11	0.07	0.0666667	0.05	0.09	0.04	0.06	0.05	0.09	0.1	0.08	0.07	0.12	0.02	0.07	0.07	0	0.02	0.03					-	NAD(H) kinase 1 OS=Arabidopsis thaliana OX=3702 GN=NADK1 PE=1 SV=2
EVM0001070		0	0.04	0	0.0133333	0	0	0	0	0	0	0	0	0.08	0.17	0.13	0.126667	0	0	0.05	0.0166667					-	Glycerol-3-phosphate 2-O-acyltransferase 6 OS=Arabidopsis thaliana OX=3702 GN=GPAT6 PE=1 SV=1
EVM0001071		1.72	0.48	1.28	1.16	1.13	1.55	2.11	1.59667	1.71	1.57	1.15	1.47667	0.92	2.15	1.56	1.54333	0.88	0.51	1.17	0.853333					MEyellow	G-type lectin S-receptor-like serine/threonine-protein kinase At5g35370 OS=Arabidopsis thaliana OX=3702 GN=At5g35370 PE=2 SV=2
EVM0001072		438.24	508.09	459.27	468.533	815.56	752.35	605.74	724.55	382.18	574.55	782.46	579.73	728.74	460.38	410.83	533.317	506.76	728.61	634.33	623.233					MEturquoise	Elongation factor 1-alpha OS=Oryza sativa subsp. japonica OX=39947 GN=REFA1 PE=2 SV=2
EVM0001073		2.51	1.52	2.32	2.11667	3.67	4.21	4.63	4.17	1.26	1.69	1.7	1.55	2.43	1.98	2.5	2.30333	3.92	2.07	2.97	2.98667	up				MEbrown	ATP-dependent 6-phosphofructokinase 5, chloroplastic OS=Arabidopsis thaliana OX=3702 GN=PFK5 PE=1 SV=1
EVM0001074		0.18	0.19	0.58	0.316667	0.13	0.2	0.25	0.193333	0.13	0.07	0.12	0.106667	0.02	0.23	0.37	0.206667	0.22	0.14	0.14	0.166667					-	Receptor protein kinase TMK1 OS=Arabidopsis thaliana OX=3702 GN=TMK1 PE=1 SV=1
EVM0001075		12.55	10.29	14.87	12.57	12.28	14.87	22.01	16.3867	12.43	10.38	9.71	10.84	11.54	14.99	13.34	13.29	13.07	11.7	11.67	12.1467					MEblue	Putative 1-phosphatidylinositol-3-phosphate 5-kinase FAB1D OS=Arabidopsis thaliana OX=3702 GN=FAB1D PE=3 SV=1
EVM0001076		0	0	0	0	0	0	0	0	0	0	0	0	0	0	0	0	0.09	0	0.09	0.06					-	Putative methyltransferase DDB_G0268948 OS=Dictyostelium discoideum OX=44689 GN=DDB_G0268948 PE=1 SV=2
EVM0001077		5.38	4.02	4.85	4.75	2.98	3.04	2.54	2.85333	4.76	3.46	3.3	3.84	4.21	4.35	4.78	4.44667	3.64	3.07	2.93	3.21333					MEturquoise	Katanin p80 WD40 repeat-containing subunit B1 homolog OS=Arabidopsis thaliana OX=3702 GN=At5g23430 PE=2 SV=3
EVM0001078		39.13	29.46	228.49	99.0267	2.6	8.62	38.17	16.4633	12.85	12.24	19.44	14.8433	44.78	70.22	145.5	86.8333	84.78	8.77	13.03	35.5267					MEturquoise	Basic form of pathogenesis-related protein 1 OS=Nicotiana tabacum OX=4097 PE=3 SV=1
EVM0001079		48.33	42.45	46.8	45.86	23.78	21.73	18.55	21.3533	30.95	25.39	20.79	25.71	33.56	36.82	27.64	32.6733	21.88	14.8	17.92	18.2	down			down	MEsalmon	4-alpha-glucanotransferase DPE2 OS=Arabidopsis thaliana OX=3702 GN=DPE2 PE=1 SV=1
EVM0001080		0.45	0.31	0	0.253333	1.31	1.73	1.51	1.51667	1.44	0.69	1.13	1.08667	0.77	0.36	0.06	0.396667	1.09	1.25	0.54	0.96	up				-	UDP-glycosyltransferase 13 OS=Mangifera indica OX=29780 GN=CGT PE=1 SV=1
EVM0001081		0.35	0.21	0.25	0.27	0.55	0.62	0.34	0.503333	0.12	0.38	0.22	0.24	0.08	0.25	0.21	0.18	0.22	0.09	0.18	0.163333					-	Pentatricopeptide repeat-containing protein At4g13650 OS=Arabidopsis thaliana OX=3702 GN=PCMP-H42 PE=2 SV=2
EVM0001082		3.44	2.45	2.46	2.78333	3.35	2.9	2.19	2.81333	3.44	3.32	2.87	3.21	2.69	3.14	3.24	3.02333	2.84	3.16	3.17	3.05667					MEblack	Pre-mRNA-splicing factor ATP-dependent RNA helicase DEAH10 OS=Arabidopsis thaliana OX=3702 GN=RID1 PE=1 SV=1
EVM0001083		0	0	0	0	0	0	0	0	0	0	0	0	0	0	0	0	0	0	0	0					-	2-alkenal reductase (NADP(+)-dependent) OS=Nicotiana tabacum OX=4097 GN=DBR PE=1 SV=1
EVM0001084		1.26	1.11	1.12	1.16333	2.9	2.68	2.66	2.74667	0.9	1.39	0.63	0.973333	2.51	4.07	3.62	3.4	1.41	1.14	0.48	1.01	up		up		MEpink	Protein NETWORKED 4A OS=Arabidopsis thaliana OX=3702 GN=NET4A PE=2 SV=1
EVM0001085		1.62	1.13	1.66	1.47	2.16	2.11	1.81	2.02667	1.81	1.78	1.63	1.74	1.7	1.65	2.05	1.8	1.23	1.77	1.34	1.44667					MEblue	PAP-specific phosphatase HAL2-like OS=Arabidopsis thaliana OX=3702 GN=AHL PE=2 SV=1
EVM0001086		0	0	0	0	0	0	0	0	0	0	0	0	0	0	0	0	0	0	0	0					-	NAD(P)H-quinone oxidoreductase subunit 2 B, chloroplastic OS=Gossypium hirsutum OX=3635 GN=ndhB2 PE=3 SV=1
EVM0001087		0	0	0	0	0.29	0.29	0.17	0.25	0.28	0.15	0	0.143333	0.14	0.14	0.14	0.14	0	0.15	0	0.05					-	PHD finger protein ALFIN-LIKE 5 OS=Arabidopsis thaliana OX=3702 GN=AL5 PE=2 SV=1
EVM0001088		0	0	0	0	0	0	0	0	0	0	0	0	0	0	0	0	0	0	0	0					-	#N/A
EVM0001089		0	0	0	0	0	0	0	0	0	0	0	0	0	0	0	0	0	0	0	0					-	#N/A
EVM0001090		1.88	0.86	0.71	1.15	3.47	2.44	1.86	2.59	1.61	1.85	2.07	1.84333	1.73	1.36	0.93	1.34	0.78	1.1	1.14	1.00667	up				MEblue	2-alkenal reductase (NADP(+)-dependent) OS=Nicotiana tabacum OX=4097 GN=DBR PE=1 SV=1
EVM0001091		0.64	0.28	0.23	0.383333	0.41	0.42	0.51	0.446667	0.46	0.72	0.41	0.53	0.8	0.72	0.19	0.57	0.52	0.73	0.59	0.613333					-	DNA replication licensing factor MCM5 OS=Arabidopsis thaliana OX=3702 GN=MCM5 PE=1 SV=1
EVM0001092		56.73	65.88	25.81	49.4733	49.64	37.03	23.42	36.6967	39.68	24.18	21.79	28.55	26.64	18.78	14.72	20.0467	23.48	40.04	33.8	32.44			down		MEpink	NADPH-dependent alkenal/one oxidoreductase, chloroplastic OS=Arabidopsis thaliana OX=3702 GN=AOR PE=1 SV=2
EVM0001093		0.02	0	0	0.00666667	1.46	1.66	1.8	1.64	0	0	0	0	2.42	2.86	2.52	2.6	0.02	0	0	0.00666667	up		up		-	Receptor-like protein 34 OS=Arabidopsis thaliana OX=3702 GN=RLP34 PE=2 SV=1
EVM0001094		0.98	0.77	0.57	0.773333	0.67	0.5	0.45	0.54	0.99	0.59	0.31	0.63	0.42	0.75	0.61	0.593333	0.54	0.48	0.24	0.42					-	#N/A
EVM0001095		9.35	7.82	10.03	9.06667	12.09	12.14	10.91	11.7133	11.45	9.86	9.22	10.1767	8.69	10.7	10.89	10.0933	9.67	8.95	9.88	9.5					MEblue	BTB/POZ and MATH domain-containing protein 4 OS=Arabidopsis thaliana OX=3702 GN=BPM4 PE=1 SV=1
EVM0001096		0	0.03	0	0.01	0.08	0.02	0.02	0.04	0.02	0.02	0.04	0.0266667	0	0	0	0	0	0.02	0.02	0.0133333					-	17.6 kDa class I heat shock protein 3 OS=Arabidopsis thaliana OX=3702 GN=HSP17.6C PE=2 SV=2
EVM0001097		5.81	4.93	4.83	5.19	5.98	5.82	5.43	5.74333	4.83	4.29	5.08	4.73333	4.52	4.5	4.41	4.47667	4.41	4.15	3.66	4.07333					MEmagenta	General transcription factor IIE subunit 2 OS=Dictyostelium discoideum OX=44689 GN=gtf2e2 PE=3 SV=1
EVM0001098		0.11	0.07	0.08	0.0866667	0.13	0.11	0.12	0.12	0.11	0.1	0.06	0.09	0.05	0.12	0.11	0.0933333	0.06	0.09	0.06	0.07					-	Ubiquitin carboxyl-terminal hydrolase 12 OS=Arabidopsis thaliana OX=3702 GN=UBP12 PE=1 SV=2
EVM0001099		0	0	0	0	0	0	0	0	0.08	0	0	0.0266667	0	0	0	0	0	0	0	0					-	#N/A
EVM0001100		3.31	3.28	5.73	4.10667	1.35	2.81	2.74	2.3	5.25	2.59	0.96	2.93333	3.04	4.76	13.01	6.93667	10.09	2.77	3.22	5.36					MEred	Embryo-specific protein ATS3B OS=Arabidopsis thaliana OX=3702 GN=ATS3B PE=1 SV=1
EVM0001101		83.63	176.83	201.73	154.063	339.01	349.87	412.92	367.267	96.4	248.61	247.61	197.54	201.71	189.74	215.69	202.38	377.47	279.15	349.45	335.357	up				MEturquoise	Ethylene-responsive transcription factor RAP2-1 OS=Arabidopsis thaliana OX=3702 GN=RAP2-1 PE=2 SV=1
EVM0001102		0	0	0	0	0	0	0	0	0	0	0	0	0	0	0	0	0	0	0	0					-	#N/A
EVM0001103		0	0	0	0	0	0	0	0	0	0	0	0	0	0	0	0	0	0	0	0					-	#N/A
EVM0001104		0.2	0	0	0.0666667	0	0	0	0	0	0	0	0	0	0	0	0	0	0	0	0					-	#N/A
EVM0001105		7.88	8.25	8.26	8.13	9.37	7.62	7.37	8.12	8.64	9.04	10.33	9.33667	9.78	8.4	7.58	8.58667	7.63	9.03	6.78	7.81333					MEbrown	Guanine nucleotide-binding protein-like NSN1 OS=Arabidopsis thaliana OX=3702 GN=NSN1 PE=1 SV=1
EVM0001106		9.29	12.57	11.35	11.07	17.95	21.51	21.54	20.3333	14.92	18.77	19.07	17.5867	17.76	15.37	17.73	16.9533	14.36	17.93	12.47	14.92					MEblue	Acetylglutamate kinase, chloroplastic OS=Arabidopsis thaliana OX=3702 GN=NAGK PE=1 SV=1
EVM0001107		0	0	0	0	0	0	0	0	0	0	0	0	0	0	0	0	0	0	0	0					-	#N/A
EVM0001108		41.91	44.42	43.9	43.41	43.12	41.58	33.07	39.2567	34.83	33.33	31.14	33.1	37.9	34.47	35.66	36.01	30.12	28.74	23.99	27.6167					MEpurple	Heat shock protein 90-5, chloroplastic OS=Arabidopsis thaliana OX=3702 GN=HSP90-5 PE=1 SV=1
EVM0001109		44.86	25.36	27.5	32.5733	33.05	28.16	24.19	28.4667	28.49	23.77	23.38	25.2133	23.76	25.57	24.1	24.4767	17.74	15.58	14.79	16.0367					MEmagenta	Endo-1,3;1,4-beta-D-glucanase OS=Zea mays OX=4577 PE=1 SV=1
EVM0001110		1.05	0.66	0.34	0.683333	0.68	0	0.97	0.55	0	0.17	0.36	0.176667	0.16	0.49	0	0.216667	0.17	0	0	0.0566667					-	#N/A
EVM0001111		0.00458	0	0	0.00152667	0	0	0	0	0	0	0	0	0	0	0	0	0	0	0	0					-	HVA22-like protein a OS=Arabidopsis thaliana OX=3702 GN=HVA22A PE=2 SV=1
EVM0001112		2.07	1.58	1.2	1.61667	0	1.2	0.46	0.553333	9.69	0.81	1.72	4.07333	1.14	3.54	4.42	3.03333	1.65	2.55	0.44	1.54667					MEbrown	#N/A
EVM0001113		1.8	2.06	1.78	1.88	1.23	0.82	1.83	1.29333	2.07	1.91	1.59	1.85667	1.75	1.7	1.94	1.79667	1.68	1.03	1.28	1.33					MEturquoise	Pentatricopeptide repeat-containing protein At5g50390, chloroplastic OS=Arabidopsis thaliana OX=3702 GN=PCMP-H58 PE=2 SV=1
EVM0001114		0.36	0.16	0.3	0.273333	0.35	0.28	0.27	0.3	0.79	0.43	0.43	0.55	0.35	0.5	0.47	0.44	0.46	0.62	0.15	0.41					-	Glutamate--tRNA ligase, chloroplastic/mitochondrial OS=Arabidopsis thaliana OX=3702 GN=OVA3 PE=1 SV=1
EVM0001115		0	0	0	0	0	0	0	0	0	0	0	0	0	0	0	0	0	0	0	0					-	#N/A
EVM0001116		0.63	0.46	0.46	0.516667	0.23	0.09	0.22	0.18	0.65	0.4	0.37	0.473333	0.46	0.41	0.4	0.423333	0.31	0.52	0.54	0.456667	down				-	Monoacylglycerol lipase abhd6-B OS=Xenopus laevis OX=8355 GN=abhd6-b PE=2 SV=1
EVM0001117		0	0	0	0	0	0	0	0	0	0	0	0	0	0	0	0	0	0	0	0					-	Gypsy retrotransposon integrase-like protein 1 OS=Bos taurus OX=9913 GN=GIN1 PE=2 SV=1
EVM0001118		0.19	0.22	0.14	0.183333	0.05	0	0	0.0166667	0.09	0.05	0.05	0.0633333	0.04	0.13	0.32	0.163333	0.09	0.14	0.05	0.0933333					-	Uncharacterized protein At2g34160 OS=Arabidopsis thaliana OX=3702 GN=At2g34160 PE=1 SV=1
EVM0001119		15.5	11.31	13.39	13.4	18.88	18.65	19.68	19.07	16.62	17.54	18.69	17.6167	17.24	18.98	16.5	17.5733	17.4	15.58	12.01	14.9967					MEblue	Alpha-soluble NSF attachment protein OS=Vitis vinifera OX=29760 PE=2 SV=1
EVM0001120		0	0	0	0	0	0	0	0	0	0	0	0	0	0	0	0	0	0	0	0					-	Alcohol dehydrogenase 1 OS=Petunia hybrida OX=4102 GN=ADH1 PE=1 SV=1
EVM0001121		0.48	0.28	0	0.253333	0.28	0.19	0	0.156667	0	0.09	0.1	0.0633333	0.35	0.18	0	0.176667	0.1	0.3	0.41	0.27					-	#N/A
EVM0001122		1.96	1.76	1.67	1.79667	2.28	2.38	2.72	2.46	2.28	2.65	2.87	2.6	2.06	1.72	1.3	1.69333	1.92	2.81	2.24	2.32333					MEturquoise	#N/A
EVM0001123		20.32	25.73	20.14	22.0633	22.02	23.28	24.82	23.3733	14.96	19.44	23.94	19.4467	20.42	15.9	13.86	16.7267	16.4	25.23	24.64	22.09					MEred	DnaJ homolog subfamily C member 2 OS=Rattus norvegicus OX=10116 GN=Dnajc2 PE=1 SV=1
EVM0001124		0	0.06	0.06	0.04	0	0.06	0	0.02	0.06	0	0.07	0.0433333	0.12	0	0.12	0.08	0	0	0.07	0.0233333					-	SURP and G-patch domain-containing protein 1-like protein OS=Arabidopsis thaliana OX=3702 GN=At3g52120 PE=2 SV=1
EVM0001125		0	0	0	0	0	0	0	0	0	0	0	0	0	0	0	0	0	0	0	0					-	#N/A
EVM0001126		9.42	8.81	9.75	9.32667	8.45	7.44	7.46	7.78333	7.66	9.55	8.68	8.63	9.29	9.36	9.73	9.46	8.71	9.16	9.33	9.06667					MEblue	Luc7-like protein 3 OS=Pongo abelii OX=9601 GN=LUC7L3 PE=2 SV=1
EVM0001127		0.36	0.57	0.17	0.366667	0.82	0.58	0.34	0.58	0.45	0.12	0.12	0.23	0.39	0.29	0.23	0.303333	0.18	0.43	0.06	0.223333					-	#N/A
EVM0001128		0	0	0.05	0.0166667	0	0	0	0	0	0	0	0	0.05	0	0.05	0.0333333	0	0	0.06	0.02					-	Clustered mitochondria protein OS=Arabidopsis thaliana OX=3702 GN=FMT PE=2 SV=1
EVM0001129		17.35	47.73	19.62	28.2333	133.73	132.62	145.05	137.133	8.45	76.38	86.25	57.0267	115.96	45.49	15.71	59.0533	52.37	117.26	66.67	78.7667					MEblue	Geraniol 8-hydroxylase OS=Catharanthus roseus OX=4058 GN=CYP76B6 PE=1 SV=1
EVM0001130		115.32	228.45	116.18	153.317	105.08	103.95	114.55	107.86	13.6	196.92	221.01	143.843	148.01	56	68.57	90.86	78.18	144.94	204.4	142.507					MEpink	Ethylene-responsive transcription factor 4 OS=Nicotiana sylvestris OX=4096 GN=ERF4 PE=2 SV=1
EVM0001131		0	0	0	0	0	0	0	0	0	0	0	0	0.00613	0.00632	0.01	0.00748333	0	0	0	0					-	Glycerol-3-phosphate 2-O-acyltransferase 6 OS=Arabidopsis thaliana OX=3702 GN=GPAT6 PE=1 SV=1
EVM0001132		0	0	0	0	0	0	0	0	0	0	0	0	0	0	0	0	0	0	0	0					-	#N/A
EVM0001133		8.53	6	7.12	7.21667	10.15	8.16	8.93	9.08	7.1	6.54	6.76	6.8	6.48	6.36	4.53	5.79	8.71	7.18	5.68	7.19					MEred	CBL-interacting serine/threonine-protein kinase 23 OS=Arabidopsis thaliana OX=3702 GN=CIPK23 PE=1 SV=1
EVM0001134		1.55	2.12	1.02	1.56333	2.01	1.11	0.89	1.33667	2.26	1.77	1.46	1.83	1.49	1.38	0.98	1.28333	0.84	1.34	0.99	1.05667					MEtan	#N/A
EVM0001135		11.16	12.23	14.23	12.54	11.21	13.34	15.47	13.34	23.52	27.63	25.63	25.5933	13.81	13.9	14.52	14.0767	26.83	19.44	19.76	22.01		up			MEpurple	Probable aldo-keto reductase 2 OS=Oryza sativa subsp. indica OX=39946 GN=OsI_15387 PE=3 SV=1
EVM0001136		21.12	12.41	13.07	15.5333	6.46	6.88	5.28	6.20667	23.33	13.5	9.59	15.4733	11.33	16.07	19.04	15.48	14.03	10.45	9.99	11.49	down				MEblue	Signal recognition particle 43 kDa protein, chloroplastic OS=Arabidopsis thaliana OX=3702 GN=CAO PE=1 SV=2
EVM0001137		0.12	0.47	1.06	0.55	0.24	0.12	0.41	0.256667	0	0	0	0	0.11	0.7	0	0.27	0	0	0	0					-	#N/A
EVM0001138		3.62	2.3	4.16	3.36	2.05	1.89	1.83	1.92333	6.17	3.76	2.92	4.28333	1.94	4.33	3.89	3.38667	2.33	1.95	1.41	1.89667					MEbrown	Uncharacterized protein At2g39920 OS=Arabidopsis thaliana OX=3702 GN=At2g39920 PE=2 SV=2
EVM0001139		0	0	0	0	0	0	0	0	0	0	0	0	0	0	0	0	0	0	0	0					-	Transposon Ty3-I Gag-Pol polyprotein OS=Saccharomyces cerevisiae (strain ATCC 204508 / S288c) OX=559292 GN=TY3B-I PE=3 SV=2
EVM0001140		0	0	0	0	0	0	0	0	0	0	0	0	0	0	0	0	0	0	0	0					-	#N/A
EVM0001141		0.99	0.66	1.42	1.02333	0.38	0.48	0.66	0.506667	0.65	0.1	0.1	0.283333	0.54	1.03	2.48	1.35	1.08	0.2	0.21	0.496667					-	Zinc finger protein GIS3 OS=Arabidopsis thaliana OX=3702 GN=GIS3 PE=1 SV=1
EVM0001142		2.21	1.83	1.28	1.77333	0.88	1.35	0.91	1.04667	1.9	1.41	1.44	1.58333	0.89	0.6	0.72	0.736667	0.64	0.37	0.46	0.49			down	down	MEgreenyellow	Pyrophosphate-energized membrane proton pump 2 OS=Arabidopsis thaliana OX=3702 GN=AVPL1 PE=1 SV=2
EVM0001143		14.59	8.99	10.84	11.4733	6.35	7.44	6.84	6.87667	13.18	7.05	5.97	8.73333	9.66	13.36	11.35	11.4567	11.3	8.35	6.53	8.72667					MEturquoise	Epoxide hydrolase A OS=Mycobacterium tuberculosis (strain ATCC 25618 / H37Rv) OX=83332 GN=ephA PE=1 SV=1
EVM0001144		4.94	4.63	4.73	4.76667	6.08	5.43	3.64	5.05	5.13	5	4.53	4.88667	4.42	5.8	4.92	5.04667	4.16	4.66	4.54	4.45333					MEyellow	S-adenosyl-L-methionine-dependent tRNA 4-demethylwyosine synthase OS=Arabidopsis thaliana OX=3702 GN=TYW1 PE=2 SV=1
EVM0001145		0	0	0	0	0	0	0	0	0	0	0	0	0	0	0	0	0	0	0	0					-	#N/A
EVM0001146		0.47	0	0	0.156667	0	0	0	0	0.66	0.23	0.25	0.38	0	0.22	0	0.0733333	0	0	0	0					-	#N/A
EVM0001147		0	0	0	0	0	0	0	0	0	0	0	0	0	0	0	0	0	0	0	0					-	G-type lectin S-receptor-like serine/threonine-protein kinase LECRK3 OS=Oryza sativa subsp. indica OX=39946 GN=LECRK3 PE=3 SV=2
EVM0001148		0	0	0	0	0	0	0	0	0	0	0	0	0	0	0	0	0	0	0	0					-	Protein RKD1 OS=Arabidopsis thaliana OX=3702 GN=RKD1 PE=3 SV=1
EVM0001149		0.07	0.06	0	0.0433333	0	0	0	0	0	0	0	0	0	0	0	0	0	0	0	0					-	Hydroquinone glucosyltransferase OS=Rauvolfia serpentina OX=4060 GN=AS PE=1 SV=1
EVM0001150		20.85	16.39	20.36	19.2	23.76	21.07	21.24	22.0233	16.16	15.27	16.22	15.8833	18.14	18.31	23.98	20.1433	19.44	20.98	18.15	19.5233					MEbrown	Pyruvate dehydrogenase E1 component subunit beta-1, mitochondrial OS=Arabidopsis thaliana OX=3702 GN=PDH2 PE=1 SV=2
EVM0001151		0.22	0.47	1.34	0.676667	1.3	2.79	2.45	2.18	15.01	10.06	8.17	11.08	1.89	8.62	5.78	5.43	1.83	0.87	0.52	1.07333		up	up		MEgreen	Receptor-like protein 9a OS=Arabidopsis thaliana OX=3702 GN=RLP9A PE=2 SV=1
EVM0001152		3.71	4.45	8.29	5.48333	7.23	10.21	17.69	11.71	2.5	6.59	6.43	5.17333	4.71	4.35	9.56	6.20667	10.41	6.81	8.74	8.65333					MEblue	#N/A
EVM0001153		2.28	1.63	2.13	2.01333	2.73	2.44	2.68	2.61667	2.24	2.01	1.86	2.03667	1.88	2.35	2.17	2.13333	1.96	1.8	1.76	1.84					MEblue	Importin-11 OS=Homo sapiens OX=9606 GN=IPO11 PE=1 SV=1
EVM0001154		2.44	2.14	2.14	2.24	2.49	2.43	2.26	2.39333	1.8	1.72	1.73	1.75	1.92	2.24	2.4	2.18667	2.15	2.17	1.91	2.07667					MEgreen	SAP30-binding protein OS=Homo sapiens OX=9606 GN=SAP30BP PE=1 SV=1
EVM0001155		0.2	0.06	0.02	0.0933333	0.16	0.11	0.06	0.11	0.02	0.1	0.09	0.07	0.12	0.03	0.06	0.07	0.02	0.12	0.07	0.07					-	Kinesin-like protein KIN-14T OS=Arabidopsis thaliana OX=3702 GN=KIN14T PE=3 SV=1
EVM0001156		0	0	0	0	0	0	0	0	0	0	0	0	0	0	0	0	0	0	0	0					-	#N/A
EVM0001157		0	0	0	0	0.24	0.16	0.19	0.196667	0.39	0.24	0.26	0.296667	0.54	0.47	0.81	0.606667	0.33	0.68	0.18	0.396667			up	up	-	Putative F-box protein At1g53360 OS=Arabidopsis thaliana OX=3702 GN=At1g53360 PE=4 SV=3
EVM0001158		25.41	28.36	23.58	25.7833	27.59	24.44	18.81	23.6133	24.88	22.51	21.27	22.8867	28.45	24.11	28.19	26.9167	23.22	23.28	29.71	25.4033					MEgreen	Putative oxidoreductase C1F5.03c OS=Schizosaccharomyces pombe (strain 972 / ATCC 24843) OX=284812 GN=SPAC1F5.03c PE=3 SV=1
EVM0001159		0	0	0	0	0	0	0	0	0	0	0	0	0	0	0	0	0	0	0	0					-	Probable LRR receptor-like serine/threonine-protein kinase At3g47570 OS=Arabidopsis thaliana OX=3702 GN=At3g47570 PE=2 SV=1
EVM0001160		0	0	0	0	0	0	0	0	0	0	0	0	0	0	0	0	0	0	0	0					-	#N/A
EVM0001161		0.45	1.52	2.41	1.46	0.59	1.27	2.03	1.29667	0.04	2.19	2.81	1.68	1.79	1.65	1	1.48	0.92	0.39	0.78	0.696667					MEturquoise	Protein EXORDIUM OS=Arabidopsis thaliana OX=3702 GN=EXO PE=2 SV=1
EVM0001162		0	0	0	0	0	0	0	0	0	0	0	0	0	0	0	0	0	0	0	0					-	Cationic peroxidase 2 OS=Arachis hypogaea OX=3818 GN=PNC2 PE=2 SV=1
EVM0001163		1.7	0.81	0.53	1.01333	0.25	0.25	0.31	0.27	0.55	0.98	0.75	0.76	0.62	1.11	0.51	0.746667	0.19	0.54	0.31	0.346667	down				-	Putative disease resistance protein RGA3 OS=Solanum bulbocastanum OX=147425 GN=RGA3 PE=2 SV=2
EVM0001164		0.25	0	0.12	0.123333	0.37	0.36	0.14	0.29	0.12	0.25	0.26	0.21	0	0	0.12	0.04	0.63	0	0	0.21					-	VQ motif-containing protein 8, chloroplastic OS=Arabidopsis thaliana OX=3702 GN=VQ8 PE=2 SV=1
EVM0001165		2.85	2.28	2.51	2.54667	1.22	1.26	0.69	1.05667	3.24	2.15	1.65	2.34667	1.81	2.3	2.11	2.07333	1.58	1.52	1.54	1.54667	down				MEturquoise	Protein EXECUTER 1, chloroplastic OS=Arabidopsis thaliana OX=3702 GN=EX1 PE=1 SV=1
EVM0001166		0.64	0.32	0.03	0.33	0.25	0.14	0.19	0.193333	0.42	0.3	0.52	0.413333	0.36	0.21	0.35	0.306667	0.73	0.46	0.92	0.703333					-	#N/A
EVM0001167		0	0	0.04	0.0133333	0.26	0.18	0.2	0.213333	0.38	0.31	0.33	0.34	0	0	0	0	0.14	0.32	0.34	0.266667		up			-	#N/A
EVM0001168		0	0	0	0	0	0	0	0	0	0	0	0	0	0	0	0	0	0	0	0					-	Polygalacturonase OS=Prunus persica OX=3760 PE=2 SV=1
EVM0001169		2.9	3.96	2.39	3.08333	2.42	6	4.18	4.2	11.24	4.87	4.73	6.94667	4.57	12.18	8.44	8.39667	3.72	2.55	2.63	2.96667					MEblack	#N/A
EVM0001170		10.53	12.16	8.66	10.45	10.96	26.03	46.66	27.8833	4.33	7.01	9.56	6.96667	10.55	6.34	10.8	9.23	18.8	13.82	49.39	27.3367					MEbrown	Ethylene-responsive transcription factor ERF053 OS=Arabidopsis thaliana OX=3702 GN=ERF053 PE=1 SV=1
EVM0001171		0	0	0	0	0	0	0	0	0	0	0	0	0	0	0	0	0	0	0	0					-	Calcium-dependent protein kinase 17 OS=Oryza sativa subsp. japonica OX=39947 GN=CPK17 PE=2 SV=1
EVM0001172		0.17	0.07	0.07	0.103333	0.42	0.66	0.72	0.6	0.07	0.04	0.09	0.0666667	0.19	0.34	0.42	0.316667	0.08	0.14	0.1	0.106667	up				-	65-kDa microtubule-associated protein 5 OS=Arabidopsis thaliana OX=3702 GN=MAP65-5 PE=1 SV=2
EVM0001173		5.15	4.99	4.22	4.78667	2.7	2.42	1.4	2.17333	8.32	4.43	4.32	5.69	3.95	3.77	4.08	3.93333	3.21	3.02	2.32	2.85	down				MEbrown	Pentatricopeptide repeat-containing protein At3g26630, chloroplastic OS=Arabidopsis thaliana OX=3702 GN=PCMP-A6 PE=2 SV=1
EVM0001174		1.09	1.01	1.08	1.06	1.16	1.18	0.85	1.06333	1.13	0.9	0.73	0.92	0.87	0.98	1.09	0.98	0.78	0.78	0.65	0.736667					-	Formin-like protein 14 OS=Arabidopsis thaliana OX=3702 GN=FH14 PE=3 SV=3
EVM0001175		6.03	7.2	2.48	5.23667	3.73	2.31	1.21	2.41667	4.76	7.24	8.24	6.74667	5.68	2.92	1.13	3.24333	4.44	12.07	11.04	9.18333					MEyellow	UDP-glycosyltransferase 74F2 OS=Arabidopsis thaliana OX=3702 GN=UGT74F2 PE=1 SV=1
EVM0001176		1.55	0.21	0.32	0.693333	0.32	0.11	0.12	0.183333	0.21	0	0.11	0.106667	1.12	3.05	3.22	2.46333	0.55	0.34	0.7	0.53					-	#N/A
EVM0001177		5.53	4.31	4.28	4.70667	4.91	4.22	5.26	4.79667	5.86	5.47	5.04	5.45667	4.88	6.11	5.45	5.48	6.14	4.67	4.53	5.11333					MEblack	Ubiquitin-conjugating enzyme E2-17 kDa OS=Solanum lycopersicum OX=4081 PE=2 SV=1
EVM0001178		0.15	0.35	0.5	0.333333	0	0	0	0	0	0	0	0	0.07	0.14	0	0.07	0.22	0	0	0.0733333					-	#N/A
EVM0001179		5.8	5.98	4.54	5.44	7.29	5.58	4.67	5.84667	6.27	5.41	5.26	5.64667	5.91	5.76	5.65	5.77333	2.9	3.44	2.85	3.06333					MEyellow	Protein tas OS=Shigella flexneri OX=623 GN=tas PE=3 SV=1
EVM0001180		12.71	12.08	11.75	12.18	14.48	13.99	13.3	13.9233	12.15	13.72	14.16	13.3433	11.7	12.84	11.8	12.1133	10.45	15.18	15.86	13.83					MEturquoise	Microfibrillar-associated protein 1 OS=Drosophila melanogaster OX=7227 GN=Mfap1 PE=1 SV=1
EVM0001181		0	0	0	0	0	0	0	0	0	0	0	0	0	0	0	0	0	0	0	0					-	#N/A
EVM0001182		0	0	0	0	0	0	0	0	0	0	0	0	0	0	0	0	0	0	0	0					-	Protein GLUTAMINE DUMPER 2 OS=Arabidopsis thaliana OX=3702 GN=GDU2 PE=2 SV=1
EVM0001183		177.23	235.5	224.8	212.51	333.38	359.1	319.66	337.38	332.92	389.86	404.49	375.757	332.86	269.2	270.13	290.73	320.99	397.57	365.59	361.383					MEsalmon	60S ribosomal protein L9 OS=Oryza sativa subsp. japonica OX=39947 GN=RPL9 PE=2 SV=3
EVM0001184		2.43	1.81	1.83	2.02333	1.77	2.12	1.95	1.94667	2.7	1.64	1.5	1.94667	2.23	2.73	2.57	2.51	2.8	1.86	2.01	2.22333					MEred	Josephin-like protein OS=Arabidopsis thaliana OX=3702 GN=At2g29640 PE=2 SV=1
EVM0001185		0	0	0	0	0	0	0	0	0	0	0	0	0	0	0	0	0	0	0	0					-	#N/A
EVM0001186		0	0	0	0	0	0	0	0	0	0	0	0	0	0	0	0	0	0	0	0					-	#N/A
EVM0001187		0	0	0	0	0	0	0	0	0	0	0	0	0	0	0	0	0	0	0	0					-	#N/A
EVM0001188		0.17	0.12	0.12	0.136667	0.23	0.2	0.29	0.24	0.25	0.15	0.14	0.18	0.25	0.24	0.2	0.23	0.14	0.14	0.08	0.12					-	CMP-sialic acid transporter 2 OS=Oryza sativa subsp. japonica OX=39947 GN=CSTLP2 PE=2 SV=1
EVM0001189		0	0	0	0	0	0	0	0	0	0	0	0	0	0	0	0	0	0	0	0					-	Putative ribonuclease H protein At1g65750 OS=Arabidopsis thaliana OX=3702 GN=At1g65750 PE=3 SV=1
EVM0001190		0	0	0	0	0	0	0	0	0	0	0	0	0	0	0	0	0	0	0	0					-	Transposon Tf2-6 polyprotein OS=Schizosaccharomyces pombe (strain 972 / ATCC 24843) OX=284812 GN=Tf2-6 PE=3 SV=1
EVM0001191		22.52	24.44	6.66	17.8733	33.09	24.56	21.21	26.2867	32.28	31.29	33.81	32.46	26.86	14.37	9.79	17.0067	13.86	33.68	29.84	25.7933					MEturquoise	Acyl carrier protein 1, chloroplastic OS=Casuarina glauca OX=3522 GN=ACP1 PE=2 SV=1
EVM0001192		0	0	0	0	0	0	0	0	0	0	0	0	0	0	0	0	0	0	0	0					-	#N/A
EVM0001193		1.2	1.1	1.85	1.38333	3.29	8.14	16.62	9.35	2.6	12.03	10.3	8.31	0.71	0.77	0.37	0.616667	16.44	4.38	4.53	8.45	up	up		up	MEturquoise	#N/A
EVM0001194		0.83	0.69	0.57	0.696667	0.9	0.75	0.8	0.816667	1.27	0.58	0.45	0.766667	0.72	0.7	0.66	0.693333	0.93	0.97	0.91	0.936667					-	Ribulose bisphosphate carboxylase/oxygenase activase 2, chloroplastic OS=Larrea tridentata OX=66636 GN=RCA2 PE=2 SV=1
EVM0001195		1.46	0.81	1.5	1.25667	1.32	1.79	2.19	1.76667	1.22	1.13	0.88	1.07667	0.97	0.76	1.26	0.996667	1.05	1.08	0.96	1.03					MEblue	#N/A
EVM0001196		0	0	0	0	0	0	0	0	0	0	0	0	0	0	0	0	0	0	0	0					-	#N/A
EVM0001197		0	0	0	0	0	0	0	0	0	0	0	0	0	0	0	0	0	0	0	0					-	Wall-associated receptor kinase 4 OS=Arabidopsis thaliana OX=3702 GN=WAK4 PE=2 SV=1
EVM0001198		0.21	0.2	0	0.136667	0	0	0.24	0.08	0.59	0.21	0	0.266667	0	0	0	0	0	0	0	0					-	TMV resistance protein N OS=Nicotiana glutinosa OX=35889 GN=N PE=1 SV=1
EVM0001199		0	0	0.19	0.0633333	0	0	0	0	0	0	0	0	0	0	0	0	0	0	0	0					-	#N/A
EVM0001200		1.12	1.69	2.02	1.61	3.19	3.8	2.64	3.21	2.21	1.67	1.36	1.74667	1.69	2.11	2.54	2.11333	1.18	1.14	0.76	1.02667	up				MEblue	Pentatricopeptide repeat-containing protein At3g21470 OS=Arabidopsis thaliana OX=3702 GN=PCMP-E29 PE=2 SV=1
EVM0001201		1.89	1.7	2.17	1.92	1.67	1.78	1.73	1.72667	1.99	1.49	1.34	1.60667	2.11	2.28	1.25	1.88	1.52	1.96	1.27	1.58333					MEpurple	Probable amidase At4g34880 OS=Arabidopsis thaliana OX=3702 GN=At4g34880 PE=2 SV=1
EVM0001202		0.36	0.68	0.69	0.576667	0	0	0	0	0.34	0.88	0.56	0.593333	0	0	0	0	0.36	0.37	0.19	0.306667					-	TMV resistance protein N OS=Nicotiana glutinosa OX=35889 GN=N PE=1 SV=1
EVM0001203		0	0	0	0	0	0	0.01	0.00333333	0.02	0.01	0	0.01	0	0	0.01	0.00333333	0	0	0	0					-	Sodium/calcium exchanger NCL OS=Arabidopsis thaliana OX=3702 GN=NCL PE=2 SV=1
EVM0001204		77.52	139.19	99.27	105.327	191.09	173.6	217.07	193.92	58.46	146.15	174.27	126.293	149.49	100.87	95.76	115.373	169.1	196.23	272.71	212.68					MEturquoise	#N/A
EVM0001205		0.06	0.11	0.06	0.0766667	0.08	0.14	0.06	0.0933333	0.35	0.17	0.21	0.243333	0.03	0.19	0.25	0.156667	0.06	0.12	0.12	0.1					-	Putative pentatricopeptide repeat-containing protein At1g64310 OS=Arabidopsis thaliana OX=3702 GN=PCMP-E65 PE=3 SV=1
EVM0001206		0	0.06	0	0.02	0	0.06	0	0.02	0	0.06	0.06	0.04	0.06	0	0.18	0.08	0.06	0	0	0.02					-	#N/A
EVM0001207		0	0	0	0	0	0	0	0	0	0	0	0	0	0	0	0	0	0	0	0					-	#N/A
EVM0001208		2.17	2.8	3.9	2.95667	1.86	2.64	2.41	2.30333	5.47	4.78	3.92	4.72333	2.44	5.03	3.81	3.76	3	1.72	1.96	2.22667					MEbrown	G-type lectin S-receptor-like serine/threonine-protein kinase At4g27290 OS=Arabidopsis thaliana OX=3702 GN=At4g27290 PE=3 SV=4
EVM0001209		5.43	4.88	4.8	5.03667	4.36	3.97	4.99	4.44	3.99	4.4	5.04	4.47667	4.73	4.73	3.89	4.45	4.07	4.98	4.84	4.63					MEblack	WD repeat domain-containing protein 83 OS=Rattus norvegicus OX=10116 GN=Wdr83 PE=1 SV=1
EVM0001210		6.17	5.19	5.95	5.77	7.45	6.66	7.08	7.06333	6.85	5.71	5.3	5.95333	5.75	6.25	7.17	6.39	8.53	6.92	6.72	7.39					MEturquoise	DnaJ protein ERDJ7 OS=Oryza sativa subsp. japonica OX=39947 GN=ERDJ7 PE=3 SV=1
EVM0001211		30.47	31.23	35.16	32.2867	30.62	35.62	39.86	35.3667	30.84	32.44	37.4	33.56	31.01	34.82	35.2	33.6767	33.72	33.63	35.84	34.3967					MEturquoise	BTB/POZ domain-containing protein POB1 OS=Arabidopsis thaliana OX=3702 GN=POB1 PE=1 SV=2
EVM0001212		7.12	5.95	6.04	6.37	4.65	5.51	4.08	4.74667	6.52	6.21	5.67	6.13333	7.95	5.25	3.53	5.57667	5.07	6.18	6.42	5.89					MEblue	Protein DETOXIFICATION 25 OS=Arabidopsis thaliana OX=3702 GN=DTX25 PE=2 SV=1
EVM0001213		6.38	5.31	5.39	5.69333	5.26	5.23	5.56	5.35	4.95	5.39	4.56	4.96667	5.23	5.74	5.14	5.37	4.98	5.33	5.53	5.28					MEblack	Trafficking protein particle complex subunit 8 OS=Homo sapiens OX=9606 GN=TRAPPC8 PE=1 SV=2
EVM0001214		0.05	0.02	0.02	0.03	0.01	0.01	0	0.00666667	0	0.00367	0.00778	0.00381667	0	0.02	0.00727	0.00909	0.00374	0	0.01	0.00458					-	Wall-associated receptor kinase 1 OS=Arabidopsis thaliana OX=3702 GN=WAK1 PE=1 SV=2
EVM0001215		22.25	19.07	22.21	21.1767	9.45	9.83	12.01	10.43	20.46	17.49	11.01	16.32	11.96	21.77	12.31	15.3467	15.34	6.22	4.71	8.75667				down	MEturquoise	Heavy metal-associated isoprenylated plant protein 22 OS=Arabidopsis thaliana OX=3702 GN=HIPP22 PE=1 SV=1
EVM0001216		0	0	0	0	0	0	0	0	0	0	0	0	0	0	0	0	0	0	0	0					-	#N/A
EVM0001217		20.99	16.58	20.11	19.2267	19.36	17.99	13.74	17.03	24.97	18.26	16.07	19.7667	17.48	20.25	21.16	19.63	18.75	18.37	16.08	17.7333					MEbrown	#N/A
EVM0001218		4.25	5.3	7.38	5.64333	2.92	3.02	3.02	2.98667	6.82	8.33	6.12	7.09	5.83	5.67	3.39	4.96333	3.5	2.24	2.5	2.74667					MEbrown	Alternative NAD(P)H-ubiquinone oxidoreductase C1, chloroplastic/mitochondrial OS=Arabidopsis thaliana OX=3702 GN=NDC1 PE=1 SV=2
EVM0001219		4.51	5.93	4.98	5.14	2.44	3.57	2.76	2.92333	12.38	7.44	5.41	8.41	3.79	5.76	6.25	5.26667	4.21	3.11	2.51	3.27667					MEbrown	#N/A
EVM0001220		9.75	9.86	13.31	10.9733	10.97	11.44	10.7	11.0367	14.06	10.92	12.6	12.5267	11.44	13.65	16.58	13.89	14.73	9.39	9	11.04					MEred	Vacuolar protein sorting-associated protein 29 OS=Arabidopsis thaliana OX=3702 GN=VPS29 PE=2 SV=1
EVM0001221		0	0	0	0	0	0	0	0	0	0	0	0	0	0	0	0	0	0	0	0					-	#N/A
EVM0001222		0.06	0.02	0.05	0.0433333	0.04	0.07	0.08	0.0633333	0.02	0.06	0.04	0.04	0.05	0.16	0.02	0.0766667	0.06	0.06	0.04	0.0533333					-	Probable sodium/metabolite cotransporter BASS1, chloroplastic OS=Arabidopsis thaliana OX=3702 GN=BASS1 PE=2 SV=1
EVM0001223		2.85	1.14	1.56	1.85	1.58	1.08	1.09	1.25	2.02	1.38	1.31	1.57	1.39	1.98	2.31	1.89333	1.37	1.26	0.92	1.18333					MEturquoise	Pentatricopeptide repeat-containing protein At1g69290 OS=Arabidopsis thaliana OX=3702 GN=At1g69290 PE=2 SV=1
EVM0001224		0	0	0	0	0	0	0	0	0	0	0	0	0	0	0	0	0	0	0	0					-	Respiratory burst oxidase homolog protein B OS=Arabidopsis thaliana OX=3702 GN=RBOHB PE=2 SV=1
EVM0001225		17.09	15.41	16.26	16.2533	17.29	15.03	16.29	16.2033	17.93	17.95	16.9	17.5933	17.59	17.78	18.21	17.86	17.73	17.2	19.89	18.2733					MEcyan	Splicing factor U2af small subunit B OS=Arabidopsis thaliana OX=3702 GN=U2AF35B PE=1 SV=1
EVM0001226		8.64	7.2	7.43	7.75667	6.54	6.57	5.85	6.32	9.09	7.18	6.76	7.67667	7.01	8.54	8.04	7.86333	7.24	6.34	6.64	6.74					MEturquoise	Protein decapping 5 OS=Arabidopsis thaliana OX=3702 GN=DCP5 PE=1 SV=1
EVM0001227		12.64	11.07	11.99	11.9	31.26	24.34	20.9	25.5	26.91	28.27	27.87	27.6833	19.64	19.98	16.88	18.8333	16.22	20.8	14.82	17.28	up	up			MEgreen	#N/A
EVM0001228		0.04	0.00442	0.01	0.01814	0.00901	0	0	0.00300333	0.02	0.00454	0.01	0.0115133	0.00852	0.00879	0.00898	0.00876333	0	0.00474	0.01	0.00491333					-	Germin-like protein subfamily 1 member 7 OS=Arabidopsis thaliana OX=3702 GN=At3g05950 PE=2 SV=1
EVM0001229		2.45	0.9	1.22	1.52333	1.02	1.14	1.19	1.11667	2.26	2.03	1.4	1.89667	2.23	1.62	1.22	1.69	0.6	1.06	1	0.886667					MEbrown	Tuberculostearic acid methyltransferase UfaA1 OS=Mycobacterium tuberculosis (strain ATCC 25618 / H37Rv) OX=83332 GN=ufaA1 PE=1 SV=3
EVM0001230		160.25	416.59	256.21	277.683	264.24	270.2	356.76	297.067	160.03	257.02	81.56	166.203	77.56	144.95	144.84	122.45	180.03	107.78	101.78	129.863					MEcyan	Photosystem II protein D1 OS=Nicotiana tabacum OX=4097 GN=psbA PE=3 SV=2
EVM0001231		0	0	0	0	0	0	0	0	0	0	0	0	0	0	0	0	0	0	0	0					-	#N/A
EVM0001232		2.69	2.27	2.26	2.40667	2.3	1.89	1.98	2.05667	1.98	1.92	2.03	1.97667	2.37	2.43	1.99	2.26333	1.86	1.88	1.79	1.84333					MEsalmon	WD and tetratricopeptide repeats protein 1 OS=Homo sapiens OX=9606 GN=WDTC1 PE=1 SV=2
EVM0001233		11.09	8.96	9.32	9.79	10.11	9.37	8.99	9.49	12.65	12.66	11.71	12.34	10.78	12.45	13.06	12.0967	8.8	10.35	10.77	9.97333					MEblack	Protein MAIN-LIKE 2 OS=Arabidopsis thaliana OX=3702 GN=At2g04865 PE=1 SV=1
EVM0001234		1.55	1.61	2.2	1.78667	2.42	2.02	2.19	2.21	2.33	1.65	1.75	1.91	1.61	2.75	2.55	2.30333	1.75	1.59	1.28	1.54					MEyellow	Protein preY, mitochondrial OS=Xenopus tropicalis OX=8364 GN=pyurf PE=2 SV=1
EVM0001235		0	0	0.05	0.0166667	0	0	0.03	0.01	0	0	0	0	0	0	0	0	0.02	0	0	0.00666667					-	#N/A
EVM0001236		0.12	0.34	0.16	0.206667	0.21	0.25	0.21	0.223333	0.13	0.26	0.12	0.17	0.13	0.07	0.3	0.166667	0.09	0.22	0.15	0.153333					-	ATPase family AAA domain-containing protein 3 OS=Xenopus tropicalis OX=8364 GN=atad3 PE=2 SV=1
EVM0001237		0	0	0	0	0	0	0	0	0	0	0	0	0	0	0	0	0	0	0	0					-	#N/A
EVM0001238		1.09	0.82	0.55	0.82	0.24	0.25	0.29	0.26	0.86	0.6	0.59	0.683333	0.67	0.92	0.72	0.77	0.5	0.32	0.5	0.44	down				-	E3 ubiquitin protein ligase RIE1 OS=Arabidopsis thaliana OX=3702 GN=RIE1 PE=2 SV=1
EVM0001239		1.97	2.36	1.9	2.07667	0.21	0.21	0.45	0.29	0.21	0.46	0.33	0.333333	0.54	0.47	0.32	0.443333	0.55	0.51	0.45	0.503333	down	down	down	down	-	Protein GDAP2 homolog OS=Nematostella vectensis OX=45351 GN=gdap2 PE=3 SV=1
EVM0001240		0.79	0.57	0.76	0.706667	0	0	0.06	0.02	0.09	0.05	0.05	0.0633333	0	0.05	0.1	0.05	0.59	0.56	0.68	0.61	down	down	down		-	Protein transport protein SEC31 homolog B OS=Arabidopsis thaliana OX=3702 GN=SEC31B PE=1 SV=1
EVM0001241		2.99	2.75	3.47	3.07	1.65	1.12	0.84	1.20333	5.03	2.24	2.26	3.17667	1.9	3.11	3.65	2.88667	2.69	1.13	1.51	1.77667	down				MEbrown	Probable acyl-activating enzyme 1, peroxisomal OS=Arabidopsis thaliana OX=3702 GN=AAE1 PE=2 SV=1
EVM0001242		5.55	6.62	5.11	5.76	5.76	5.81	6.08	5.88333	7.61	6.45	5.68	6.58	5.38	6.64	6.43	6.15	8.2	6.02	6.02	6.74667					MEpurple	#N/A
EVM0001243		0.86	0.38	0.77	0.67	1	0.61	1.03	0.88	0.7	0.39	0.36	0.483333	0.53	0.6	0.56	0.563333	0.69	0.59	1.03	0.77					-	Pentatricopeptide repeat-containing protein At4g15720 OS=Arabidopsis thaliana OX=3702 GN=PCMP-H1 PE=2 SV=1
EVM0001244		16.65	12.5	14.85	14.6667	14.51	15.43	14.26	14.7333	20.29	14.15	12.96	15.8	13.93	16.33	17.75	16.0033	14.7	12.74	11.92	13.12					MEbrown	#N/A
EVM0001245		1.35	1.01	0.85	1.07	1.87	1.66	1.19	1.57333	1.57	1.73	1.37	1.55667	1.6	1.55	1.58	1.57667	1.1	0.95	0.86	0.97					MEblack	Putative tRNA (cytidine(34)-2'-O)-methyltransferase OS=Synechocystis sp. (strain PCC 6803 / Kazusa) OX=1111708 GN=slr0992 PE=3 SV=1
EVM0001246		0.08	0.02	0.07	0.0566667	0	0	0	0	0.12	0.1	0.03	0.0833333	0	0.07	0.05	0.04	0.08	0.03	0.03	0.0466667					-	#N/A
EVM0001247		0	0	0	0	0	0	0	0	0	0	0	0	0	0	0	0	0	0	0	0					-	#N/A
EVM0001248		6.85	5.94	5.91	6.23333	6.48	6.69	6.62	6.59667	7.1	7.57	5.5	6.72333	7.1	8.66	7.92	7.89333	8.11	4.88	4.3	5.76333					MEpink	#N/A
EVM0001249		3.03	3.1	3.81	3.31333	4.4	4.37	4.36	4.37667	3.48	3.54	3.76	3.59333	3.74	4.24	4.54	4.17333	3.44	3.47	3.57	3.49333					MEblue	E3 ubiquitin-protein ligase RING1 OS=Gossypium hirsutum OX=3635 GN=RING1 PE=1 SV=1
EVM0001250		6.98	6.32	6.15	6.48333	2.73	5.56	5.97	4.75333	9.13	4.74	3.4	5.75667	6.19	9	5.51	6.9	3.23	1.79	2.34	2.45333				down	MEyellow	Cyclic nucleotide-gated ion channel 1 OS=Arabidopsis thaliana OX=3702 GN=CNGC1 PE=1 SV=1
EVM0001251		2.01	1.59	1.69	1.76333	0.6	0.29	0.47	0.453333	1.6	0.89	0.94	1.14333	1.38	1.68	1.39	1.48333	0.89	1.17	0.92	0.993333	down				MEturquoise	Ribonuclease H2 subunit A OS=Arabidopsis thaliana OX=3702 GN=At2g25100 PE=2 SV=2
EVM0001252		0.48	0.19	0.08	0.25	0.04	0.04	0.04	0.04	0.04	0.04	0.04	0.04	0.11	0.11	0.27	0.163333	0.08	0.04	0	0.04					-	Coatomer subunit beta'-2 OS=Arabidopsis thaliana OX=3702 GN=At1g52360 PE=1 SV=1
EVM0001253		0	0	0	0	0	0	0	0	0	0	0	0	0	0	0	0	0	0	0	0					-	#N/A
EVM0001254		0	0	0	0	0	0	0	0	0	0	0	0	0	0	0	0	0	0	0	0					-	#N/A
EVM0001255		0	0	0	0	0	0	0	0	0	0	0	0	0	0	0	0	0	0	0.14	0.0466667					-	#N/A
EVM0001256		2.83	1.67	1.69	2.06333	6.26	8.19	7.31	7.25333	3.33	2.01	2.02	2.45333	2.73	3.74	2.88	3.11667	3.89	2.94	2.11	2.98	up				MEblue	Disease resistance protein RLM3 OS=Arabidopsis thaliana OX=3702 GN=RLM3 PE=2 SV=1
EVM0001257		1.31	1.1	1.36	1.25667	1.25	1.4	1.75	1.46667	1.09	1.4	1.05	1.18	1.34	1.62	1.06	1.34	0.9	0.87	0.98	0.916667					MEyellow	Putative vacuolar protein sorting-associated protein 13A OS=Dictyostelium discoideum OX=44689 GN=vps13A PE=2 SV=1
EVM0001258		26.59	19.27	32.39	26.0833	8.89	7.82	6.27	7.66	54.2	19.77	14.36	29.4433	22.2	26.63	27.26	25.3633	15.94	9.26	7.97	11.0567	down				MEbrown	Glutamyl-tRNA reductase 1, chloroplastic OS=Cucumis sativus OX=3659 GN=HEMA1 PE=2 SV=1
EVM0001259		5.52	4.46	4.63	4.87	3.79	4.05	3.92	3.92	5.15	4.43	4.26	4.61333	4.36	4.55	4.17	4.36	3.37	3.94	3.83	3.71333					MEturquoise	Probable serine/threonine-protein kinase dyrk2 OS=Dictyostelium discoideum OX=44689 GN=dyrk2 PE=3 SV=1
EVM0001260		0.29	0.76	0.63	0.56	0.14	0	0.16	0.1	0.61	0.64	0.68	0.643333	0.33	0.69	0.71	0.576667	1.16	0.37	0.92	0.816667					-	3-ketoacyl-CoA synthase 11 OS=Arabidopsis thaliana OX=3702 GN=KCS11 PE=1 SV=1
EVM0001261		14.57	10.87	11.69	12.3767	10.88	11.27	10.18	10.7767	12.44	9.84	10.04	10.7733	9.75	12	12.62	11.4567	10.63	9.87	8.68	9.72667					MEturquoise	Actin cytoskeleton-regulatory complex protein PAN1 OS=Meyerozyma guilliermondii (strain ATCC 6260 / CBS 566 / DSM 6381 / JCM 1539 / NBRC 10279 / NRRL Y-324) OX=294746 GN=PAN1 PE=3 SV=2
EVM0001262		36.29	59.3	64.98	53.5233	39.81	40.46	34.03	38.1	11.75	39	40.49	30.4133	22.82	32.82	36.53	30.7233	30.91	14.92	31.45	25.76					MEturquoise	Zinc finger protein ZAT10 OS=Arabidopsis thaliana OX=3702 GN=ZAT10 PE=2 SV=1
EVM0001263		0.75	0.63	0.54	0.64	0.61	0.56	0.69	0.62	0.6	0.71	0.6	0.636667	0.63	0.63	0.67	0.643333	0.64	0.72	0.68	0.68					-	#N/A
EVM0001264		0	0	0	0	0	0	0	0	0	0	0	0	0	0	0	0	0	0	0	0					-	Cytochrome P450 94A2 OS=Vicia sativa OX=3908 GN=CYP94A2 PE=2 SV=1
EVM0001265		54.72	63.91	47.01	55.2133	57.76	43.97	47.48	49.7367	61.27	56.71	45.58	54.52	53.32	44.19	26.86	41.4567	46.83	57.29	60.09	54.7367					MEpink	#N/A
EVM0001266		11.61	11.38	9.47	10.82	9.44	9.1	8.64	9.06	10.15	10.71	10.12	10.3267	9.51	9.05	9.08	9.21333	7.83	8.23	8.02	8.02667					MEturquoise	Apoptosis inhibitor 5-like protein API5 OS=Oryza sativa subsp. japonica OX=39947 GN=API5 PE=1 SV=1
EVM0001267		0	0	0	0	0	0	0	0	0	0	0	0	0	0	0	0	0	0	0	0					-	#N/A
EVM0001268		0	0	0	0	0	0	0	0	0	0	0	0	0	0	0	0	0	0	0	0					-	MADS-box protein CMB1 OS=Dianthus caryophyllus OX=3570 GN=CMB1 PE=2 SV=1
EVM0001269		0	0	0	0	0.04	0	0	0.0133333	0	0	0	0	0	0.04	0	0.0133333	0	0	0	0					-	Retrovirus-related Pol polyprotein from transposon TNT 1-94 OS=Nicotiana tabacum OX=4097 PE=2 SV=1
EVM0001270		21.32	25.29	20.86	22.49	18.83	19.83	24.64	21.1	6.34	18.77	22.18	15.7633	16.95	11.75	14.25	14.3167	21.48	19.85	21.09	20.8067					MEblack	Desumoylating isopeptidase 1 OS=Homo sapiens OX=9606 GN=DESI1 PE=1 SV=1
EVM0001271		16.23	15.68	14.21	15.3733	7.22	7.68	6.97	7.29	21.43	16.78	14.5	17.57	14.72	16.58	16.61	15.97	13.57	14.46	12.83	13.62	down				MEblue	3-oxoacyl-[acyl-carrier-protein] synthase II, chloroplastic OS=Arabidopsis thaliana OX=3702 GN=KAS2 PE=1 SV=1
EVM0001272		0	0	0	0	0.22	0	0.26	0.16	0	0	0	0	0	0	0.22	0.0733333	0	0	0	0					-	#N/A
EVM0001273		3.67	3.42	3.46	3.51667	3.16	2.96	2.94	3.02	3.43	3.61	3.43	3.49	3.03	3.49	3.1	3.20667	2.49	2.89	3.05	2.81					MEturquoise	Protein DDB_G0268328 OS=Dictyostelium discoideum OX=44689 GN=DDB_G0268328 PE=4 SV=1
EVM0001274		51.31	68.81	58.74	59.62	19.15	30.47	41.55	30.39	20.93	52.27	50.27	41.1567	41.13	41.34	47.62	43.3633	46.09	24.86	34.37	35.1067					MEturquoise	IST1-like protein OS=Dictyostelium discoideum OX=44689 GN=DDB_G0289029 PE=3 SV=1
EVM0001275		17.3	27.35	18.65	21.1	51.26	54.35	78.37	61.3267	5.46	25.71	29.43	20.2	33.01	19.51	17.7	23.4067	45.1	46.19	64.75	52.0133					MEbrown	Lipase member N OS=Mus musculus OX=10090 GN=Lipn PE=2 SV=1
EVM0001276		6.69	6.41	5.05	6.05	5.3	3.82	2.61	3.91	4.63	3.5	3.49	3.87333	6.88	4.55	4.13	5.18667	3.45	3.9	3.04	3.46333					MEturquoise	Outer envelope pore protein 37, chloroplastic OS=Pisum sativum OX=3888 GN=OEP37 PE=1 SV=1
EVM0001277		8.86	11.83	11.97	10.8867	19.05	28.28	32.89	26.74	8.81	23.16	22.59	18.1867	30.29	18.55	12.97	20.6033	30.3	26.93	35.55	30.9267	up			up	MEturquoise	Mannose-6-phosphate isomerase 2 OS=Arabidopsis thaliana OX=3702 GN=PMI2 PE=1 SV=1
EVM0001278		0.2	0.33	0.36	0.296667	0.48	0.25	0.68	0.47	0.11	0.79	0.39	0.43	0.24	0.22	0.14	0.2	0.37	0.32	0.34	0.343333					-	TMV resistance protein N OS=Nicotiana glutinosa OX=35889 GN=N PE=1 SV=1
EVM0001279		34.11	6.37	4.12	14.8667	11.11	5.72	5.41	7.41333	38.54	13.79	8.02	20.1167	4.09	4.54	2.52	3.71667	1.17	12.43	7.11	6.90333					MEgreenyellow	WAT1-related protein At5g07050 OS=Arabidopsis thaliana OX=3702 GN=At5g07050 PE=2 SV=1
EVM0001280		0	0	0	0	0	0	0	0	0	0	0	0	0	0	0	0	0.17	0.17	0	0.113333					-	#N/A
EVM0001281		4.79	3.91	4.41	4.37	5.82	5	4.94	5.25333	4.68	4.14	3.69	4.17	4.24	4.6	4.21	4.35	3.9	4.5	3.87	4.09					MEblue	Exosome complex exonuclease RRP44 homolog A OS=Arabidopsis thaliana OX=3702 GN=RRP44A PE=2 SV=2
EVM0001282		0.41	0.47	0.16	0.346667	0.16	0.12	0.05	0.11	0.08	0.08	0.04	0.0666667	0	0.04	0.04	0.0266667	0.04	0.04	0.13	0.07					-	Retrovirus-related Pol polyprotein from transposon 17.6 OS=Drosophila melanogaster OX=7227 GN=pol PE=3 SV=1
EVM0001283		0.02	0.02	0	0.0133333	0	0	0.02	0.00666667	0	0	0.04	0.0133333	0	0	0	0	0.05	0.04	0.04	0.0433333					-	Flavanone 3-dioxygenase 2 OS=Oryza sativa subsp. japonica OX=39947 GN=F3H-2 PE=1 SV=1
EVM0001284		0	0	0	0	0	0	0	0	0	0	0	0	0	0	0	0	0	0	0	0					-	#N/A
EVM0001285		0	0	0	0	0	0	0	0	0	0	0	0	0	0	0	0	0	0	0	0					-	Uclacyanin 1 OS=Arabidopsis thaliana OX=3702 GN=UCC1 PE=1 SV=1
EVM0001286		0	0	0	0	0	0.03	0	0.01	0.03	0	0.04	0.0233333	0.03	0	0	0.01	0	0.03	0	0.01					-	#N/A
EVM0001287		0.13	0.37	0.25	0.25	0.25	0.12	0.29	0.22	0.06	0	0.07	0.0433333	0	0.12	0.25	0.123333	0	0	0	0					-	Acetyl-coenzyme A carboxylase carboxyl transferase subunit beta, chloroplastic OS=Carica papaya OX=3649 GN=accD PE=3 SV=1
EVM0001288		2.89	2.14	2.81	2.61333	2.18	2.26	1.91	2.11667	3.2	2.47	2.01	2.56	2.08	3.35	3.12	2.85	2.31	2.08	2.02	2.13667					MEturquoise	Phosphatidylinositol 3-kinase, root isoform OS=Glycine max OX=3847 PE=2 SV=1
EVM0001289		0.17	0.22	0.11	0.166667	3.65	4.35	6.21	4.73667	0	0	0.12	0.04	1.59	1.04	1.51	1.38	0.86	0.95	0.73	0.846667	up		up	up	MEblue	Non-functional pseudokinase ZED1 OS=Arabidopsis thaliana OX=3702 GN=ZED1 PE=1 SV=1
EVM0001290		3.27	2.36	2.62	2.75	2.11	2.22	1.83	2.05333	3.13	2.33	2.16	2.54	2.73	2.67	2.24	2.54667	2.09	2.28	2.3	2.22333					MEturquoise	Mediator of RNA polymerase II transcription subunit 32 OS=Arabidopsis thaliana OX=3702 GN=MED32 PE=1 SV=1
EVM0001291		4.18	5.48	6.53	5.39667	3.3	5.54	16.65	8.49667	0.24	11.76	6.77	6.25667	1.68	1.98	1.52	1.72667	4.17	1.07	1.1	2.11333					MEmagenta	#N/A
EVM0001292		74.28	61.08	91.6	75.6533	42.13	44.99	42.54	43.22	71.02	45.28	44.5	53.6	48.66	68.04	88.32	68.34	62.73	45.65	40.73	49.7033					MEturquoise	Cathepsin B-like protease 2 OS=Arabidopsis thaliana OX=3702 GN=CATHB2 PE=2 SV=1
EVM0001293		0	0	0.03	0.01	0	0	0	0	0	0	0	0	0	0	0	0	0	0.03	0.04	0.0233333					-	#N/A
EVM0001294		0.38	0.31	0.63	0.44	0.19	0.13	0.06	0.126667	0.05	0.09	0.04	0.06	0.02	0.07	0.04	0.0433333	0.17	0.24	0.33	0.246667	down	down	down		-	Ras-related protein RABC2a OS=Arabidopsis thaliana OX=3702 GN=RABC2A PE=1 SV=1
EVM0001295		11.44	10.15	9.1	10.23	11.34	9.45	9.01	9.93333	9.14	9.56	9.19	9.29667	10.01	10	9.52	9.84333	9.39	10.93	11.05	10.4567					MEblack	Serine/threonine-protein phosphatase 4 regulatory subunit 3 OS=Danio rerio OX=7955 GN=smek1 PE=1 SV=1
EVM0001296		11.5	6.81	8.59	8.96667	4.17	3.5	5.49	4.38667	5.53	4.59	3.76	4.62667	7.33	12	15.35	11.56	6.23	3.71	3.01	4.31667					MEred	High-affinity nitrate transporter 2.1 OS=Arabidopsis thaliana OX=3702 GN=NRT2.1 PE=1 SV=1
EVM0001297		0	0	0	0	0	0	0	0	0	0	0	0	0	0	0	0	0	0	0	0					-	Uncharacterized protein L728 OS=Acanthamoeba polyphaga mimivirus OX=212035 GN=MIMI_L728 PE=4 SV=1
EVM0001298		3.11	2.88	3.14	3.04333	3.74	3.25	3.22	3.40333	3.21	3.09	3.74	3.34667	3.39	3.06	3.09	3.18	3.34	2.64	2.02	2.66667					MEyellow	Uncharacterized protein C16G5.07c OS=Schizosaccharomyces pombe (strain 972 / ATCC 24843) OX=284812 GN=SPBC16G5.07c PE=3 SV=1
EVM0001299		2.55	1.16	1.8	1.83667	1.7	1.1	1.46	1.42	1.11	0.85	0.53	0.83	0.92	0.93	0.54	0.796667	1.05	1.22	1.51	1.26		down	down		MEblack	SNW/SKI-interacting protein OS=Arabidopsis thaliana OX=3702 GN=SKIP PE=1 SV=1
EVM0001300		1.62	1.14	1.3	1.35333	1.87	1.45	1.6	1.64	1.76	1.58	1.4	1.58	1.49	1.65	1.79	1.64333	1.35	1.46	1	1.27					MEblack	5'-3' exonuclease OS=Aquifex aeolicus (strain VF5) OX=224324 GN=aq_1628 PE=3 SV=1
EVM0001301		19.83	14.79	16.43	17.0167	8.97	7.69	6	7.55333	17.69	12.16	9.86	13.2367	12.72	15.14	14.46	14.1067	12.39	10.07	9.56	10.6733	down				MEturquoise	ETO1-like protein 1 OS=Arabidopsis thaliana OX=3702 GN=EOL1 PE=1 SV=1
EVM0001302		10.57	8.45	6.94	8.65333	7.38	5.43	3.54	5.45	11.27	8.71	6.92	8.96667	9.41	9.23	7.57	8.73667	7.04	6.57	5.72	6.44333					MEbrown	Transcription termination factor MTERF5, chloroplastic OS=Arabidopsis thaliana OX=3702 GN=MTERF5 PE=2 SV=1
EVM0001303		0	0	0.01	0.00333333	0	0	0	0	0	0	0	0	0	0	0.02	0.00666667	0	0	0	0					-	Probable histidine kinase 1 OS=Oryza sativa subsp. indica OX=39946 GN=HK1 PE=3 SV=1
EVM0001304		0	0	0	0	0	0	0	0	0	0	0	0	0	0.1	0	0.0333333	0	0	0	0					-	#N/A
EVM0001305		0.4	0.39	4.01	1.6	0	0	0	0	0	0	0	0	0.25	0.38	0.26	0.296667	0	0	0	0	down				-	#N/A
EVM0001306		0	0	0	0	0	0	0	0	0	0	0	0	0	0	0	0	0	0	0	0					-	#N/A
EVM0001307		11.08	10.35	10.98	10.8033	10.75	10.42	10.32	10.4967	10.42	12.24	10.94	11.2	9.76	10.14	11.6	10.5	11.31	12.42	11.53	11.7533					MEyellow	Ubiquitin carboxyl-terminal hydrolase 3 OS=Arabidopsis thaliana OX=3702 GN=UBP3 PE=1 SV=1
EVM0001308		0	0	0	0	0	0	0	0	0	0	0	0	0	0	0	0	0	0	0	0					-	#N/A
EVM0001309		2.92	3.5	5.12	3.84667	2.95	5.56	6.87	5.12667	4.14	5.21	7.09	5.48	4.25	6.78	8.16	6.39667	4.74	3.43	3.01	3.72667					MEblack	Probably inactive leucine-rich repeat receptor-like protein kinase At5g48380 OS=Arabidopsis thaliana OX=3702 GN=At5g48380 PE=1 SV=1
EVM0001310		3.03	1.63	2.14	2.26667	0.67	0.43	0.44	0.513333	4.46	1.62	0.84	2.30667	1.1	2.16	3.55	2.27	1.92	1.66	1.11	1.56333	down				MEblue	Uncharacterized protein At1g01500 OS=Arabidopsis thaliana OX=3702 GN=At1g01500 PE=2 SV=1
EVM0001311		1.39	1.21	1.32	1.30667	1.61	1.54	1.38	1.51	1.34	1.33	1.17	1.28	1.15	1.37	1.63	1.38333	1.42	1.19	1.03	1.21333					MEblue	Formin-like protein 14 OS=Arabidopsis thaliana OX=3702 GN=FH14 PE=3 SV=3
EVM0001312		0.1	0.09	0.09	0.0933333	0.09	0.18	0.25	0.173333	0.39	0.34	0.46	0.396667	0.21	0.39	0.25	0.283333	0.19	0.1	0.24	0.176667					-	F-box/kelch-repeat protein At3g23880 OS=Arabidopsis thaliana OX=3702 GN=At3g23880 PE=2 SV=1
EVM0001313		1.43	1.9	0.92	1.41667	1.16	0.8	0.67	0.876667	1.27	0.75	0.62	0.88	1.2	1.31	0.67	1.06	0.4	1.15	1.23	0.926667					MEturquoise	4-coumarate--CoA ligase-like 9 OS=Arabidopsis thaliana OX=3702 GN=4CLL9 PE=1 SV=2
EVM0001314		0.48	0.32	0.33	0.376667	0.73	0.66	0.69	0.693333	0.45	0.53	0.28	0.42	0.31	0.52	0.46	0.43	0.41	0.42	0.29	0.373333					-	Pentatricopeptide repeat-containing protein At2g20540 OS=Arabidopsis thaliana OX=3702 GN=PCMP-E78 PE=2 SV=1
EVM0001315		0.39	0.54	0.52	0.483333	0.4	0.37	0.3	0.356667	0.47	0.25	0.16	0.293333	0.75	0.48	0.6	0.61	0.27	0.16	0.18	0.203333					-	Protein Brevis radix-like 4 OS=Arabidopsis thaliana OX=3702 GN=BRXL4 PE=2 SV=1
EVM0001316		6.88	5.65	5.07	5.86667	10.64	10.07	10.03	10.2467	4.77	5.43	5.13	5.11	5.26	4.6	4.89	4.91667	5.41	6.18	6.02	5.87					MEblue	MACPF domain-containing protein At4g24290 OS=Arabidopsis thaliana OX=3702 GN=At4g24290 PE=2 SV=1
EVM0001317		0.24	0.46	0.49	0.396667	0.07	0.13	0.08	0.0933333	0.48	0.13	0.14	0.25	0.72	0.68	0.66	0.686667	0.41	0.28	0.11	0.266667					-	AP2-like ethylene-responsive transcription factor CRL5 OS=Oryza sativa subsp. japonica OX=39947 GN=CRL5 PE=2 SV=1
EVM0001318		0	0	0	0	0	0	0	0	0	0	0	0	0	0	0	0	0	0	0	0					-	Protein FAR-RED IMPAIRED RESPONSE 1 OS=Arabidopsis thaliana OX=3702 GN=FAR1 PE=1 SV=1
EVM0001319		0	0	0	0	0.73	0.14	0.17	0.346667	0	0	0	0	0	0.14	0.15	0.0966667	1.2	0.61	1.27	1.02667				up	-	Major allergen Pru ar 1 OS=Prunus armeniaca OX=36596 PE=1 SV=1
EVM0001320		30.42	62.75	82.49	58.5533	42.61	65.08	73.62	60.4367	15.14	82.28	94.25	63.89	97.14	72.8	67.09	79.01	86.83	55.4	68.22	70.15					MEred	Xyloglucan 6-xylosyltransferase 2 OS=Arabidopsis thaliana OX=3702 GN=XXT2 PE=1 SV=1
EVM0001321		2.49	2.08	2.09	2.22	1.51	1.5	1.74	1.58333	8.43	5.48	3.55	5.82	0	0	0.9	0.3	2.48	3.5	3.62	3.2					MEpink	#N/A
EVM0001322		0	0	0	0	0	0	0	0	0	0	0	0	0	0	0	0	0	0	0	0					-	Geraniol 8-hydroxylase OS=Catharanthus roseus OX=4058 GN=CYP76B6 PE=1 SV=1
EVM0001323		0	0	0	0	0.11	0.11	0.38	0.2	0.11	0.33	0	0.146667	0.1	0	0	0.0333333	0	0.12	0	0.04					-	Receptor-like protein kinase At3g21340 OS=Arabidopsis thaliana OX=3702 GN=At3g21340 PE=1 SV=1
EVM0001324		4.27	2.13	2.32	2.90667	1.17	1.66	0.86	1.23	1.45	1.14	1.32	1.30333	2.71	1.67	1.62	2	2.45	1.88	0.93	1.75333	down				MEturquoise	Probable glycosyltransferase At5g03795 OS=Arabidopsis thaliana OX=3702 GN=At5g03795 PE=3 SV=2
EVM0001325		16.79	13.6	15.23	15.2067	21.43	28.25	31.27	26.9833	13.81	22.62	25.18	20.5367	17.33	18.55	17.36	17.7467	20.19	15.9	21.06	19.05					MEblue	NEP1-interacting protein 2 OS=Arabidopsis thaliana OX=3702 GN=NIP2 PE=1 SV=1
EVM0001326		3.52	2.96	3.19	3.22333	3.53	3.51	3.66	3.56667	2.68	3.28	3.42	3.12667	3.09	3.64	3.33	3.35333	3.2	2.52	2.41	2.71					MEyellow	Protein HLB1 OS=Arabidopsis thaliana OX=3702 GN=HLB1 PE=1 SV=1
EVM0001327		1.01	0.87	0.97	0.95	0.48	0.47	0.5	0.483333	1.16	0.75	0.6	0.836667	0.78	1.12	1	0.966667	0.73	0.77	0.71	0.736667					-	WAT1-related protein At3g28050 OS=Arabidopsis thaliana OX=3702 GN=At3g28050 PE=2 SV=1
EVM0001328		14.19	13.44	12.26	13.2967	18.63	19.4	15.28	17.77	17.56	15.43	16.99	16.66	15.94	16.23	14.94	15.7033	17.06	16.63	16.04	16.5767					MEturquoise	Basic transcription factor 3 OS=Arabidopsis thaliana OX=3702 GN=BTF3 PE=1 SV=1
EVM0001329		0	0	0	0	0	0	0	0	0	0	0	0	0	0	0	0	0	0	0	0					-	Probable receptor-like protein kinase At1g30570 OS=Arabidopsis thaliana OX=3702 GN=At1g30570 PE=3 SV=1
EVM0001330		1.08	0.53	0.82	0.81	0.87	0.75	0.79	0.803333	0.9	1.13	0.85	0.96	1.23	1.09	0.68	1	1.07	0.61	0.75	0.81					-	ADP-ribosylation factor 2 OS=Oryza sativa subsp. japonica OX=39947 GN=ARF PE=2 SV=2
EVM0001331		0.19	0	0	0.0633333	0	0	0	0	0.9	0	0	0.3	0	0	0.19	0.0633333	0	0	0	0					-	Pectinesterase inhibitor 2 OS=Arabidopsis thaliana OX=3702 GN=PMEI2 PE=1 SV=1
EVM0001332		0.65	0.37	0.37	0.463333	0.26	0.19	0.05	0.166667	0.25	0.24	0.08	0.19	0.27	0.39	0.38	0.346667	0.17	0.12	0.08	0.123333					-	LINE-1 retrotransposable element ORF2 protein OS=Homo sapiens OX=9606 PE=1 SV=1
EVM0001333		0.12	0.02	0.02	0.0533333	0.06	0.04	0.05	0.05	0	0	0	0	0	0	0	0	0.04	0.09	0.04	0.0566667		down	down		-	Protein ACCELERATED CELL DEATH 6 OS=Arabidopsis thaliana OX=3702 GN=ACD6 PE=1 SV=1
EVM0001334		0.00942	0.02	0.00906	0.0128267	0	0	0	0	0.0088	0	0	0.00293333	0	0	0.00912	0.00304	0	0	0	0					-	Developmental protein SEPALLATA 2 OS=Arabidopsis thaliana OX=3702 GN=SEP2 PE=1 SV=1
EVM0001335		3.02	1.12	3.55	2.56333	0.65	1.78	5.63	2.68667	1.1	0.66	1.22	0.993333	1.54	1.75	1.3	1.53	1.5	0.34	0.18	0.673333					MEpurple	#N/A
EVM0001336		0	0	0	0	0.04	0.04	0	0.0266667	0	0	0	0	0	0	0	0	0	0	0	0					-	Protein PHLOEM PROTEIN 2-LIKE A9 OS=Arabidopsis thaliana OX=3702 GN=PP2A9 PE=2 SV=1
EVM0001337		0.04	0	0.12	0.0533333	0.04	0.04	0.09	0.0566667	0.23	0.08	0.09	0.133333	0	0.08	0.6	0.226667	0.12	0	0.09	0.07					-	(+)-neomenthol dehydrogenase OS=Arabidopsis thaliana OX=3702 GN=SDR1 PE=1 SV=1
EVM0001338		0	0	0	0	0	0	0	0	0	0	0	0	0	0	0	0	0	0	0.09	0.03					-	Anthocyanidin 3-O-glucoside 2''-O-glucosyltransferase OS=Ipomoea nil OX=35883 GN=3GGT PE=1 SV=1
EVM0001339		0.83	0.92	1.12	0.956667	4.34	4.67	5.78	4.93	1.15	2.71	2.01	1.95667	1.29	2.46	1.29	1.68	2.4	2.15	3.1	2.55	up			up	MEblue	Chitinase-like protein 1 OS=Arabidopsis thaliana OX=3702 GN=CTL1 PE=1 SV=1
EVM0001340		1.35	1.35	1.14	1.28	0.97	0.91	0.83	0.903333	1.65	0.97	0.87	1.16333	0.76	1.22	1.42	1.13333	1	0.81	0.63	0.813333					MEturquoise	#N/A
EVM0001341		0.86	0.45	0.69	0.666667	0.77	0.41	0.57	0.583333	0.72	0.44	0.59	0.583333	0.51	0.66	0.89	0.686667	0.53	0.21	0.41	0.383333					-	Protein indeterminate-domain 7 OS=Arabidopsis thaliana OX=3702 GN=IDD7 PE=2 SV=1
EVM0001342		0.13	0	0.06	0.0633333	0	0	0.07	0.0233333	0.06	0	0	0.02	0	0.42	0.43	0.283333	0.13	0.13	0.07	0.11					-	Probable N-acetyltransferase HLS1-like OS=Arabidopsis thaliana OX=3702 GN=At2g23060 PE=2 SV=1
EVM0001343		0	0	0	0	0	0	0	0	0	0	0	0	0	0	0.03	0.01	0	0.00808	0	0.00269333					-	Indole-3-acetic acid-induced protein ARG7 OS=Vigna radiata var. radiata OX=3916 GN=ARG7 PE=2 SV=1
EVM0001344		0	0	0	0	0	0	0	0	0	0	0	0	0	0	0	0	0	0	0	0					-	Phospholipase A1-IIgamma OS=Arabidopsis thaliana OX=3702 GN=DSEL PE=1 SV=1
EVM0001345		3.42	3.39	4.1	3.63667	5.5	5.9	6.98	6.12667	4.36	4.68	4.42	4.48667	4.05	4.42	4.15	4.20667	4.76	4.57	4.53	4.62					MEblue	V-type proton ATPase subunit a1 OS=Arabidopsis thaliana OX=3702 GN=VHA-a1 PE=2 SV=1
EVM0001346		1	1.84	3.97	2.27	1.23	3.27	6.1	3.53333	0.68	0.98	1.1	0.92	0.98	1.51	5.54	2.67667	2.52	0.2	1.12	1.28					MEblue	Protein LURP-one-related 15 OS=Arabidopsis thaliana OX=3702 GN=At5g01750 PE=1 SV=1
EVM0001347		0	0	0	0	0	0	0	0	0	0	0	0	0.02	0	0	0.00666667	0.04	0	0.02	0.02					-	DNA topoisomerase 2 OS=Arabidopsis thaliana OX=3702 GN=TOP2 PE=2 SV=2
EVM0001348		10.82	11.64	11.12	11.1933	4.28	3.74	4	4.00667	9.76	6.25	6.92	7.64333	6.84	7.92	8.61	7.79	6.74	6.94	5.05	6.24333	down				MEturquoise	NifU-like protein 2, chloroplastic OS=Arabidopsis thaliana OX=3702 GN=NIFU2 PE=1 SV=1
EVM0001349		12.94	3.29	6.02	7.41667	2.46	3.94	5.97	4.12333	2.48	2.06	1.2	1.91333	2.27	4.28	9.67	5.40667	4.75	1.59	2.39	2.91		down			MEgreen	G-type lectin S-receptor-like serine/threonine-protein kinase At4g27290 OS=Arabidopsis thaliana OX=3702 GN=At4g27290 PE=3 SV=4
EVM0001350		0.88	0.57	0.8	0.75	0.51	0.61	0.56	0.56	0.93	0.92	0.67	0.84	0.61	0.74	0.62	0.656667	0.53	0.48	0.56	0.523333					-	Zinc finger CCCH domain-containing protein 66 OS=Arabidopsis thaliana OX=3702 GN=At5g58620 PE=2 SV=1
EVM0001351		3.29	2.72	2.45	2.82	1.71	1.71	1.5	1.64	2.07	1.94	1.69	1.9	2.04	1.77	1.85	1.88667	1.35	1.4	1.23	1.32667					MEturquoise	GTPase Der OS=Nostoc sp. (strain PCC 7120 / SAG 25.82 / UTEX 2576) OX=103690 GN=der PE=3 SV=1
EVM0001352		0.47	0.56	0.47	0.5	1.3	1.12	1.09	1.17	1.65	1.79	1.18	1.54	1.08	1.35	1.1	1.17667	1.28	1.25	0.97	1.16667	up	up	up	up	MEblack	Fatty acyl-CoA reductase 2 OS=Arabidopsis thaliana OX=3702 GN=FAR2 PE=1 SV=2
EVM0001353		0.05	0.05	0.03	0.0433333	0.03	0	0	0.01	0.02	0	0	0.00666667	0.06	0.03	0.05	0.0466667	0.11	0.09	0.17	0.123333					-	Dynamin-related protein 5A OS=Glycine max OX=3847 PE=2 SV=1
EVM0001354		0.16	0.3	0.3	0.253333	0.12	0.12	0.04	0.0933333	0.06	0.19	0.16	0.136667	0.15	0	0.18	0.11	0.06	0.06	0.1	0.0733333					-	B3 domain-containing protein Os04g0386900 OS=Oryza sativa subsp. japonica OX=39947 GN=Os04g0386900 PE=2 SV=3
EVM0001355		0.16	0.25	0.17	0.193333	0.19	0.22	0.17	0.193333	0.47	0.64	0.41	0.506667	0.13	0.15	0.12	0.133333	0.49	0.4	0.3	0.396667		up		up	-	F-box protein PP2-B10 OS=Arabidopsis thaliana OX=3702 GN=PP2B10 PE=1 SV=1
EVM0001356		3.75	4.03	9.2	5.66	0.15	0.31	1.18	0.546667	2.62	1.4	1.32	1.78	1.26	5.66	4.97	3.96333	9.7	1.24	6.2	5.71333	down				MEblue	U-box domain-containing protein 19 OS=Arabidopsis thaliana OX=3702 GN=PUB19 PE=2 SV=1
EVM0001357		0	0	0	0	0	0	0	0	0	0	0	0	0	0	0	0	0	0	0	0					-	#N/A
EVM0001358		0.15	0.04	0.04	0.0766667	0.11	0.17	0.1	0.126667	0.06	0.02	0.01	0.03	0.07	0.13	0.02	0.0733333	0.06	0.1	0.01	0.0566667					-	Actin-related protein 2/3 complex subunit 2B OS=Arabidopsis thaliana OX=3702 GN=ARPC2B PE=2 SV=1
EVM0001359		0	0	0	0	0	0	0	0	0	0	0	0	0	0	0	0	0	0	0	0					-	#N/A
EVM0001360		0	0	0	0	0	0	0	0	0	0	0	0	0	0	0	0	0	0	0	0					-	#N/A
EVM0001361		4.08	4.44	3.09	3.87	2.9	2.51	1.98	2.46333	4.9	6.55	6	5.81667	4.17	4.41	2.83	3.80333	2.05	2.13	1.74	1.97333					MEbrown	Putative late blight resistance protein homolog R1A-6 OS=Solanum demissum OX=50514 GN=R1A-6 PE=3 SV=2
EVM0001362		0.56	0.3	0	0.286667	0	0	0	0	0	0	0	0	0	0	0	0	0.24	0	0.08	0.106667					-	#N/A
EVM0001363		55.23	63.25	42.78	53.7533	53.33	37.61	29.47	40.1367	70.98	68.79	62.97	67.58	45.9	35.85	37.69	39.8133	36.48	58.57	52.1	49.05					MEbrown	PGR5-like protein 1A, chloroplastic OS=Arabidopsis thaliana OX=3702 GN=PGRL1A PE=1 SV=1
EVM0001364		0	0	0	0	0	0	0	0	0	0	0	0	0	0	0	0	0	0	0	0					-	#N/A
EVM0001365		1.47	1.47	1.06	1.33333	1.52	1.65	1.42	1.53	0.98	0.74	0.9	0.873333	1.59	2.04	1.46	1.69667	0.64	0.72	0.8	0.72					MEyellow	CCAAT/enhancer-binding protein zeta OS=Mus musculus OX=10090 GN=Cebpz PE=1 SV=2
EVM0001366		5.61	4.69	7.36	5.88667	5.66	6.34	8.26	6.75333	3.46	5.86	5.46	4.92667	6.88	6.05	5.98	6.30333	7.09	5.18	6.26	6.17667					MEbrown	Phosphatidylinositol transfer protein 1 OS=Dictyostelium discoideum OX=44689 GN=pitA PE=1 SV=1
EVM0001367		32.45	32.81	23.59	29.6167	28.44	26.72	26.08	27.08	37.79	38.02	33.24	36.35	32.07	37.81	32.25	34.0433	27.75	29.82	31	29.5233					MEbrown	Ubiquitin carboxyl-terminal hydrolase 23 OS=Arabidopsis thaliana OX=3702 GN=UBP23 PE=2 SV=2
EVM0001368		6.95	5.56	8.04	6.85	8.29	7.38	8.26	7.97667	7.55	6.72	5.96	6.74333	6.28	8.07	8.6	7.65	7.21	6.7	6.33	6.74667					MEblue	Cysteine protease ATG4 OS=Medicago truncatula OX=3880 GN=ATG4 PE=3 SV=1
EVM0001369		5.68	5.24	6.03	5.65	6.06	6.32	5.59	5.99	6.26	5.84	5.45	5.85	6.58	6.63	7.19	6.8	6.22	5	4.62	5.28					MEpink	Small nuclear ribonucleoprotein E OS=Sus scrofa OX=9823 GN=SNRPE PE=3 SV=1
EVM0001370		3.09	2.25	2.46	2.6	2.02	2.51	1.89	2.14	3.02	1.51	1.7	2.07667	1.99	1.78	1.36	1.71	2.02	1.73	1.33	1.69333					MEgreenyellow	#N/A
EVM0001371		1.41	8.79	20.1	10.1	1.01	6.08	9.9	5.66333	0.18	9.12	13.07	7.45667	6.48	4.9	5.01	5.46333	8.16	1.35	1.99	3.83333					MEgreenyellow	Protein EXORDIUM OS=Arabidopsis thaliana OX=3702 GN=EXO PE=2 SV=1
EVM0001372		3.39	2.17	2.54	2.7	3.01	2.97	3.34	3.10667	3.05	3.01	2.5	2.85333	2.76	3.17	3.24	3.05667	2.69	2.97	2.85	2.83667					MEblue	DNA repair protein RAD51 homolog 3 OS=Arabidopsis thaliana OX=3702 GN=RAD51C PE=1 SV=2
EVM0001373		0.22	0.19	0.18	0.196667	0.53	0.59	0.62	0.58	0.21	0.19	0.19	0.196667	0.43	0.27	0.23	0.31	0.38	0.44	0.32	0.38	up			up	-	Acyltransferase-like protein At3g26840, chloroplastic OS=Arabidopsis thaliana OX=3702 GN=At3g26840 PE=1 SV=1
EVM0001374		0	0	0	0	0	0	0	0	0	0	0	0	0	0	0	0	0	0	0	0					-	Stigma-specific STIG1-like protein 3 OS=Arabidopsis thaliana OX=3702 GN=At1g50720 PE=2 SV=1
EVM0001375		0.81	1.54	0.78	1.04333	0.78	1.56	0.9	1.08	1.7	1.58	0.21	1.16333	0.74	0.76	0.59	0.696667	0.8	0.41	0.43	0.546667					-	#N/A
EVM0001376		0.97	0.61	0.86	0.813333	1.09	1.15	1.09	1.11	1.58	0.96	0.85	1.13	0.96	1.35	1.19	1.16667	1.09	0.74	0.72	0.85					MEblack	#N/A
EVM0001377		0	0	0	0	0	0	0	0	0	0	0	0	0	0	0	0	0	0	0	0					-	#N/A
EVM0001378		0.74	0.66	0.66	0.686667	0.67	1.13	0.89	0.896667	0.74	0.52	0.22	0.493333	0.68	0.65	0.98	0.77	0.69	0.54	0.39	0.54					-	T-complex protein 1 subunit zeta 1 OS=Arabidopsis thaliana OX=3702 GN=CCT6A PE=1 SV=1
EVM0001379		72.77	57.7	66.67	65.7133	48.12	46.24	46.63	46.9967	72.21	64.91	58.65	65.2567	52.31	56.99	63.09	57.4633	53.76	43.05	42.89	46.5667					MEturquoise	#N/A
EVM0001380		2.8	2.4	2.99	2.73	2.03	2.26	3.35	2.54667	3.17	2.49	2.23	2.63	1.4	2.86	2.85	2.37	2.25	2.43	1.73	2.13667					MEturquoise	HVA22-like protein k OS=Arabidopsis thaliana OX=3702 GN=HVA22K PE=2 SV=1
EVM0001381		10.26	9.67	11.36	10.43	9.22	9.51	8.56	9.09667	10.45	9.38	9.27	9.7	9.62	10.39	10.68	10.23	9.9	8.69	7.62	8.73667					MEturquoise	Serine/threonine-protein phosphatase PP2A-4 catalytic subunit OS=Arabidopsis thaliana OX=3702 GN=PP2A4 PE=1 SV=1
EVM0001382		0.68	1.3	1.91	1.29667	0.84	0.54	1.32	0.9	4.57	3.82	3.08	3.82333	0	0	0	0	3.27	2.47	1.31	2.35		up	down		MEpink	Non-functional pseudokinase ZED1 OS=Arabidopsis thaliana OX=3702 GN=ZED1 PE=1 SV=1
EVM0001383		5.04	3.74	7.18	5.32	8.74	11.89	14.06	11.5633	12.37	10.52	9.9	10.93	7.83	12.21	10.5	10.18	10.48	7.37	7.18	8.34333	up	up			MEblue	RNA demethylase ALKBH5 OS=Danio rerio OX=7955 GN=alkbh5 PE=1 SV=1
EVM0001384		0.37	0.43	0.24	0.346667	0.64	0.59	0.69	0.64	0.38	0.16	0.38	0.306667	0.34	0.55	0.4	0.43	0.29	0.42	0.43	0.38					-	Pentatricopeptide repeat-containing protein At1g71420 OS=Arabidopsis thaliana OX=3702 GN=PCMP-H70 PE=2 SV=1
EVM0001385		9.87	14.29	10.96	11.7067	11.58	12.45	10.83	11.62	6.18	13.33	17.91	12.4733	12.3	8.66	8.91	9.95667	11.29	14.29	19.77	15.1167					MEyellow	Protein TRANSPARENT TESTA GLABRA 1 OS=Arabidopsis thaliana OX=3702 GN=TTG1 PE=1 SV=1
EVM0001386		0.13	0.04	0	0.0566667	0.06	0.06	0	0.04	0	0	0	0	0.02	0	0.02	0.0133333	0	0.04	0	0.0133333					-	#N/A
EVM0001387		5.11	4.73	6.08	5.30667	4.62	4.79	4.71	4.70667	5.84	5.56	5.76	5.72	5.02	5.15	5.15	5.10667	4.94	3.45	3.34	3.91					MEturquoise	UTP--glucose-1-phosphate uridylyltransferase OS=Musa acuminata OX=4641 GN=UGPA PE=2 SV=1
EVM0001388		0	0	0	0	0	0	0	0	0	0	0	0	0	0	0	0	0	0	0	0					-	Protein SRG1 OS=Arabidopsis thaliana OX=3702 GN=SRG1 PE=2 SV=1
EVM0001389		28.32	34.16	33.13	31.87	85.89	73.3	50.78	69.99	26.79	30.98	34.29	30.6867	44.23	35.03	38.22	39.16	39.26	43.5	39.97	40.91	up				MEblue	Malate dehydrogenase, chloroplastic OS=Arabidopsis thaliana OX=3702 GN=At3g47520 PE=1 SV=1
EVM0001390		0	0	0	0	0	0	0	0	0	0	0	0	0	0	0	0	0.08	0.06	0.06	0.0666667					-	Putative laccase-9 OS=Oryza sativa subsp. japonica OX=39947 GN=LAC9 PE=3 SV=1
EVM0001391		0	0	0	0	0	0	0	0	0	0	0	0	0	0	0	0	0	0	0	0					-	MLO-like protein 8 OS=Arabidopsis thaliana OX=3702 GN=MLO8 PE=1 SV=2
EVM0001392		0.08	0.22	0.15	0.15	0.37	0.37	0.26	0.333333	0.29	0.15	0.08	0.173333	0.14	0.36	0.3	0.266667	0.15	0.24	0	0.13					-	Pentatricopeptide repeat-containing protein At1g09190 OS=Arabidopsis thaliana OX=3702 GN=PCMP-E70 PE=2 SV=1
EVM0001393		0	0	0	0	0	0	0	0	0	0	0	0	0	0	0.09	0.03	0	0	0	0					-	Probable disease resistance protein At5g66900 OS=Arabidopsis thaliana OX=3702 GN=At5g66900 PE=3 SV=1
EVM0001394		3.02	1.27	0.81	1.7	1.54	1.23	0.83	1.2	1.95	1.58	1	1.51	1.17	1.94	1.42	1.51	1.15	0.92	1.54	1.20333					MEturquoise	#N/A
EVM0001395		0.61	0.51	1.24	0.786667	0.96	1.69	1.45	1.36667	0.92	2.53	3.47	2.30667	2.79	2.23	1.69	2.23667	2.2	2.96	2.97	2.71				up	MEmagenta	DNA damage-repair/toleration protein DRT100 OS=Arabidopsis thaliana OX=3702 GN=DRT100 PE=2 SV=2
EVM0001396		1.74	1.91	1.63	1.76	1.4	1.44	1.19	1.34333	2.22	1.74	1.7	1.88667	1.37	2.15	1.82	1.78	1.58	1.4	1.22	1.4					MEbrown	Probable protein arginine N-methyltransferase 6 OS=Arabidopsis thaliana OX=3702 GN=PRMT6 PE=2 SV=1
EVM0001397		5.73	2.93	3.24	3.96667	2.38	3.2	3.25	2.94333	3.56	2.47	2.04	2.69	4.44	3.7	3.3	3.81333	2.83	2.22	1.41	2.15333					MEturquoise	Beta-glucosidase BoGH3B OS=Bacteroides ovatus (strain ATCC 8483 / DSM 1896 / JCM 5824 / NCTC 11153) OX=411476 GN=BACOVA_02659 PE=1 SV=1
EVM0001398		44.9	29.11	35.96	36.6567	9.63	11.11	11.42	10.72	16.86	14.32	10.38	13.8533	15.98	20.32	29.63	21.9767	25.53	13.01	12	16.8467	down	down			MEturquoise	Serine carboxypeptidase-like 46 OS=Arabidopsis thaliana OX=3702 GN=SCPL46 PE=2 SV=1
EVM0001399		0.6	0.36	0.5	0.486667	0.56	0.53	0.46	0.516667	0.28	0.45	0.28	0.336667	0.28	0.34	0.26	0.293333	0.22	0.36	0.4	0.326667					-	#N/A
EVM0001400		0	0	0	0	0	0	0	0	0	0	0	0	0	0	0	0	0	0	0	0					-	#N/A
EVM0001401		5.03	3.07	3.85	3.98333	3.59	3.29	2.95	3.27667	3.94	3.92	2.95	3.60333	3.57	3.96	4.05	3.86	4.03	2.94	2.77	3.24667					MEturquoise	UDP-D-xylose:L-fucose alpha-1,3-D-xylosyltransferase MGP4 OS=Arabidopsis thaliana OX=3702 GN=MGP4 PE=2 SV=1
EVM0001402		0	0	0	0	0	0	0	0	0	0	0	0	0	0	0	0	0.00656	0	0	0.00218667					-	#N/A
EVM0001403		0	0	0	0	0	0	0	0	0	0	0	0	0	0	0	0	0	0	0	0					-	#N/A
EVM0001404		0	0	0	0	0	0	0	0	0	0	0	0	0	0	0	0	0	0	0	0					-	#N/A
EVM0001405		0	0	0	0	0	0	0	0	0	0	0	0	0	0	0	0	0	0	0	0					-	Zinc finger A20 and AN1 domain-containing stress-associated protein 5 OS=Arabidopsis thaliana OX=3702 GN=SAP5 PE=2 SV=1
EVM0001406		1.24	0.79	1.77	1.26667	1.61	1.07	0.82	1.16667	1.81	1.4	1.05	1.42	1.31	2.31	1.7	1.77333	1.01	1.23	0.49	0.91					MEyellow	Probable E3 ubiquitin-protein ligase RNF217 OS=Mus musculus OX=10090 GN=Rnf217 PE=3 SV=2
EVM0001407		39.27	51.35	32.48	41.0333	61.18	56.26	40.69	52.71	62.23	58.66	59.69	60.1933	59.53	31.99	36.49	42.67	36.18	53.48	49.07	46.2433					MEgreen	Peroxiredoxin-2E, chloroplastic OS=Arabidopsis thaliana OX=3702 GN=PRXIIE PE=1 SV=2
EVM0001408		0	0	0	0	0	0	0	0	0	0	0	0	0	0	0	0	0	0	0	0					-	#N/A
EVM0001409		3.91	2.79	3.86	3.52	10.25	11.41	9.67	10.4433	4.75	6.27	5.04	5.35333	5.88	7.42	5.28	6.19333	5	3.69	2.9	3.86333	up				MEblue	Putative E3 ubiquitin-protein ligase LIN-1 OS=Lotus japonicus OX=34305 GN=CERBERUS PE=2 SV=2
EVM0001410		5.45	5.19	6.14	5.59333	4.08	3.06	2.19	3.11	5.38	2.68	2.87	3.64333	3.54	5.28	4.61	4.47667	3.54	1.94	1.97	2.48333				down	MEturquoise	BAG family molecular chaperone regulator 7 OS=Arabidopsis thaliana OX=3702 GN=BAG7 PE=1 SV=1
EVM0001411		0	0	0	0	0	0	0	0	0	0	0	0	0	0	0	0	0	0	0	0					-	UPF0481 protein At3g47200 OS=Arabidopsis thaliana OX=3702 GN=At3g47200 PE=2 SV=1
EVM0001412		0	0.04	0	0.0133333	0.04	0	0.05	0.03	0	0	0	0	0	0	0	0	0	0	0	0					-	Acetylajmalan esterase OS=Rauvolfia serpentina OX=4060 GN=AAE PE=1 SV=1
EVM0001413		2.33	2.49	2.14	2.32	1.95	2.2	2.68	2.27667	1.25	1.79	2.74	1.92667	1.78	2.44	4.29	2.83667	4.16	2.56	3.89	3.53667					MEtan	SufE-like protein 2, chloroplastic OS=Arabidopsis thaliana OX=3702 GN=SUFE2 PE=2 SV=1
EVM0001414		0	0	0	0	0	0	0	0	0	0	0	0	0	0	0	0	0	0	0	0					-	#N/A
EVM0001415		0	0	0	0	0	0	0	0	0	0	0	0	0	0	0	0	0	0	0	0					-	#N/A
EVM0001416		0.44	0.46	0.47	0.456667	0.85	0.84	1.14	0.943333	0.36	0.52	0.45	0.443333	0.36	0.69	0.47	0.506667	0.34	0.3	0.1	0.246667					-	Pentatricopeptide repeat-containing protein At4g32430, mitochondrial OS=Arabidopsis thaliana OX=3702 GN=PCMP-E40 PE=2 SV=1
EVM0001417		0	0	0	0	0	0	0	0	0	0	0	0	0	0	0	0	0	0	0	0					-	#N/A
EVM0001418		15.7	11.14	14.17	13.67	21.1	17.3	13.95	17.45	19.81	12.77	10.53	14.37	11.16	17.85	20.32	16.4433	14.79	12.51	10.87	12.7233					MEyellow	Serine/threonine-protein kinase SAPK7 OS=Oryza sativa subsp. japonica OX=39947 GN=SAPK7 PE=2 SV=2
EVM0001419		3.19	3.54	2.81	3.18	6.09	5.84	6.42	6.11667	4.61	4.84	5.62	5.02333	4.34	4.02	3.75	4.03667	4.24	6.25	6.46	5.65					MEturquoise	RNA-binding protein NOB1 OS=Bos taurus OX=9913 GN=NOB1 PE=2 SV=1
EVM0001420		7.67	5.52	0.97	4.72	1.97	1.54	0.49	1.33333	5.68	2.69	2.7	3.69	4.25	2.47	2.38	3.03333	0.58	3.85	1.68	2.03667					MEturquoise	Noroxomaritidine synthase OS=Narcissus aff. pseudonarcissus MK-2014 OX=1540222 GN=Cyp96T1 PE=1 SV=1
EVM0001421		0.64	0.63	0.24	0.503333	1.92	1.97	1.52	1.80333	0.55	0.96	1.16	0.89	3.47	1.33	0.86	1.88667	1.23	2.27	2.35	1.95	up		up	up	MEgreenyellow	Chlorophyllase-1 OS=Arabidopsis thaliana OX=3702 GN=CLH1 PE=1 SV=1
EVM0001422		0.06	0	0.05	0.0366667	0	0	0	0	0	0	0.06	0.02	0	0	0	0	0	0	0	0					-	#N/A
EVM0001423		4.01	3.3	2.77	3.36	1.46	1.72	1.65	1.61	2.94	2.08	1.7	2.24	3.52	4.22	3.81	3.85	3.59	2	1.85	2.48	down				MEred	#N/A
EVM0001424		0	0	0	0	0	0	0	0	0	0	0	0	0	0	0	0	0	0	0	0					-	Zinc finger BED domain-containing protein RICESLEEPER 3 OS=Oryza sativa subsp. japonica OX=39947 GN=Os05g0583200 PE=2 SV=1
EVM0001425		0	0	0	0	0	0	0	0	0	0	0	0	0	0	0	0	0	0	0	0					-	Auxin-responsive protein SAUR24 OS=Arabidopsis thaliana OX=3702 GN=SAUR24 PE=2 SV=1
EVM0001426		0	0	0	0	0	0	0	0	0	0	0	0	0	0	0	0	0	0	0	0					-	Transposon Ty3-I Gag-Pol polyprotein OS=Saccharomyces cerevisiae (strain ATCC 204508 / S288c) OX=559292 GN=TY3B-I PE=3 SV=2
EVM0001427		0	0.21	0.73	0.313333	0	0	0	0	0.2	0	0	0.0666667	0	0	0.1	0.0333333	0	0	0	0					-	Probable WRKY transcription factor 56 OS=Arabidopsis thaliana OX=3702 GN=WRKY56 PE=2 SV=1
EVM0001428		1.73	0.97	1.02	1.24	1.3	1.02	0.98	1.1	1.8	1.41	1.2	1.47	1.32	1.86	1.49	1.55667	0.97	1.06	0.86	0.963333					MEbrown	Protein FAR1-RELATED SEQUENCE 5 OS=Arabidopsis thaliana OX=3702 GN=FRS5 PE=1 SV=1
EVM0001429		0	0	0	0	0	0	0	0	0	0	0	0	0	0	0	0	0	0	0	0					-	UDP-glycosyltransferase 83A1 OS=Arabidopsis thaliana OX=3702 GN=UGT83A1 PE=2 SV=1
EVM0001431		0	0	0	0	0	0	0.00632	0.00210667	0.01	0	0.00586	0.00528667	0	0	0	0	0	0.02	0	0.00666667					-	Universal stress protein MJ0531 OS=Methanocaldococcus jannaschii (strain ATCC 43067 / DSM 2661 / JAL-1 / JCM 10045 / NBRC 100440) OX=243232 GN=MJ0531 PE=3 SV=1
EVM0001432		0.51	0.17	0.41	0.363333	0.08	0.08	0.04	0.0666667	0.97	0.88	0.55	0.8	0.18	0.69	0.91	0.593333	0.27	0.08	0.02	0.123333	down				-	Cytochrome P450 90B1 OS=Arabidopsis thaliana OX=3702 GN=CYP90B1 PE=1 SV=2
EVM0001433		3.34	2.91	3.5	3.25	3.69	3.59	3.19	3.49	3.92	3.44	2.3	3.22	3.76	3.81	4.34	3.97	3.44	3.38	2.33	3.05					MEpink	#N/A
EVM0001434		0	0	0	0	0	0	0	0	0	0	0	0	0	0	0	0	0	0	0	0					-	Copia protein OS=Drosophila melanogaster OX=7227 GN=GIP PE=1 SV=3
EVM0001435		81.34	95.5	97.93	91.59	108.35	100.37	92.44	100.387	92.31	110.08	117.17	106.52	115.24	94.83	92.04	100.703	115.34	121.05	106.78	114.39					MEpurple	Nucleoside diphosphate kinase 1 OS=Arabidopsis thaliana OX=3702 GN=NDK1 PE=1 SV=1
EVM0001436		0.97	0.84	1.71	1.17333	0.84	1.26	2.35	1.48333	0.21	1.28	0.66	0.716667	1.95	1.4	2.15	1.83333	3.27	2.76	2.5	2.84333					MEtan	CBL-interacting serine/threonine-protein kinase 1 OS=Arabidopsis thaliana OX=3702 GN=CIPK1 PE=1 SV=2
EVM0001437		5.55	4.59	5.51	5.21667	5.84	5.1	5.18	5.37333	9.16	5.71	4.91	6.59333	4.87	7.78	7.72	6.79	5.66	4.68	4.15	4.83					MEblack	Protein BASIC PENTACYSTEINE4 OS=Arabidopsis thaliana OX=3702 GN=BPC4 PE=1 SV=1
EVM0001438		14.62	12.74	12.59	13.3167	13.61	10.62	8.75	10.9933	14.97	12.98	11.8	13.25	11.83	10.59	12.1	11.5067	9.04	9.91	8.07	9.00667					MEturquoise	Uncharacterized protein At5g03900, chloroplastic OS=Arabidopsis thaliana OX=3702 GN=At5g03900 PE=2 SV=2
EVM0001439		2.77	3	3.93	3.23333	2.28	2.01	1.65	1.98	3.43	2.71	2	2.71333	2.82	2.37	3.08	2.75667	2.3	1.36	1.36	1.67333					MEturquoise	#N/A
EVM0001440		7.42	6.61	7.16	7.06333	5.96	6.16	6.56	6.22667	5.57	8.27	8.32	7.38667	9.57	11.29	10.27	10.3767	9.46	6.84	7.16	7.82					MEred	Protein REVERSION-TO-ETHYLENE SENSITIVITY1 OS=Arabidopsis thaliana OX=3702 GN=RTE1 PE=1 SV=1
EVM0001441		0	0	0	0	0	0	0	0	0	0	0	0	0	0	0	0	0	0	0	0					-	Peroxidase 24 OS=Arabidopsis thaliana OX=3702 GN=PER24 PE=2 SV=1
EVM0001442		0	0	0	0	0	0	0	0	0.04	0	0.09	0.0433333	0	0	0.04	0.0133333	0	0	0	0					-	#N/A
EVM0001443		0	0	0	0	0	0	0	0	0.04	0	0	0.0133333	0	0	0	0	0	0	0	0					-	Probable pectinesterase 68 OS=Arabidopsis thaliana OX=3702 GN=PME68 PE=2 SV=1
EVM0001444		0	0.35	0.1	0.15	0.15	0.46	0.41	0.34	0.4	0.47	0.33	0.4	0.15	0.2	0	0.116667	0.16	0.22	0.22	0.2					-	Probable pectinesterase/pectinesterase inhibitor 51 OS=Arabidopsis thaliana OX=3702 GN=PME51 PE=2 SV=1
EVM0001445		0	0	0	0	0	0	0	0	0	0	0	0	0	0	0	0	0	0	0	0					-	#N/A
EVM0001446		0	0	0	0	0	0	0	0	0	0	0	0	0	0	0	0	0	0	0	0					-	Retrovirus-related Pol polyprotein from transposon opus OS=Drosophila melanogaster OX=7227 GN=pol PE=3 SV=1
EVM0001447		0	0	0	0	0	0	0	0	0	0	0	0	0	0	0	0	0	0	0	0					-	#N/A
EVM0001448		0	0	0	0	0	0	0	0	0	0	0	0	0	0	0	0	0	0	0	0					-	#N/A
EVM0001449		0	0	0	0	0	0	0	0	0	0	0	0	0	0	0	0	0	0	0	0					-	#N/A
EVM0001450		0.05	0.02	0.1	0.0566667	0.1	0.05	0.03	0.06	0.12	0.1	0.05	0.09	0.07	0	0.18	0.0833333	0.05	0.13	0.14	0.106667					-	SHUGOSHIN 2 OS=Arabidopsis thaliana OX=3702 GN=SGO2 PE=2 SV=1
EVM0001451		0	0	0	0	0	0	0	0	0	0	0	0	0	0	0	0	0	0	0	0					-	ABC transporter C family member 9 OS=Arabidopsis thaliana OX=3702 GN=ABCC9 PE=2 SV=2
EVM0001452		0	0.03	0.03	0.02	0	0.03	0.04	0.0233333	0.03	0.07	0.18	0.0933333	0.03	0.03	0.1	0.0533333	0.14	0	0.04	0.06					-	Glutamate receptor 3.4 OS=Arabidopsis thaliana OX=3702 GN=GLR3.4 PE=2 SV=2
EVM0001453		0	0	0.02	0.00666667	0.02	0	0	0.00666667	0.02	0.02	0	0.0133333	0.02	0	0.02	0.0133333	0	0	0	0					-	Solute carrier family 35 member F2 OS=Homo sapiens OX=9606 GN=SLC35F2 PE=1 SV=1
EVM0001454		0.08	0.44	0.36	0.293333	0	0.02	0	0.00666667	0.27	0.22	0.24	0.243333	0	0	0	0	0.23	0.15	0.24	0.206667	down		down		-	Transposon TX1 uncharacterized 149 kDa protein OS=Xenopus laevis OX=8355 PE=4 SV=1
EVM0001455		16.05	13.28	15.14	14.8233	12.51	10.39	8.8	10.5667	17.91	14.19	12.14	14.7467	13.94	15.67	13.79	14.4667	11.58	10.78	10.65	11.0033					MEturquoise	CLP protease regulatory subunit CLPX1, mitochondrial OS=Arabidopsis thaliana OX=3702 GN=CLPX1 PE=2 SV=1
EVM0001456		5.98	5.18	4.16	5.10667	7.86	6.73	7.31	7.3	4.97	5.97	7.01	5.98333	5.49	5.56	7.83	6.29333	5.19	6.46	8.08	6.57667					MEturquoise	Probable transcription factor At5g28040 OS=Arabidopsis thaliana OX=3702 GN=At5g28040 PE=1 SV=1
EVM0001457		0.02	0.02	0	0.0133333	0	0	0.05	0.0166667	0	0	0	0	0	0	0	0	0	0	0.03	0.01					-	Ubiquitin carboxyl-terminal hydrolase 12 OS=Arabidopsis thaliana OX=3702 GN=UBP12 PE=1 SV=2
EVM0001458		2.93	3.04	3.04	3.00333	3.14	3.46	3.74	3.44667	3.18	2.95	2.72	2.95	3.01	3.19	3.08	3.09333	4.36	3.92	4.21	4.16333					MEturquoise	#N/A
EVM0001459		5.1	3.75	4.33	4.39333	4.43	4.57	4.15	4.38333	4.33	4.02	3.53	3.96	5.01	5.57	5.35	5.31	4.11	3.74	3.27	3.70667					MEyellow	Alpha-N-acetylglucosaminidase OS=Arabidopsis thaliana OX=3702 GN=NAGLU PE=2 SV=1
EVM0001460		0	0	0	0	0	0	0	0	0	0	0	0	0	0	0	0	0	0	0	0					-	Putative disease resistance protein RGA4 OS=Solanum bulbocastanum OX=147425 GN=RGA4 PE=2 SV=1
EVM0001461		38.62	32.08	33.06	34.5867	36.18	34.57	37.05	35.9333	38.35	38.02	35.95	37.44	33.15	36.16	36.24	35.1833	31.12	38.11	41.03	36.7533					MEgreen	Splicing factor U2af large subunit B OS=Nicotiana plumbaginifolia OX=4092 GN=U2AF65B PE=2 SV=1
EVM0001462		0.19	0.24	0.19	0.206667	0.12	0.18	0.12	0.14	0.00893	0.05	0.06	0.0396433	0.03	0.02	0.03	0.0266667	0.03	0.03	0.03	0.03		down	down	down	-	Piezo-type mechanosensitive ion channel homolog OS=Arabidopsis thaliana OX=3702 GN=At2g48060/At2g48040/At2g48050 PE=2 SV=1
EVM0001463		423.33	215	236.34	291.557	343.19	342.84	406.67	364.233	135.97	146.08	169.43	150.493	281.23	306.69	246.19	278.037	295.64	182.86	215.19	231.23					MEblue	Protein NRT1/ PTR FAMILY 2.11 OS=Arabidopsis thaliana OX=3702 GN=NPF2.11 PE=1 SV=1
EVM0001464		3.01	2.5	3.14	2.88333	5.4	4.81	5.65	5.28667	2.57	4.07	3.18	3.27333	3.87	4	3.53	3.8	6.5	4.51	4.19	5.06667					MEturquoise	Mitochondrial import inner membrane translocase subunit TIM14-1 OS=Arabidopsis thaliana OX=3702 GN=TIM14-1 PE=1 SV=1
EVM0001465		37.72	35.2	30.97	34.63	41.45	42.92	38.64	41.0033	37.01	33.96	33.2	34.7233	28.32	35.14	32.2	31.8867	29.1	35.52	38.38	34.3333					MEblue	Protein STABILIZED1 OS=Arabidopsis thaliana OX=3702 GN=STA1 PE=1 SV=1
EVM0001466		0	0	0	0	0	0	0	0	0	0	0	0	0	0	0	0	0	0	0	0					-	Fasciclin-like arabinogalactan protein 11 OS=Arabidopsis thaliana OX=3702 GN=FLA11 PE=2 SV=2
EVM0001467		0	0	0	0	0.13	0.52	0.3	0.316667	0	0.07	0	0.0233333	0.12	0	0	0.04	0.2	0.21	0.36	0.256667	up				-	Secoisolariciresinol dehydrogenase (Fragment) OS=Forsythia intermedia OX=55183 PE=1 SV=1
EVM0001468		0.71	0.74	0.42	0.623333	1.24	1.03	0.96	1.07667	0.62	0.54	0.5	0.553333	0.68	0.52	0.61	0.603333	0.71	0.94	0.82	0.823333					-	Tetratricopeptide repeat protein 38 OS=Homo sapiens OX=9606 GN=TTC38 PE=1 SV=1
EVM0001469		0.17	0.1	0.33	0.2	0.1	0.2	0.23	0.176667	0.19	0.13	0.07	0.13	0.25	0.26	0.13	0.213333	0.07	0.1	0.04	0.07					-	Aspartate aminotransferase, mitochondrial OS=Arabidopsis thaliana OX=3702 GN=ASP1 PE=1 SV=1
EVM0001470		0.85	0.69	1.05	0.863333	1.06	1.06	1.01	1.04333	1.19	1.01	0.87	1.02333	0.95	0.87	1.04	0.953333	1.13	1.17	0.81	1.03667					-	#N/A
EVM0001471		1.12	0.84	1.68	1.21333	1.29	1.14	1.26	1.23	1.82	0.95	0.46	1.07667	1	1.37	1.34	1.23667	1.03	0.57	0.62	0.74					MEyellow	Protein FAR1-RELATED SEQUENCE 5 OS=Arabidopsis thaliana OX=3702 GN=FRS5 PE=1 SV=1
EVM0001473		0	0	0	0	0	0	0	0	0	0	0	0	0	0	0	0	0	0	0	0					-	Probable leucine-rich repeat receptor-like protein kinase At5g63930 OS=Arabidopsis thaliana OX=3702 GN=At5g63930 PE=2 SV=1
EVM0001474		0.12	0.45	0.51	0.36	0.52	0.74	0.66	0.64	0.72	0.52	0.25	0.496667	0.27	0.11	0.17	0.183333	0.41	0.12	0.13	0.22					-	Protein BIG GRAIN 1-like A OS=Arabidopsis thaliana OX=3702 GN=At3g13980 PE=3 SV=1
EVM0001475		3.81	3.7	4.87	4.12667	4.36	4.35	4.67	4.46	5.51	4.4	4.03	4.64667	4.28	5.04	4.94	4.75333	4.85	3.76	2.95	3.85333					MEblack	Ubiquitin-conjugating enzyme E2 35 OS=Arabidopsis thaliana OX=3702 GN=UBC35 PE=1 SV=1
EVM0001476		2.36	2.49	2.9	2.58333	3.15	3.15	3.05	3.11667	2.04	3.53	2.49	2.68667	2.08	2.45	2.24	2.25667	2.2	1.93	2.04	2.05667					MEmagenta	Bifunctional dihydrofolate reductase-thymidylate synthase OS=Zea mays OX=4577 GN=DRTS PE=2 SV=1
EVM0001477		1.5	1.26	1.02	1.26	3.43	2.22	4.55	3.4	1.82	1.56	1.19	1.52333	2.35	2.34	1.8	2.16333	1.94	1.27	1.49	1.56667	up				MEblue	F-box/kelch-repeat protein At3g06240 OS=Arabidopsis thaliana OX=3702 GN=At3g06240 PE=2 SV=1
EVM0001478		0	0	0	0	0	0	0	0	0	0	0	0	0	0	0	0	0	0	0	0					-	#N/A
EVM0001479		9.18	14.09	9.85	11.04	9.48	12.05	11.42	10.9833	9.18	14.47	15.5	13.05	12.58	9.41	8.15	10.0467	7.45	10.16	12.55	10.0533					MEgreen	G-type lectin S-receptor-like serine/threonine-protein kinase At1g34300 OS=Arabidopsis thaliana OX=3702 GN=At1g34300 PE=1 SV=1
EVM0001480		0	0	0	0	0	0	0	0	0	0	0	0	0	0	0	0	0	0	0	0					-	#N/A
EVM0001481		0	0	0	0	0	0	0	0	0	0	0	0	0	0	0	0	0	0	0	0					-	#N/A
EVM0001482		3	2.47	3.54	3.00333	2.28	2.03	1.76	2.02333	3.83	2.88	1.77	2.82667	2.76	3.86	3.91	3.51	1.92	1.91	1.04	1.62333					MEturquoise	#N/A
EVM0001483		1.42	0.34	0.6	0.786667	0.43	0.26	0.3	0.33	0.5	0.52	0.37	0.463333	0	0.17	0.17	0.113333	0.18	0.09	0.09	0.12					-	Pentatricopeptide repeat-containing protein At5g18950 OS=Arabidopsis thaliana OX=3702 GN=At5g18950 PE=2 SV=2
EVM0001484		2.03	1.4	1.45	1.62667	0.66	0.55	0.71	0.64	1.3	1.02	0.84	1.05333	1.2	1.55	1.45	1.4	1.37	1.51	1.36	1.41333	down				MEblue	Sn1-specific diacylglycerol lipase beta OS=Rattus norvegicus OX=10116 GN=Daglb PE=1 SV=1
EVM0001485		2.87	2.54	3.06	2.82333	3.05	3.46	3.27	3.26	4.83	3.31	2.62	3.58667	3.59	4.21	4.4	4.06667	3.07	2.7	2.48	2.75					MEblack	Digalactosyldiacylglycerol synthase 2, chloroplastic OS=Lotus japonicus OX=34305 GN=DGD2 PE=2 SV=1
EVM0001486		0	0	0	0	0	0	0	0	0	0	0	0	0	0	0	0	0	0	0	0					-	TMV resistance protein N OS=Nicotiana glutinosa OX=35889 GN=N PE=1 SV=1
EVM0001487		0.1	0.09	0.43	0.206667	0	0	0	0	0	0	0	0	0	0	0.05	0.0166667	0.05	0.05	0	0.0333333					-	ABC transporter G family member 23 OS=Arabidopsis thaliana OX=3702 GN=ABCG23 PE=2 SV=1
EVM0001488		6.79	6.01	5.42	6.07333	5.57	4.98	4.37	4.97333	7.1	6.81	6.28	6.73	6.91	6.65	5.98	6.51333	6.73	5.74	5.11	5.86					MEbrown	ER membrane protein complex subunit 2 OS=Danio rerio OX=7955 GN=emc2 PE=2 SV=1
EVM0001489		0	0	0	0	0	0	0	0	0	0	0	0	0	0	0	0	0	0	0	0					-	Legumin A OS=Gossypium hirsutum OX=3635 GN=LEGA PE=2 SV=2
EVM0001490		0.11	0.11	0.21	0.143333	0.11	0	0	0.0366667	0	0	0	0	0	0	0	0	0	0	0	0					-	#N/A
EVM0001491		17.63	14.54	15.49	15.8867	31.5	29.07	32.29	30.9533	19.37	17.6	18.75	18.5733	16.13	18.36	16.4	16.9633	20.46	20.56	20.26	20.4267	up				MEblue	Long chain base biosynthesis protein 2a OS=Oryza sativa subsp. japonica OX=39947 GN=Os11g0516000 PE=2 SV=1
EVM0001492		24.18	33	13.21	23.4633	32.17	29.84	39.47	33.8267	3.81	26.9	26.16	18.9567	40.6	16.92	16.6	24.7067	36.74	51.86	58.96	49.1867					MEturquoise	Probable receptor-like protein kinase At1g33260 OS=Arabidopsis thaliana OX=3702 GN=At1g33260 PE=2 SV=1
EVM0001493		4.05	3.81	3.25	3.70333	3.65	2.94	2.75	3.11333	2.85	2.96	2.35	2.72	2.9	3.81	2.28	2.99667	2.59	2.62	2.51	2.57333					MEpurple	Pentatricopeptide repeat-containing protein At1g25360 OS=Arabidopsis thaliana OX=3702 GN=PCMP-H74 PE=2 SV=1
EVM0001494		0	0	0.03	0.01	0	0	0	0	0.03	0	0	0.01	0	0	0	0	0	0	0	0					-	Thymidylate kinase OS=Arabidopsis thaliana OX=3702 GN=ZEU1 PE=2 SV=1
EVM0001495		0	0	0.03	0.01	0	0	0	0	0.03	0.03	0	0.02	0	0	0	0	0.03	0.03	0	0.02					-	#N/A
EVM0001496		21.6	21.05	18.48	20.3767	10.05	6.27	4.09	6.80333	31.42	19.34	15.48	22.08	16.41	16.93	13.92	15.7533	12.08	10.22	8.66	10.32	down				MEbrown	RNA polymerase sigma factor sigA OS=Arabidopsis thaliana OX=3702 GN=SIGA PE=1 SV=1
EVM0001497		4.3	4.77	3.61	4.22667	1.06	0.9	0.79	0.916667	2.7	2.29	2.19	2.39333	1.79	2.89	2.8	2.49333	5.45	6.47	5.45	5.79	down				MEblue	Transposon Ty3-I Gag-Pol polyprotein OS=Saccharomyces cerevisiae (strain ATCC 204508 / S288c) OX=559292 GN=TY3B-I PE=3 SV=2
EVM0001498		2.3	2.82	2.81	2.64333	3.44	3.88	2.85	3.39	2.78	3.45	3.72	3.31667	3.47	3.53	3.35	3.45	3.86	3.22	3.13	3.40333					MEturquoise	Uracil phosphoribosyltransferase OS=Nicotiana tabacum OX=4097 GN=UPP PE=2 SV=1
EVM0001499		0.18	0.08	0.08	0.113333	0.04	0.17	0.15	0.12	0.12	0.04	0	0.0533333	0.04	0.12	0.09	0.0833333	0.26	0.09	0.09	0.146667					-	Bifunctional 3-dehydroquinate dehydratase/shikimate dehydrogenase, chloroplastic OS=Arabidopsis thaliana OX=3702 GN=EMB3004 PE=1 SV=1
EVM0001500		3.3	3.52	3.53	3.45	4.06	3.77	3.73	3.85333	3.29	4.25	4.22	3.92	2.92	2.85	2.55	2.77333	3.34	3.57	2.87	3.26					MEred	Putative E3 ubiquitin-protein ligase RING1a OS=Arabidopsis thaliana OX=3702 GN=RING1A PE=1 SV=2
EVM0001501		0	0	0	0	0	0	0	0	0	0	0	0	0	0	0	0	0	0	0	0					-	#N/A
EVM0001502		0	0	0	0	0	0	0	0	0	0	0	0	0	0	0	0	0	0	0	0					-	#N/A
EVM0001503		20.53	17.93	16.71	18.39	12.11	11.66	11.52	11.7633	15.91	13.98	13.69	14.5267	14.34	15.63	17.07	15.68	15.89	15.01	16.05	15.65					MEblue	Methyl-CpG-binding domain-containing protein 11 OS=Arabidopsis thaliana OX=3702 GN=MBD11 PE=1 SV=1
EVM0001504		0.09	0.00738	0.04	0.0457933	0.00752	0.01	0	0.00584	1.09	0.67	0.47	0.743333	0.22	0.69	0.19	0.366667	0.13	0.2	0.11	0.146667		up	up		-	Receptor-like protein 13 OS=Arabidopsis thaliana OX=3702 GN=RLP13 PE=3 SV=1
EVM0001505		11.81	11.31	12.63	11.9167	10.7	12.11	9.04	10.6167	19.53	20.2	23.71	21.1467	12.84	8.82	8.24	9.96667	21.37	31.28	21.31	24.6533				up	MEyellow	60S acidic ribosomal protein P2-4 OS=Arabidopsis thaliana OX=3702 GN=RPP2D PE=3 SV=1
EVM0001506		0.18	0.19	0.22	0.196667	0.44	0.45	1.03	0.64	0.11	0.33	0.57	0.336667	0.34	0.26	0.15	0.25	0.34	0.22	0.29	0.283333					-	Pumilio homolog 12 OS=Arabidopsis thaliana OX=3702 GN=APUM12 PE=2 SV=2
EVM0001507		0	0.07	0.26	0.11	0	0.11	0.17	0.0933333	0.44	0.49	0.08	0.336667	0.04	0.15	0.08	0.09	0.19	0.08	0.12	0.13					-	Putative disease resistance protein At4g10780 OS=Arabidopsis thaliana OX=3702 GN=At4g10780 PE=3 SV=1
EVM0001508		0	0	0	0	0	0	0	0	0	0	0	0	0	0	0	0	0	0	0	0					-	17.5 kDa class I heat shock protein OS=Glycine max OX=3847 GN=HSP17.5-M PE=3 SV=1
EVM0001509		25.18	24.14	25.75	25.0233	23	25.57	27.75	25.44	23.47	26.23	26.69	25.4633	25.82	26.1	25.76	25.8933	24.07	24.05	29.27	25.7967					MEgreenyellow	#N/A
EVM0001510		31.46	30.72	35.24	32.4733	37.36	34.45	31.71	34.5067	35.2	37.11	35	35.77	32.09	35.76	39.04	35.63	34.32	33.55	29.88	32.5833					MEblack	26S proteasome regulatory subunit 7 OS=Prunus persica OX=3760 GN=RPT1 PE=2 SV=1
EVM0001511		0	0	0	0	0	0	0	0	0	0	0	0	0	0	0	0	0	0	0	0					-	#N/A
EVM0001512		5.07	47.24	29.26	27.19	10.37	14.32	17.98	14.2233	0.92	3.55	2.26	2.24333	25.28	10.35	4.83	13.4867	44.68	11.22	38.3	31.4		down			MEblack	Flavonoid 3'-monooxygenase OS=Arabidopsis thaliana OX=3702 GN=CYP75B1 PE=1 SV=1
EVM0001513		4.87	3.47	3.53	3.95667	2.55	2.69	3.16	2.8	3.46	3.26	3.09	3.27	2.95	3.75	2.67	3.12333	3.52	2.57	2.46	2.85					MEturquoise	Fatty acid amide hydrolase OS=Arabidopsis thaliana OX=3702 GN=FAAH PE=1 SV=1
EVM0001514		4.69	4.2	4.23	4.37333	4.77	4.84	4.42	4.67667	6.27	4.24	4.3	4.93667	4.84	5.67	5.16	5.22333	4.55	5.22	4.67	4.81333					MEpink	Eukaryotic translation initiation factor 2D OS=Oryctolagus cuniculus OX=9986 GN=EIF2D PE=1 SV=1
EVM0001515		0	0	0	0	0	0	0	0	0	0	0	0	0	0	0	0	0	0	0	0					-	Transposon Ty3-I Gag-Pol polyprotein OS=Saccharomyces cerevisiae (strain ATCC 204508 / S288c) OX=559292 GN=TY3B-I PE=3 SV=2
EVM0001516		0.07	0.02	0.00791	0.0326367	0.00799	0.00794	0	0.00531	0	0.04	0.00853	0.0161767	0.02	0.05	0.03	0.0333333	0.04	0.04	0.03	0.0366667					-	Cell division cycle 20.1, cofactor of APC complex OS=Arabidopsis thaliana OX=3702 GN=CDC20-1 PE=1 SV=1
EVM0001517		0	0	0	0	0	0	0	0	0	0	0	0	0	0	0	0	0	0	0	0					-	#N/A
EVM0001518		0.2	0.32	0.46	0.326667	0.11	0.24	0.16	0.17	0.05	0.19	0.06	0.1	0.38	0.74	0.43	0.516667	0.39	0.23	0.18	0.266667					-	#N/A
EVM0001519		4.5	2.29	2.38	3.05667	2.7	3.13	1.75	2.52667	4.74	3.84	2.96	3.84667	3.43	5.16	4.76	4.45	2.32	2.3	3.14	2.58667					MEred	Guard cell S-type anion channel SLAC1 OS=Arabidopsis thaliana OX=3702 GN=SLAC1 PE=1 SV=1
EVM0001520		1.74	1.75	1.77	1.75333	1.5	1.21	0.97	1.22667	1.72	2.94	3.71	2.79	1.87	2.66	1.88	2.13667	1.25	1.09	1.02	1.12					MEbrown	#N/A
EVM0001521		0.38	0.11	0.19	0.226667	0.59	0.71	0.85	0.716667	0.29	0.26	0.23	0.26	0.29	0.4	0.35	0.346667	0.47	0.39	0.57	0.476667	up				-	#N/A
EVM0001522		0	0	0	0	0	0	0	0	0	0	0	0	0	0	0	0	0	0	0	0					-	#N/A
EVM0001523		1.02	0	0	0.34	0	0	0.38	0.126667	0.64	0.33	0	0.323333	0	0.49	0	0.163333	0	0	0.18	0.06					-	#N/A
EVM0001524		0	0	0	0	0	1.01	0	0.336667	0.49	0.51	0	0.333333	0	0	0	0	0.52	0	1.11	0.543333					-	#N/A
EVM0001525		0	0	0.43	0.143333	0.09	0.09	0.2	0.126667	0	0	0.09	0.03	0	0.17	0.17	0.113333	0	0	0	0					-	Putative disease resistance protein RGA3 OS=Solanum bulbocastanum OX=147425 GN=RGA3 PE=2 SV=2
EVM0001526		19.41	16.84	17.52	17.9233	16.79	16.45	16	16.4133	19.31	17.76	17.2	18.09	16.08	18.5	17.62	17.4	13.8	15.76	16.43	15.33					MEturquoise	#N/A
EVM0001527		0	0	0	0	0	0	0	0	0	0	0	0	0	0	0	0	0	0	0	0					-	#N/A
EVM0001528		7.63	6.43	6.67	6.91	5.48	5.68	5.93	5.69667	6.87	6.38	6.63	6.62667	6.1	7.21	7.59	6.96667	6.17	5.91	5.38	5.82					MEturquoise	Heterogeneous nuclear ribonucleoprotein Q OS=Arabidopsis thaliana OX=3702 GN=LIF2 PE=1 SV=1
EVM0001529		0	0	0	0	0	0	0	0	0	0	0	0	0	0	0	0	0	0	0	0					-	#N/A
EVM0001530		0	0	0	0	0	0	0	0	0	0	0	0	0	0	0	0	0	0	0	0					-	#N/A
EVM0001531		0	0	0	0	0	0	0	0	0	0	0	0	0	0	0	0	0	0	0	0					-	#N/A
EVM0001532		0	0	0	0	0	0	0	0	0	0	0	0	0	0	0	0	0	0	0	0					-	#N/A
EVM0001533		5.98	6.17	6.39	6.18	2.74	2.65	4.08	3.15667	4.05	3.57	2.85	3.49	3.3	3.82	3.16	3.42667	3.89	2.84	3.17	3.3					MEturquoise	Sorcin OS=Schistosoma japonicum OX=6182 PE=2 SV=1
EVM0001534		0	0	0	0	0	0	0	0	0	0	0	0	0	0	0	0	0	0	0	0					-	Germin-like protein 9-3 OS=Oryza sativa subsp. japonica OX=39947 GN=Os09g0568700 PE=2 SV=1
EVM0001535		0.09	0	0	0.03	1.3	2.06	1.49	1.61667	0.25	0.17	0.28	0.233333	0.74	0.84	0.09	0.556667	0.53	0.82	1.51	0.953333	up			up	-	Protein MIZU-KUSSEI 1 OS=Arabidopsis thaliana OX=3702 GN=MIZ1 PE=1 SV=1
EVM0001536		0	0	0	0	0	0	0	0	0	0	0	0	0	0	0	0	0	0	0	0					-	Uncharacterized mitochondrial protein AtMg01250 OS=Arabidopsis thaliana OX=3702 GN=AtMg01250 PE=4 SV=1
EVM0001537		29.89	29.42	23.61	27.64	13.97	17.5	29.93	20.4667	0.5	3.3	5.27	3.02333	15.09	9.31	6.63	10.3433	16.43	14.01	19.49	16.6433		down			MEblack	Hydrophobic protein LTI6A OS=Oryza sativa subsp. japonica OX=39947 GN=LTI6A PE=2 SV=1
EVM0001538		0	0.03	0.14	0.0566667	0	0	0	0	0.05	0	0	0.0166667	0.05	0	0.09	0.0466667	0.12	0	0	0.04					-	Probable mannitol dehydrogenase OS=Fragaria ananassa OX=3747 GN=CAD PE=2 SV=1
EVM0001539		31.03	28.37	31.82	30.4067	33.58	31.09	32.1	32.2567	34.66	37.59	33.08	35.11	33.36	35.08	31.93	33.4567	36.49	35.02	30.64	34.05					MEblack	Transcription factor bHLH144 OS=Arabidopsis thaliana OX=3702 GN=BHLH144 PE=1 SV=1
EVM0001540		0.61	0.37	0.32	0.433333	0.67	0.54	0.42	0.543333	0.45	0.33	0.27	0.35	0.61	0.72	0.33	0.553333	0.43	0.27	0.34	0.346667					-	Uncharacterized exonuclease domain-containing protein At3g15140 OS=Arabidopsis thaliana OX=3702 GN=At3g15140 PE=2 SV=1
EVM0001541		0	0	0	0	0	0	0	0	0	0	0	0	0	0	0	0	0	0.12	0	0.04					-	Probable CCR4-associated factor 1 homolog 11 OS=Arabidopsis thaliana OX=3702 GN=CAF1-11 PE=2 SV=1
EVM0001542		0.81	0.57	0.73	0.703333	0.32	0.47	1.03	0.606667	0.3	0.16	0.28	0.246667	0.25	0.46	0.68	0.463333	0.22	0.17	0.63	0.34					-	Ankyrin repeat-containing protein At2g01680 OS=Arabidopsis thaliana OX=3702 GN=At2g01680 PE=2 SV=1
EVM0001543		1.11	0.62	0.63	0.786667	1.55	1.66	1.1	1.43667	5.89	8.3	8.62	7.60333	1.28	3.57	1.59	2.14667	3.68	4.15	3.03	3.62		up	up	up	MEgreen	UDP-glycosyltransferase 88F3 OS=Pyrus communis OX=23211 GN=UGT88F3 PE=2 SV=1
EVM0001544		0	0	0	0	0	0	0	0	0.05	0	0	0.0166667	0	0	0	0	0	0	0	0					-	#N/A
EVM0001545		3.99	5.37	4.46	4.60667	5.85	5	2.94	4.59667	4.82	3.98	3.38	4.06	5.86	4.84	3.61	4.77	3.14	3.01	2.78	2.97667					MEyellow	Protein ACCUMULATION AND REPLICATION OF CHLOROPLASTS 6, chloroplastic OS=Arabidopsis thaliana OX=3702 GN=ARC6 PE=1 SV=1
EVM0001546		0	0	0	0	0	0	0	0	0	0	0	0	0	0	0	0	0	0	0	0					-	#N/A
EVM0001547		0.69	0.32	0.4	0.47	0.14	0.06	0.12	0.106667	0.21	0.22	0.17	0.2	0.21	0.45	0.12	0.26	0.21	0.28	0.13	0.206667	down				-	Fimbrin-1 OS=Arabidopsis thaliana OX=3702 GN=FIM1 PE=1 SV=2
EVM0001548		1.21	1.14	1.28	1.21	1.09	1.32	1.35	1.25333	1.24	1.38	1.4	1.34	1.28	1.2	1.15	1.21	0.89	1.01	0.95	0.95					MEyellow	Vacuolar protein sorting-associated protein 54, chloroplastic OS=Arabidopsis thaliana OX=3702 GN=VPS54 PE=1 SV=1
EVM0001549		0	0	0	0	0	0	0	0	0	0	0	0	0	0	0	0	0	0	0	0					-	#N/A
EVM0001550		0.71	0.23	0.33	0.423333	0.15	0.1	0.08	0.11	0.64	0.17	0.35	0.386667	0.32	0.25	0.2	0.256667	0.17	0.22	0.17	0.186667	down				-	Receptor-like serine/threonine-protein kinase NCRK OS=Arabidopsis thaliana OX=3702 GN=NCRK PE=1 SV=1
EVM0001551		3.57	2.3	1.65	2.50667	1.12	0.92	0.62	0.886667	1.79	1.82	1.41	1.67333	1.25	1.43	0.97	1.21667	0.65	0.93	1.44	1.00667	down				MEturquoise	Putative disease resistance protein RGA3 OS=Solanum bulbocastanum OX=147425 GN=RGA3 PE=2 SV=2
EVM0001552		4.12	2.14	3.26	3.17333	1.24	1.03	1.05	1.10667	2.85	1.46	1.11	1.80667	2.42	4.88	3.99	3.76333	2.48	0.96	0.88	1.44	down				MEturquoise	Protein UPSTREAM OF FLC OS=Arabidopsis thaliana OX=3702 GN=UFC PE=2 SV=1
EVM0001553		6.75	6.04	7.33	6.70667	5.5	6.09	5.38	5.65667	6.64	6.08	5.36	6.02667	5.7	6.85	7.11	6.55333	6.66	4.73	4.7	5.36333					MEturquoise	Serine/threonine protein phosphatase 2A 55 kDa regulatory subunit B beta isoform OS=Arabidopsis thaliana OX=3702 GN=PP2AB2 PE=1 SV=1
EVM0001554		0.22	0.15	0.14	0.17	0.1	0.1	0.06	0.0866667	0.25	0.13	0.14	0.173333	0.13	0.22	0.1	0.15	0.1	0.07	0.06	0.0766667					-	Valine--tRNA ligase, mitochondrial 1 OS=Arabidopsis thaliana OX=3702 GN=TWN2 PE=1 SV=2
EVM0001555		0.09	0.02	0.02	0.0433333	0.03	0.00495	0.02	0.0183167	0.02	0.02	0.01	0.0166667	0.02	0.00486	0.00497	0.00994333	0.03	0	0.00542	0.0118067					-	#N/A
EVM0001556		0	0	0	0	0	0	0	0	0	0	0	0	0	0	0	0	0	0	0	0					-	#N/A
EVM0001557		0	0	0	0	0	0	0.23	0.0766667	0	0	0	0	0	0	0	0	0.21	0	0	0.07					-	#N/A
EVM0001558		16.48	15.27	18.4	16.7167	14.23	14.57	14.12	14.3067	15.82	12.65	12.56	13.6767	16.59	18.66	20.71	18.6533	17.04	13.18	11.29	13.8367					MEred	NADH dehydrogenase [ubiquinone] 1 alpha subcomplex subunit 13-B OS=Arabidopsis thaliana OX=3702 GN=At2g33220 PE=2 SV=1
EVM0001559		14.18	9.59	11.93	11.9	11.92	9.23	8.58	9.91	16.77	11.29	8.72	12.26	8.95	14.29	12.88	12.04	10.1	9.8	8.55	9.48333					MEbrown	E3 ubiquitin-protein ligase UPL4 OS=Arabidopsis thaliana OX=3702 GN=UPL4 PE=3 SV=1
EVM0001560		62.65	48.04	74.85	61.8467	6.62	13.33	11.13	10.36	179.69	47.17	24.44	83.7667	26.55	104.52	125.34	85.47	65.94	21.2	21.61	36.25	down				MEred	#N/A
EVM0001561		0.31	0.15	0.37	0.276667	0.35	0.54	1.5	0.796667	0.02	0.24	0.09	0.116667	0.14	0.04	0.02	0.0666667	1.68	1.21	2.46	1.78333				up	-	Geraniol 8-hydroxylase OS=Swertia mussotii OX=137888 GN=CYP76B10 PE=1 SV=1
EVM0001562		0.12	0.02	0.07	0.07	0.14	0.05	0.08	0.09	0.04	0.05	0.12	0.07	0	0.05	0.02	0.0233333	0	0.12	0.08	0.0666667					-	Protein EDS1L OS=Arabidopsis thaliana OX=3702 GN=EDS1 PE=1 SV=1
EVM0001563		3.06	1.79	2.43	2.42667	2.34	2.88	2.58	2.6	3.14	1.86	1.6	2.2	1.95	3.38	2.01	2.44667	3.13	1.71	1.5	2.11333					MEpurple	Protein N-terminal asparagine amidohydrolase OS=Mus musculus OX=10090 GN=Ntan1 PE=1 SV=3
EVM0001564		21.58	15.22	16.88	17.8933	17.16	17.33	16.43	16.9733	15.4	13.74	14.16	14.4333	17.9	21.64	24.2	21.2467	17.17	13.61	11.37	14.05					MEred	Hydroxyproline O-arabinosyltransferase 1 OS=Arabidopsis thaliana OX=3702 GN=HPAT1 PE=1 SV=1
EVM0001565		0.03	0	0.1	0.0433333	0	0	0	0	0	0	0.06	0.02	0	0	0	0	0	0	0	0					-	Putative late blight resistance protein homolog R1B-16 OS=Solanum demissum OX=50514 GN=R1B-16 PE=3 SV=1
EVM0001566		0	0	0	0	0	0	0	0	0	0	0	0	0	0	0	0	0	0	0	0					-	#N/A
EVM0001567		0	0	0	0	0	0	0	0	0	0	0	0	0	0	0	0	0	0	0	0					-	Pumilio homolog 12 OS=Arabidopsis thaliana OX=3702 GN=APUM12 PE=2 SV=2
EVM0001568		0	0	0	0	0	0	0	0	0	0	0	0	0	0	0	0	0.06	0	0	0.02					-	Uncharacterized mitochondrial protein AtMg00310 OS=Arabidopsis thaliana OX=3702 GN=AtMg00310 PE=4 SV=1
EVM0001569		1.63	1.32	2.13	1.69333	0.1	0.24	0.17	0.17	0.55	0.29	0.51	0.45	0.59	1.12	1.67	1.12667	1.47	0.15	0.1	0.573333	down				-	Polyol transporter 5 OS=Arabidopsis thaliana OX=3702 GN=PLT5 PE=1 SV=2
EVM0001570		14.57	7.92	3.41	8.63333	12.52	10.67	8.51	10.5667	47.7	14.43	9.68	23.9367	14.62	9.94	0.39	8.31667	6.14	10.96	6.72	7.94					MEgreen	#N/A
EVM0001571		0	0	0	0	0	0	0	0	0	0	0	0	0	0	0	0	0.04	0	0.04	0.0266667					-	2-alkenal reductase (NADP(+)-dependent) OS=Nicotiana tabacum OX=4097 GN=DBR PE=1 SV=1
EVM0001572		0.36	0.29	0.28	0.31	0.19	0.16	0.32	0.223333	0.53	0.23	0.23	0.33	0.2	0.26	0.35	0.27	0.36	0.26	0.13	0.25					-	Calcium-transporting ATPase 12, plasma membrane-type OS=Arabidopsis thaliana OX=3702 GN=ACA12 PE=2 SV=1
EVM0001573		9.49	7.1	8.2	8.26333	6.89	6.22	5.55	6.22	12.49	7.99	7.31	9.26333	7.41	10.37	11.43	9.73667	6.9	5.69	5.9	6.16333					MEbrown	#N/A
EVM0001574		3.21	2.59	3.32	3.04	3.28	3.13	2.84	3.08333	3.24	3.24	2.8	3.09333	2.64	3.58	3.21	3.14333	2.74	2.87	2.4	2.67					MEyellow	#N/A
EVM0001575		0	0	0	0	0	0	0	0	0	0	0	0	0	0	0	0	0	0	0	0					-	Uncharacterized mitochondrial protein AtMg00310 OS=Arabidopsis thaliana OX=3702 GN=AtMg00310 PE=4 SV=1
EVM0001576		10.56	8.33	23.17	14.02	5.59	6.3	12.88	8.25667	12.29	3.57	4.28	6.71333	9.69	16	29.84	18.51	19.62	2.75	2.43	8.26667					MEred	Acidic endochitinase OS=Vitis vinifera OX=29760 GN=CHIT3 PE=2 SV=1
EVM0001577		4.9	4.41	6.02	5.11	5.4	4.81	5.62	5.27667	5.27	5.22	4.83	5.10667	5.36	5.85	5.6	5.60333	5.62	4.65	4.66	4.97667					MEpink	Peroxisome biogenesis protein 22 OS=Arabidopsis thaliana OX=3702 GN=PEX22 PE=1 SV=1
EVM0001578		0	0	0	0	0	0	0	0	0	0	0	0	0	0	0	0	0	0	0	0					-	Putative vesicle-associated membrane protein 726 OS=Arabidopsis thaliana OX=3702 GN=VAMP726 PE=2 SV=2
EVM0001579		0.09	0.08	0	0.0566667	0	0.08	0	0.0266667	0	0.08	0	0.0266667	0	0	0.16	0.0533333	0	0.17	0.18	0.116667					-	#N/A
EVM0001580		6.88	4.53	5.22	5.54333	3.63	4.07	4.01	3.90333	9.65	5.62	5.02	6.76333	4.83	7.68	6.47	6.32667	4.63	3.53	3.44	3.86667					MEbrown	Protein PHR1-LIKE 3 OS=Arabidopsis thaliana OX=3702 GN=PHL3 PE=1 SV=1
EVM0001581		15.5	13.84	13.47	14.27	8.15	8.38	9.79	8.77333	13.66	8.44	7.96	10.02	8.32	12.57	11.25	10.7133	9.57	9.82	9.82	9.73667					MEturquoise	WEB family protein At5g55860 OS=Arabidopsis thaliana OX=3702 GN=At5g55860 PE=1 SV=1
EVM0001582		14.08	10.09	10.85	11.6733	8.61	7.88	8.18	8.22333	10.39	10.74	7.1	9.41	10.07	11.05	11.68	10.9333	9.69	8.2	6.33	8.07333					MEturquoise	Peroxisome biogenesis protein 1 OS=Arabidopsis thaliana OX=3702 GN=PEX1 PE=1 SV=2
EVM0001583		16.92	16.02	16.34	16.4267	19.17	18.86	19.25	19.0933	18.13	18.62	19.04	18.5967	16.48	18.03	19.72	18.0767	13.82	14.37	18.95	15.7133					MEblue	Nipped-B-like protein B OS=Danio rerio OX=7955 GN=nipblb PE=2 SV=1
EVM0001584		0	0	0	0	0	0	0	0	0	0.02	0	0.00666667	0.02	0	0	0.00666667	0	0	0	0					-	LOB domain-containing protein 24 OS=Arabidopsis thaliana OX=3702 GN=LBD24 PE=2 SV=1
EVM0001585		0	0	0	0	0	0	0	0	0.04	0.04	0	0.0266667	0	0	0.04	0.0133333	0.04	0	0	0.0133333					-	Serine/threonine-protein phosphatase 7 long form homolog OS=Arabidopsis thaliana OX=3702 GN=MAIL3 PE=2 SV=1
EVM0001586		0	0	0	0	0	0	0	0	0	0	0	0	0	0	0	0	0	0	0	0					-	#N/A
EVM0001587		0.98	0.79	1.22	0.996667	1.76	1.41	1.2	1.45667	0.87	1.1	1.01	0.993333	0.81	0.97	0.99	0.923333	0.97	0.9	0.77	0.88					MEblue	Pentatricopeptide repeat-containing protein At1g20230 OS=Arabidopsis thaliana OX=3702 GN=PCMP-H21 PE=2 SV=2
EVM0001588		1.64	2.78	4.55	2.99	2.03	2.11	3.16	2.43333	0	3.92	4.53	2.81667	3.26	2.24	0.79	2.09667	1.82	2.24	1.73	1.93					MEgreenyellow	Probable xyloglucan endotransglucosylase/hydrolase protein 23 OS=Arabidopsis thaliana OX=3702 GN=XTH23 PE=2 SV=1
EVM0001589		4.99	4.56	4.79	4.78	4.34	4.61	4.13	4.36	4.46	4.4	4.46	4.44	4.47	4.57	5.1	4.71333	4.31	4.44	4.02	4.25667					MEturquoise	Vacuolar protein sorting-associated protein 26B OS=Arabidopsis thaliana OX=3702 GN=VPS26B PE=2 SV=2
EVM0001590		18.44	14.52	12.21	15.0567	12.68	9.46	9.22	10.4533	20.12	11.65	10.2	13.99	12.63	15.96	14.92	14.5033	11.36	12.23	13.92	12.5033					MEturquoise	Serine/threonine-protein kinase ATM OS=Arabidopsis thaliana OX=3702 GN=ATM PE=2 SV=1
EVM0001591		0	0	0	0	0	0	0	0	0	0	0	0	0	0	0	0	0	0	0	0					-	Peroxidase 3 OS=Arabidopsis thaliana OX=3702 GN=PER3 PE=2 SV=1
EVM0001592		6.36	4.66	5.57	5.53	3.43	2.9	2.87	3.06667	5.47	3.99	3.36	4.27333	3.62	5.13	4.03	4.26	3.78	3.14	2.62	3.18					MEturquoise	#N/A
EVM0001593		0	0	0	0	0.06	0	0.07	0.0433333	0.18	0.13	0.07	0.126667	0.18	0	0	0.06	0	0	0	0					-	#N/A
EVM0001594		0.09	0.15	0.11	0.116667	1.46	1.13	1.75	1.44667	7.34	7.35	3.92	6.20333	2.16	7.55	4.95	4.88667	0.32	0.21	0.27	0.266667	up	up	up		MEblack	Receptor-like protein EIX2 OS=Solanum lycopersicum OX=4081 GN=EIX2 PE=1 SV=2
EVM0001595		0	0	0	0	0	0	0	0	0	0	0	0	0	0	0	0	0	0	0	0					-	Equilibrative nucleotide transporter 3 OS=Arabidopsis thaliana OX=3702 GN=ENT3 PE=1 SV=1
EVM0001596		15	10.32	11.99	12.4367	10.94	10.78	7.93	9.88333	18.94	10.68	8.97	12.8633	12.51	16.34	15.61	14.82	10.63	8.88	7.2	8.90333					MEred	#N/A
EVM0001597		0	0	0	0	0	0	0	0	0	0	0	0	0	0	0	0	0	0	0	0					-	#N/A
EVM0001598		0.12	0.11	0.15	0.126667	0.06	0.06	0.09	0.07	0.05	0.08	0.08	0.07	0.04	0.07	0.02	0.0433333	0.06	0.08	0.06	0.0666667					-	#N/A
EVM0001599		1.78	2.45	1.99	2.07333	1.76	1.59	1.84	1.73	1.42	2.47	2.43	2.10667	2.56	2.1	1.69	2.11667	2.15	2.37	2.49	2.33667					MEblue	Protein disulfide-isomerase SCO2 OS=Arabidopsis thaliana OX=3702 GN=SCO2 PE=1 SV=1
EVM0001600		0.07	0.1	0.32	0.163333	0.16	0.19	0.11	0.153333	0.03	0.13	0.24	0.133333	0.09	0.03	0.06	0.06	0.07	0.07	0.14	0.0933333					-	#N/A
EVM0001601		0.12	0.74	1.72	0.86	4.16	5.83	4.75	4.91333	4.15	2.21	1.09	2.48333	1.36	3.88	0.94	2.06	6.88	3.23	2.51	4.20667	up			up	MEturquoise	Receptor-like protein EIX2 OS=Solanum lycopersicum OX=4081 GN=EIX2 PE=1 SV=2
EVM0001602		0.08	0.08	0.69	0.283333	0.08	0.23	0.18	0.163333	0.15	0	0	0.05	0	0.3	1	0.433333	0.08	0	0	0.0266667					-	Nicotianamine synthase OS=Solanum lycopersicum OX=4081 GN=CHLN PE=2 SV=1
EVM0001603		15.24	15.02	18.61	16.29	10.06	11.12	11.15	10.7767	18.67	13.46	11.23	14.4533	15.83	19.05	19.82	18.2333	17.33	9.95	10.25	12.51					MEturquoise	Ras-related protein RABB1c OS=Arabidopsis thaliana OX=3702 GN=RABB1C PE=1 SV=1
EVM0001604		0	0	0	0	0	0	0	0	0	0	0	0	0	0	0	0	0	0	0	0					-	Bidirectional sugar transporter SWEET12 OS=Arabidopsis thaliana OX=3702 GN=SWEET12 PE=1 SV=1
EVM0001605		0	0	0	0	0	0	0	0	0	0	0	0	0	0	0	0	0	0	0	0					-	Actin-depolymerizing factor 7 OS=Arabidopsis thaliana OX=3702 GN=ADF7 PE=2 SV=1
EVM0001606		0	0	0	0	0	0	0	0	0	0	0	0	0	0	0	0	0	0	0	0					-	U-box domain-containing protein 35 OS=Arabidopsis thaliana OX=3702 GN=PUB35 PE=2 SV=2
EVM0001607		2.33	1.99	1.81	2.04333	2.66	3.19	3.06	2.97	1.45	1.56	2.29	1.76667	1.76	1.59	0.67	1.34	2.12	3.59	2.98	2.89667					MEturquoise	Tubulin alpha chain OS=Prunus dulcis OX=3755 GN=TUBA PE=2 SV=1
EVM0001608		0	0	0	0	0	0	0	0	0	0	0	0	0	0	0	0	0	0	0	0					-	#N/A
EVM0001609		0.12	0.01	0.03	0.0533333	0	0	0	0	0.03	0.02	0	0.0166667	0	0.04	0	0.0133333	0.02	0	0	0.00666667					-	Protein ECERIFERUM 2 OS=Arabidopsis thaliana OX=3702 GN=CER2 PE=1 SV=1
EVM0001610		9.02	10.81	10.25	10.0267	14.46	14.36	19.86	16.2267	9.83	11.63	13.31	11.59	12.04	11.13	13.89	12.3533	11.44	11.32	10.83	11.1967					MEblue	#N/A
EVM0001611		1.61	1.21	1.37	1.39667	1.67	1.37	1.88	1.64	1.99	0.99	0.66	1.21333	1.37	3.12	1.2	1.89667	1.57	1.38	1.23	1.39333					MEpink	Chitinase-like protein 1 OS=Arabidopsis thaliana OX=3702 GN=CTL1 PE=1 SV=1
EVM0001612		7.06	6.71	9.55	7.77333	10.73	12.61	10.45	11.2633	11.9	11.88	11.5	11.76	9.73	9.79	10.5	10.0067	9.73	9.06	7.37	8.72					MEblack	#N/A
EVM0001613		0	0	0	0	0	0	0	0	0	0	0	0	0	0	0	0	0	0	0	0					-	#N/A
EVM0001614		9.28	6.57	6.06	7.30333	6.67	6.37	5.01	6.01667	7.54	6.72	6.03	6.76333	11.46	10.83	9.24	10.51	4.79	5.58	4.39	4.92					MEred	Tryptophan-specific transport protein OS=Pseudomonas aeruginosa (strain UCBPP-PA14) OX=208963 GN=mtr PE=1 SV=1
EVM0001615		0	0	0	0	0	0	0	0	0	0	0	0	0	0	0	0	0	0	0	0					-	#N/A
EVM0001616		0.17	0.05	0.07	0.0966667	1.34	0.79	0.62	0.916667	0.05	0.12	0.05	0.0733333	0.22	0.1	0.08	0.133333	0.09	0.36	0.26	0.236667	up				-	Probable beta-1,3-galactosyltransferase 12 OS=Arabidopsis thaliana OX=3702 GN=B3GALT12 PE=2 SV=1
EVM0001617		0.16	0.08	0.12	0.12	0.11	0.06	0.13	0.1	0.2	0.1	0.08	0.126667	0.19	0.13	0.1	0.14	0.13	0.11	0.08	0.106667					-	Probable caffeoyl-CoA O-methyltransferase At4g26220 OS=Arabidopsis thaliana OX=3702 GN=At4g26220 PE=2 SV=1
EVM0001618		22.67	35.96	60.64	39.7567	11.63	26.78	40.35	26.2533	48.96	43.28	30.93	41.0567	12.95	29.98	37.9	26.9433	97.29	32.16	37.13	55.5267					MEyellow	Protein NRT1/ PTR FAMILY 2.11 OS=Arabidopsis thaliana OX=3702 GN=NPF2.11 PE=1 SV=1
EVM0001619		0.04	0.12	0.37	0.176667	0	0	0	0	0.28	0.08	0.04	0.133333	0.12	0.53	0.38	0.343333	0.22	0.13	0.18	0.176667					-	LRR receptor-like serine/threonine-protein kinase EFR OS=Arabidopsis thaliana OX=3702 GN=EFR PE=1 SV=1
EVM0001620		1.24	0.84	1.93	1.33667	0.61	0.96	1.21	0.926667	3.11	2.07	1.07	2.08333	0.56	2.82	1.4	1.59333	1.48	0.85	0.74	1.02333					MEbrown	TMV resistance protein N OS=Nicotiana glutinosa OX=35889 GN=N PE=1 SV=1
EVM0001621		0	0	0	0	0	0	0	0	0	0	0	0	0	0	0	0	0	0	0	0					-	Gibberellin 20 oxidase 1-B OS=Triticum aestivum OX=4565 GN=GA20ox1B PE=2 SV=1
EVM0001622		2.58	1.33	1.42	1.77667	1.61	1.4	1.75	1.58667	2.17	1.62	1.41	1.73333	1.46	1.73	1.52	1.57	1.33	1.57	1.32	1.40667					MEturquoise	Cinnamoyl-CoA reductase 1 OS=Oryza sativa subsp. japonica OX=39947 GN=CCR1 PE=1 SV=1
EVM0001623		4.81	3.45	2.48	3.58	3.18	3.01	1.94	2.71	6.48	4.86	3.83	5.05667	3.36	2.84	2.57	2.92333	2.73	3.07	2.44	2.74667					MEbrown	#N/A
EVM0001624		210.38	263.4	217.14	230.307	247.45	226.84	240.08	238.123	234.3	241.31	261.8	245.803	263.78	222.63	211.79	232.733	250.68	274.18	240.68	255.18					MEpurple	60S ribosomal protein L29-1 OS=Arabidopsis thaliana OX=3702 GN=RPL29A PE=1 SV=1
EVM0001625		0	0	0	0	0	0	0	0	0	0	0	0	0	0	0	0	0	0	0	0					-	Agamous-like MADS-box protein AGL61 OS=Arabidopsis thaliana OX=3702 GN=AGL61 PE=1 SV=1
EVM0001626		68.98	46.86	16.12	43.9867	63.47	41.71	23.23	42.8033	102.69	63.41	52.52	72.8733	64.36	32.66	19.74	38.92	24.12	47.55	28.59	33.42					MEgreen	Uncharacterized protein PAM68-like OS=Arabidopsis thaliana OX=3702 GN=At5g52780 PE=2 SV=1
EVM0001627		0	0	0	0	0	0	0	0	0	0	0	0	0	0	0	0	0	0	0	0					-	#N/A
EVM0001628		1.99	0.89	1.39	1.42333	0.45	0.51	0.61	0.523333	2.86	1.25	0.7	1.60333	0.8	1.41	1.32	1.17667	0.44	0.22	0.33	0.33	down			down	MEturquoise	#N/A
EVM0001629		1.66	1.53	1.71	1.63333	2.27	1.72	1.99	1.99333	1.75	2.67	2	2.14	1.77	1.63	1.35	1.58333	1.48	2.49	1.74	1.90333					MEturquoise	#N/A
EVM0001630		0	0.03	0.07	0.0333333	0	0	0	0	0	0	0.04	0.0133333	0	0.03	0.03	0.02	0	0	0	0					-	Retrovirus-related Pol polyprotein from transposon 17.6 OS=Drosophila melanogaster OX=7227 GN=pol PE=3 SV=1
EVM0001631		0	0	0	0	0	0	0	0	0	0	0	0	0	0	0	0	0	0.02	0.04	0.02					-	TMV resistance protein N OS=Nicotiana glutinosa OX=35889 GN=N PE=1 SV=1
EVM0001632		38.62	45.34	56.89	46.95	23.66	41.55	64.68	43.2967	9.91	30.01	63.55	34.49	22.51	15.69	30.17	22.79	18.01	9.66	19.44	15.7033					MEmagenta	#N/A
EVM0001633		24.07	25.34	30.19	26.5333	43.33	50.57	58.73	50.8767	22.34	29.75	35.76	29.2833	33	28.22	37.89	33.0367	43.56	42.78	44.43	43.59					MEturquoise	Protein transport protein Sec61 subunit alpha OS=Dictyostelium discoideum OX=44689 GN=sec61a PE=3 SV=1
EVM0001634		0	0	0	0	0	0	0	0	0	0	0	0	0	0	0	0	0.06	0	0	0.02					-	Cytochrome P450 71A1 OS=Persea americana OX=3435 GN=CYP71A1 PE=1 SV=2
EVM0001635		0.39	0.48	1.07	0.646667	0.3	0.49	0.66	0.483333	0.05	0.03	0.12	0.0666667	0.41	0.32	0.49	0.406667	0.67	0.29	0.35	0.436667		down			-	Mechanosensitive ion channel protein 8 OS=Arabidopsis thaliana OX=3702 GN=MSL8 PE=2 SV=2
EVM0001636		1.31	0.87	0.61	0.93	0.69	0.52	0.29	0.5	1.2	0.87	0.62	0.896667	0.96	0.92	1.02	0.966667	0.5	0.5	0.43	0.476667					-	Protein EXECUTER 2, chloroplastic OS=Arabidopsis thaliana OX=3702 GN=EX2 PE=2 SV=1
EVM0001637		0.08	0.08	0.15	0.103333	0	0	0	0	0	0	0	0	0.07	0.08	0.08	0.0766667	0.08	0.16	0.08	0.106667					-	Protein VARIATION IN COMPOUND TRIGGERED ROOT growth response OS=Arabidopsis thaliana OX=3702 GN=VICTR PE=1 SV=1
EVM0001638		0	0	0	0	0	0	0	0	0	0	0	0	0	0	0.06	0.02	0	0	0	0					-	#N/A
EVM0001639		1.73	2.5	2.22	2.15	1.12	1.67	1.82	1.53667	2.01	2.78	2.56	2.45	1.74	2.69	2.24	2.22333	2.93	3.39	1.28	2.53333					MEblue	Two-component response regulator ORR9 OS=Oryza sativa subsp. japonica OX=39947 GN=RR9 PE=2 SV=2
EVM0001640		0	0	0	0	0	0	0	0	0	0	0	0	0	0	0	0	0	0	0	0					-	Serine carboxypeptidase 24 OS=Arabidopsis thaliana OX=3702 GN=SCPL24 PE=1 SV=1
EVM0001641		0	0	0	0	0	0	0	0	0	0	0	0	0	0	0	0	0	0	0	0					-	U-box domain-containing protein 33 OS=Arabidopsis thaliana OX=3702 GN=PUB33 PE=2 SV=2
EVM0001642		13.39	13.41	13.18	13.3267	22.71	18.89	16.97	19.5233	19.72	21.53	21.11	20.7867	21.87	19.23	16.73	19.2767	14.29	17.8	14.19	15.4267					MEblack	Serine--tRNA ligase OS=Helianthus annuus OX=4232 PE=2 SV=1
EVM0001643		2.62	2.04	2.49	2.38333	1.99	2.54	2.14	2.22333	3	1.92	2	2.30667	2.3	3.2	3.14	2.88	2.69	2.49	2.13	2.43667					MEred	ELMO domain-containing protein A OS=Dictyostelium discoideum OX=44689 GN=elmoA PE=1 SV=1
EVM0001644		0	0	0	0	0	0	0	0	0	0	0	0	0	0	0	0	0	0	0	0					-	#N/A
EVM0001645		0	0	0	0	0	0	0	0	0	0	0	0	0	0.05	0	0.0166667	0	0	0	0					-	G-type lectin S-receptor-like serine/threonine-protein kinase LECRK1 OS=Oryza sativa subsp. japonica OX=39947 GN=LECRK1 PE=2 SV=1
EVM0001646		4.83	4.86	4.27	4.65333	5.37	5.02	5.58	5.32333	6.41	6.22	5.3	5.97667	4.48	5.4	6.39	5.42333	4.43	4.54	3.96	4.31					MEblack	Adenylylsulfatase HINT1 OS=Arabidopsis thaliana OX=3702 GN=HINT1 PE=1 SV=1
EVM0001647		13.94	13.35	10.4	12.5633	12.27	13.31	9.43	11.67	12.15	12.88	15.98	13.67	14.25	9.6	11.12	11.6567	14.02	17.32	17.55	16.2967					MEyellow	ATP sulfurylase 2 OS=Arabidopsis thaliana OX=3702 GN=APS2 PE=1 SV=1
EVM0001648		0	0	0	0	0	0	0	0	0.07	0	0	0.0233333	0	0	0	0	0	0	0	0					-	13S globulin seed storage protein 1 OS=Fagopyrum esculentum OX=3617 GN=FA02 PE=2 SV=1
EVM0001649		41.33	44.01	42.46	42.6	62.37	59.87	44.88	55.7067	50.82	46.83	51.05	49.5667	52.06	45.76	43.65	47.1567	38.26	37.52	35.1	36.96					MEblue	31 kDa ribonucleoprotein, chloroplastic OS=Arabidopsis thaliana OX=3702 GN=CP31A PE=1 SV=1
EVM0001650		0	0	0	0	0	0	0	0	0	0	0	0	0	0	0	0	0	0	0	0					-	Myrcene synthase, chloroplastic OS=Quercus ilex OX=58334 PE=1 SV=1
EVM0001651		0	0	0	0	0	0	0	0	0	0	0	0	0	0	0	0	0	0	0	0					-	#N/A
EVM0001652		0.41	0.19	0.29	0.296667	0.59	0.69	0.45	0.576667	0.38	0	0	0.126667	0	0.1	0.3	0.133333	0	0.21	0.32	0.176667					-	Dof zinc finger protein DOF1.6 OS=Arabidopsis thaliana OX=3702 GN=DOF1.6 PE=2 SV=1
EVM0001653		11.26	12.17	4.14	9.19	3.6	1.74	2.05	2.46333	33.24	27.2	44.28	34.9067	0.03	0	0	0.01	0	0.03	0.03	0.02	down	up	down	down	MEgreen	GDSL esterase/lipase At4g10955 OS=Arabidopsis thaliana OX=3702 GN=At4g10955 PE=2 SV=1
EVM0001654		0.78	0.73	0.48	0.663333	0.02	0.07	0.08	0.0566667	0.75	0.44	0.35	0.513333	0.94	0.46	0.11	0.503333	0.5	0.3	0.3	0.366667	down				-	F-box/kelch-repeat protein SKIP25 OS=Arabidopsis thaliana OX=3702 GN=SKIP25 PE=1 SV=1
EVM0001655		1.55	0.91	1.39	1.28333	1.28	1.15	1.54	1.32333	1.45	1.15	1.15	1.25	0.94	1.32	1.36	1.20667	1.35	1.06	1.07	1.16					MEyellow	F-box protein SKIP23 OS=Arabidopsis thaliana OX=3702 GN=SKIP23 PE=1 SV=1
EVM0001656		0.33	0.1	0.13	0.186667	0.08	0.06	0.09	0.0766667	0.2	0.19	0.16	0.183333	0.02	0.05	0.08	0.05	0.13	0.2	0.12	0.15			down		-	Probable LRR receptor-like serine/threonine-protein kinase At1g56130 OS=Arabidopsis thaliana OX=3702 GN=At1g56130 PE=2 SV=2
EVM0001657		5.64	5.03	6.53	5.73333	4.78	4.95	5.44	5.05667	5.09	4.52	4.26	4.62333	4.42	5.41	5.18	5.00333	5.48	4.99	4.86	5.11					MEblack	Regulator of nonsense transcripts UPF3 OS=Arabidopsis thaliana OX=3702 GN=UPF3 PE=1 SV=1
EVM0001658		2.01	3.22	2.55	2.59333	2.01	2.06	2.86	2.31	5.01	6.41	4.8	5.40667	2.8	2.74	1.3	2.28	1.79	2.74	2.19	2.24					MEgreen	Receptor-like protein EIX2 OS=Solanum lycopersicum OX=4081 GN=EIX2 PE=1 SV=2
EVM0001659		0	0	0	0	0	0	0	0	0.09	0	0	0.03	0	0	0	0	0	0	0	0					-	#N/A
EVM0001660		7.42	5.94	9.12	7.49333	1.97	1.82	1.98	1.92333	11.96	6.74	5.34	8.01333	5.92	7.02	6.42	6.45333	6.08	4.18	3.35	4.53667	down				MEbrown	Transcription factor HY5-like OS=Arabidopsis thaliana OX=3702 GN=HYH PE=1 SV=1
EVM0001661		0.06	0.05	0.05	0.0533333	0	0	0	0	0.05	0.06	0	0.0366667	0	0.11	0	0.0366667	0.28	0	0.06	0.113333					-	Histone acetyltransferase HAC1 OS=Arabidopsis thaliana OX=3702 GN=HAC1 PE=1 SV=2
EVM0001662		12.21	6.02	7.15	8.46	10.23	8.6	7.14	8.65667	16.46	6.6	3.2	8.75333	7.09	11.96	15.84	11.63	6.02	8.61	7.64	7.42333					MEpink	F-box protein At1g67340 OS=Arabidopsis thaliana OX=3702 GN=At1g67340 PE=1 SV=1
EVM0001663		4.85	2.5	3.29	3.54667	4.48	3.98	3.73	4.06333	4.75	5.13	2.88	4.25333	4.3	5.12	3.69	4.37	4.75	5.69	4.87	5.10333					MEmagenta	#N/A
EVM0001664		0	0.02	0	0.00666667	0	0	0	0	0	0	0	0	0	0	0	0	0	0.02	0	0.00666667					-	Serine/threonine-protein phosphatase 7 long form homolog OS=Arabidopsis thaliana OX=3702 GN=MAIL3 PE=2 SV=1
EVM0001665		6.65	5.88	6.67	6.4	4.15	4.03	3.69	3.95667	10.03	6.37	4.83	7.07667	5.06	6.21	6.61	5.96	6.47	4.39	3.61	4.82333					MEbrown	Transcription initiation factor TFIID subunit 11 OS=Arabidopsis thaliana OX=3702 GN=TAF11 PE=1 SV=1
EVM0001666		0	0	0	0	0	0	0	0	0	0	0	0	0	0	0	0	0	0	0	0					-	#N/A
EVM0001667		4.46	4.25	3.94	4.21667	6.05	6.21	4.82	5.69333	6.67	4.08	5.06	5.27	4.87	4.89	4.31	4.69	5.08	4.41	4.63	4.70667					MEblue	Pentatricopeptide repeat-containing protein At1g77360, mitochondrial OS=Arabidopsis thaliana OX=3702 GN=At1g77360 PE=2 SV=2
EVM0001668		12.31	9.51	12.48	11.4333	11.89	11.63	10.71	11.41	13.63	8.77	8.23	10.21	9.62	13.7	14.38	12.5667	11.6	12.16	10.14	11.3					MEpink	E3 ubiquitin-protein ligase SINAT4 OS=Arabidopsis thaliana OX=3702 GN=SINAT4 PE=1 SV=1
EVM0001669		2.99	1.67	0.72	1.79333	0.32	0.34	0.69	0.45	0.55	0.41	0.57	0.51	0.92	0.95	0.28	0.716667	0.91	1.13	1.03	1.02333	down	down			-	#N/A
EVM0001670		0.2	0.04	0.03	0.09	0.04	0.04	0.06	0.0466667	0.06	0.05	0.07	0.06	0.02	0.06	0.01	0.03	0.07	0.08	0.08	0.0766667					-	Transcription factor MYB3R-4 OS=Arabidopsis thaliana OX=3702 GN=MYB3R4 PE=1 SV=1
EVM0001671		0	0	0	0	0	0	0	0	0	0	0	0	0	0	0	0	0	0	0	0					-	Probable pectate lyase P59 OS=Solanum lycopersicum OX=4081 GN=LAT59 PE=2 SV=1
EVM0001672		2.18	2.31	2.5	2.33	1.4	1.62	1.39	1.47	2.41	2.25	1.98	2.21333	2.38	3.06	2.68	2.70667	2.07	2.44	2.14	2.21667					MEturquoise	FHA domain-containing protein DDL OS=Arabidopsis thaliana OX=3702 GN=DDL PE=1 SV=1
EVM0001673		0	0	0	0	0	0	0	0	0	0	0	0	0	0	0	0	0	0	0	0					-	Exopolygalacturonase (Fragment) OS=Platanus acerifolia OX=140101 GN=plaa2 PE=1 SV=1
EVM0001674		0.05	0	0.05	0.0333333	0	0.05	0	0.0166667	0.35	0	0	0.116667	0.05	0.21	0.05	0.103333	0.05	0.11	0	0.0533333					-	#N/A
EVM0001675		0.12	0.12	0.11	0.116667	0.07	0.07	0.1	0.08	0.02	0.06	0.09	0.0566667	0.04	0.05	0.03	0.04	0.07	0.1	0.08	0.0833333			down		-	TMV resistance protein N OS=Nicotiana glutinosa OX=35889 GN=N PE=1 SV=1
EVM0001676		0.47	0.25	0.2	0.306667	2.09	1.93	3.26	2.42667	0.5	1.1	1.89	1.16333	1.22	0.59	0.51	0.773333	0.91	0.72	0.87	0.833333	up	up			MEblue	IQ domain-containing protein IQM2 OS=Arabidopsis thaliana OX=3702 GN=IQM2 PE=2 SV=1
EVM0001677		9.01	5.99	8.88	7.96	2.34	1.76	2.8	2.3	5.82	2.94	3.58	4.11333	7.31	11.85	12.25	10.47	2.27	3.21	1.88	2.45333	down			down	MEturquoise	#N/A
EVM0001678		2.25	1.94	2.43	2.20667	2.41	1.93	2.06	2.13333	3.41	2.72	2.31	2.81333	2.48	2.76	2.6	2.61333	2.3	2.22	2.16	2.22667					MEbrown	Anoctamin-like protein At1g73020 OS=Arabidopsis thaliana OX=3702 GN=At1g73020 PE=1 SV=1
EVM0001679		0	0	0	0	0	0	0	0	0	0	0	0	0	0	0	0	0	0	0	0					-	Putative UPF0481 protein At3g02645 OS=Arabidopsis thaliana OX=3702 GN=At3g02645 PE=3 SV=1
EVM0001680		0	0	0	0	0	0	0	0	0.14	0	0	0.0466667	0	0	0	0	0	0	0	0					-	#N/A
EVM0001681		1.52	0.59	0.09	0.733333	0.14	0.09	0	0.0766667	0.13	0.19	0.1	0.14	0.31	0.27	0.09	0.223333	0.24	0.34	0.15	0.243333	down				-	Signal peptidase complex-like protein DTM1 OS=Oryza sativa subsp. japonica OX=39947 GN=DTM1 PE=2 SV=1
EVM0001682		0.02	0.01	0.01	0.0133333	0.03	0.00673	0.02	0.01891	0.06	0.04	0.03	0.0433333	0.02	0.05	0.03	0.0333333	0.02	0.03	0.01	0.02					-	Ankyrin repeat-containing protein ITN1 OS=Arabidopsis thaliana OX=3702 GN=ITN1 PE=1 SV=1
EVM0001683		0.9	0.95	0.86	0.903333	1.74	1.93	2.42	2.03	0.98	0.98	1.15	1.03667	0.68	0.8	0.82	0.766667	0.79	0.81	0.67	0.756667	up				MEblue	Pentatricopeptide repeat-containing protein At3g29230 OS=Arabidopsis thaliana OX=3702 GN=PCMP-E27 PE=2 SV=1
EVM0001684		3.01	2.07	2.49	2.52333	2.75	2.71	2.99	2.81667	2.93	2.78	2.49	2.73333	2.32	2.89	3	2.73667	3.21	3.14	2.94	3.09667					MEturquoise	Probable glycosyltransferase At5g03795 OS=Arabidopsis thaliana OX=3702 GN=At5g03795 PE=3 SV=2
EVM0001685		0	0	0	0	0	0	0.44	0.146667	0	0	0	0	0	0	0	0	0	0	0	0					-	30S ribosomal protein S19, chloroplastic OS=Glycine max OX=3847 GN=rps19 PE=3 SV=3
EVM0001686		0	0	0	0	0	0	0	0	0	0	0	0	0	0	0	0	0	0	0	0					-	#N/A
EVM0001687		3.18	2.91	3.81	3.3	2.96	3.01	3.19	3.05333	4.25	3.68	3.07	3.66667	4.26	5.07	4.39	4.57333	4.36	3.78	3.2	3.78					MEred	Calcium-binding protein 39 OS=Homo sapiens OX=9606 GN=CAB39 PE=1 SV=1
EVM0001688		0.2	0.11	0.13	0.146667	0.1	0.09	0.1	0.0966667	0.14	0.11	0.04	0.0966667	0.13	0.13	0.1	0.12	0.12	0.15	0.1	0.123333					-	Protein TONSOKU OS=Arabidopsis thaliana OX=3702 GN=TSK PE=1 SV=2
EVM0001689		0	0	0.03	0.01	0.03	0.06	0	0.03	0.03	0	0	0.01	0.03	0.06	0	0.03	0.13	0.03	0.03	0.0633333					-	#N/A
EVM0001690		7.32	10.08	7.87	8.42333	9.16	6.75	5.24	7.05	9.53	7.33	7.74	8.2	7.58	5.42	3.73	5.57667	4.39	7.09	5.01	5.49667					MEgreenyellow	Thylakoid lumenal protein TL20.3, chloroplastic OS=Arabidopsis thaliana OX=3702 GN=TL20.3 PE=1 SV=1
EVM0001691		3.97	2.38	6.24	4.19667	1.08	1.3	1.76	1.38	2.76	1.51	1.29	1.85333	1.14	3.17	3.56	2.62333	2.29	0.8	0.52	1.20333					MEturquoise	Quinone oxidoreductase PIG3 OS=Homo sapiens OX=9606 GN=TP53I3 PE=1 SV=2
EVM0001692		1.02	0.86	0.89	0.923333	1.25	1.18	0.97	1.13333	0.79	0.85	0.82	0.82	0.9	0.93	0.98	0.936667	0.85	0.85	0.66	0.786667					-	SH2 domain-containing protein B OS=Arabidopsis thaliana OX=3702 GN=SHB PE=1 SV=1
EVM0001693		0.68	0.31	0.11	0.366667	0.49	0.43	0.43	0.45	1.63	1.19	1.07	1.29667	0.71	0.31	0.06	0.36	0.38	0.54	0.59	0.503333					-	G2/mitotic-specific cyclin-1 OS=Medicago sativa subsp. varia OX=36902 PE=2 SV=1
EVM0001694		0.97	2.13	2.18	1.76	1.4	2.27	2.74	2.13667	3.33	3.14	1.89	2.78667	5.36	4.07	2.4	3.94333	2.44	2.02	1.34	1.93333					MEpink	Protein DETOXIFICATION 41 OS=Arabidopsis thaliana OX=3702 GN=DTX41 PE=2 SV=1
EVM0001695		15.69	13.39	14.23	14.4367	12.55	13.18	15.22	13.65	19.28	15.33	13.1	15.9033	13.56	16.56	15.21	15.11	14.42	11.4	10.73	12.1833					MEturquoise	Serine/threonine-protein kinase AFC2 OS=Arabidopsis thaliana OX=3702 GN=AFC2 PE=1 SV=1
EVM0001696		8.1	7.46	7.92	7.82667	4.73	4.12	3.53	4.12667	3.96	3.68	3.66	3.76667	2.99	3.37	2.92	3.09333	5.38	7.61	7.75	6.91333		down	down		MEblack	GTP 3',8-cyclase, mitochondrial OS=Arabidopsis thaliana OX=3702 GN=CNX2 PE=1 SV=1
EVM0001697		0	0	0	0	0	0	0	0	0	0	0	0	0	0	0	0	0	0	0	0					-	F-box protein At5g49610 OS=Arabidopsis thaliana OX=3702 GN=At5g49610 PE=1 SV=1
EVM0001698		0	0	0	0	0	0	0	0	0	0	0	0	0	0	0	0	0	0	0	0					-	#N/A
EVM0001699		0.37	0.07	0.21	0.216667	0.29	0.28	0.21	0.26	3.78	2.16	2.44	2.79333	0.27	0.28	0.07	0.206667	0.15	0.23	0.04	0.14		up			-	Receptor-like protein EIX2 OS=Solanum lycopersicum OX=4081 GN=EIX2 PE=1 SV=2
EVM0001700		2.67	2.24	2.52	2.47667	2.61	1.56	1.39	1.85333	3.13	2.37	2.09	2.53	2.77	2.86	2.71	2.78	2.48	1.84	1.46	1.92667					MEturquoise	#N/A
EVM0001701		0.22	0	0.28	0.166667	0	0	0.16	0.0533333	0	0	0	0	0	0.07	0.07	0.0466667	0.07	0	0.23	0.1					-	#N/A
EVM0001702		0.41	0.32	0.33	0.353333	0.31	0.35	0.16	0.273333	1.36	0.26	0.13	0.583333	0.38	0.51	0.28	0.39	0.27	0.52	0.28	0.356667					-	Leucine-rich repeat receptor-like serine/threonine-protein kinase BAM1 OS=Arabidopsis thaliana OX=3702 GN=BAM1 PE=1 SV=1
EVM0001703		0	0	0	0	0	0	0	0	0	0	0	0	0	0	0	0	0	0	0	0					-	#N/A
EVM0001704		110.14	86.9	80	92.3467	38.32	38.17	60.1	45.53	52.21	45.42	48.36	48.6633	94.71	111.6	97.33	101.213	95.29	77.2	88.6	87.03					MEgreen	Nodulin-related protein 1 OS=Arabidopsis thaliana OX=3702 GN=NRP1 PE=1 SV=1
EVM0001705		12.22	7.47	13.59	11.0933	1.51	2.73	7.03	3.75667	1.7	1.07	0.66	1.14333	13.14	19.94	29.48	20.8533	5.91	2.24	2.41	3.52		down			MEred	Protein E6 OS=Gossypium hirsutum OX=3635 GN=E6 PE=2 SV=1
EVM0001706		0	0	0	0	0	0	0	0	0	0	0	0	0	0	0	0	0	0	0	0					-	GDSL esterase/lipase APG OS=Arabidopsis thaliana OX=3702 GN=APG PE=2 SV=1
EVM0001707		0.35	0.22	0.27	0.28	0.31	0.22	0.1	0.21	0.49	0.22	0.44	0.383333	0.16	0.5	0.22	0.293333	0.16	0.25	0.17	0.193333					-	Putative disease resistance protein RGA4 OS=Solanum bulbocastanum OX=147425 GN=RGA4 PE=2 SV=1
EVM0001708		0	0	0	0	0	0	0	0	0	0	0	0	0	0	0	0	0	0	0	0					-	Putative AC transposase OS=Zea mays OX=4577 PE=2 SV=2
EVM0001709		0	0	0	0	0	0	0	0	0	0	0	0	0	0	0	0	0	0	0	0					-	#N/A
EVM0001710		6.15	5.31	6.21	5.89	5.8	7.1	7.39	6.76333	6.09	5.35	5.64	5.69333	6.29	7.96	9.66	7.97	9.57	5.97	5.05	6.86333					MEpink	Vesicle-associated protein 1-3 OS=Arabidopsis thaliana OX=3702 GN=PVA13 PE=2 SV=1
EVM0001711		0.15	0.49	1.2	0.613333	0	0.07	0	0.0233333	0.75	0.36	0.08	0.396667	0.27	1.04	0.64	0.65	0.58	0.22	0	0.266667					-	Glutathione transferase GST 23 OS=Zea mays OX=4577 PE=2 SV=1
EVM0001712		0	0	0	0	0	0	0	0	0	0	0	0	0	0	0	0	0	0	0	0					-	Probable glycosyltransferase At5g03795 OS=Arabidopsis thaliana OX=3702 GN=At5g03795 PE=3 SV=2
EVM0001713		0	0	0	0	0	0	0	0	0	0	0	0	0	0	0	0	0	0	0	0					-	Zinc finger BED domain-containing protein RICESLEEPER 2 OS=Oryza sativa subsp. japonica OX=39947 GN=Os03g0733400 PE=2 SV=1
EVM0001714		10.18	10.13	7.64	9.31667	8	6.88	6	6.96	8.7	8.55	8.2	8.48333	8.81	7.67	8.08	8.18667	5.14	7.01	5.5	5.88333					MEturquoise	30S ribosomal protein S1 OS=Neisseria meningitidis serogroup B (strain MC58) OX=122586 GN=rpsA PE=1 SV=1
EVM0001715		0	0	0	0	0	0	0	0	0	0	0	0	0	0	0	0	0	0	0	0					-	#N/A
EVM0001716		59.1	50.71	59.4	56.4033	13	13.13	16.91	14.3467	36.31	18.89	13.65	22.95	17.38	44.93	77.5	46.6033	30.31	15.14	21.99	22.48	down				MEturquoise	Probable E3 ubiquitin-protein ligase RZFP34 OS=Oryza sativa subsp. japonica OX=39947 GN=RZFP34 PE=2 SV=1
EVM0001717		5.85	5.58	6.29	5.90667	6.83	7.98	4.87	6.56	9.53	5.98	6.09	7.2	6.27	6.9	7.64	6.93667	6.61	4.95	4.87	5.47667					MEblack	54S ribosomal protein L19, mitochondrial OS=Schizosaccharomyces pombe (strain 972 / ATCC 24843) OX=284812 GN=mrpl19 PE=3 SV=1
EVM0001718		0	0	0	0	0	0	0	0	0	0	0	0	0	0	0	0	0	0	0	0					-	3-oxoacyl-[acyl-carrier-protein] synthase II, chloroplastic OS=Arabidopsis thaliana OX=3702 GN=KAS2 PE=1 SV=1
EVM0001719		3.91	2.95	2.56	3.14	2.8	2.69	2.48	2.65667	3.22	3.45	2.56	3.07667	2.92	2.92	2.12	2.65333	2.38	2.32	2.35	2.35					MEturquoise	Replication factor C subunit 1 OS=Arabidopsis thaliana OX=3702 GN=RFC1 PE=2 SV=1
EVM0001720		0	0	0	0	0	0	0	0	0	0	0	0	0	0	0	0	0	0	0	0					-	Retrovirus-related Pol polyprotein from transposon 17.6 OS=Drosophila melanogaster OX=7227 GN=pol PE=3 SV=1
EVM0001721		330.2	352.04	275.51	319.25	260.15	202.81	126.56	196.507	600.44	360.6	306.05	422.363	262.97	275.03	231.03	256.343	214.71	261.33	215.74	230.593					MEbrown	Chlorophyll a-b binding protein 6A, chloroplastic OS=Solanum lycopersicum OX=4081 GN=CAB6A PE=2 SV=1
EVM0001722		0	0	0	0	0	0	0	0	0	0	0	0	0	0	0	0	0	0	0	0					-	Retrovirus-related Pol polyprotein from transposon 17.6 OS=Drosophila melanogaster OX=7227 GN=pol PE=3 SV=1
EVM0001723		0	0	0	0	0	0	0	0	0	0	0	0	0	0	0	0	0	0	0	0					-	Transcription factor PIF1 OS=Arabidopsis thaliana OX=3702 GN=PIF1 PE=1 SV=1
EVM0001724		0	0	0	0	0	0.08	0	0.0266667	0	0	0	0	0	0	0	0	0	0	0	0					-	#N/A
EVM0001725		1.13	0.76	1.36	1.08333	1.13	1.18	2.7	1.67	0.26	0.66	0.68	0.533333	1.07	1.61	0.89	1.19	0.81	0.93	0.87	0.87					MEblue	TMV resistance protein N OS=Nicotiana glutinosa OX=35889 GN=N PE=1 SV=1
EVM0001726		10.31	12.5	14.8	12.5367	15.95	13.57	14.57	14.6967	16.35	13.81	13.71	14.6233	15.48	16.09	17.11	16.2267	16.93	14.35	12.42	14.5667					MEpink	Thioredoxin H2 OS=Arabidopsis thaliana OX=3702 GN=TRX2 PE=2 SV=2
EVM0001727		4.62	4.46	4.55	4.54333	5.42	6.4	4.04	5.28667	4.42	4	1.98	3.46667	2.63	3.22	2.83	2.89333	2.75	3.8	3.54	3.36333					MEmagenta	Pentatricopeptide repeat-containing protein At1g31790 OS=Arabidopsis thaliana OX=3702 GN=PCMP-A1 PE=2 SV=1
EVM0001728		2.44	1.92	4.26	2.87333	2.98	3.06	3.55	3.19667	0.65	0.74	0.58	0.656667	3.35	2.39	4.21	3.31667	2.43	1.19	1.12	1.58		down			MEgreen	Beta-glucosidase BoGH3B OS=Bacteroides ovatus (strain ATCC 8483 / DSM 1896 / JCM 5824 / NCTC 11153) OX=411476 GN=BACOVA_02659 PE=1 SV=1
EVM0001729		17.69	22.1	30.89	23.56	12.49	12.34	13.99	12.94	81.22	42.18	37.96	53.7867	21.58	32.28	42.53	32.13	16.09	15.65	9.07	13.6033		up			MEbrown	Ferredoxin--nitrite reductase, chloroplastic OS=Betula pendula OX=3505 GN=NIR1 PE=2 SV=1
EVM0001730		2.39	1.74	1.28	1.80333	2.21	2.23	1.27	1.90333	1.98	1.26	1.34	1.52667	2.65	2.59	1.76	2.33333	1.4	1.4	1.08	1.29333					MEyellow	Lamin-like protein OS=Arabidopsis thaliana OX=3702 GN=At5g15350 PE=2 SV=1
EVM0001731		0.19	0.18	0.27	0.213333	0.14	0	0.11	0.0833333	0	0.09	0	0.03	0.13	0.09	0	0.0733333	0.14	0.29	0.1	0.176667					-	Exocyst complex component EXO70A1 OS=Arabidopsis thaliana OX=3702 GN=EXO70A1 PE=1 SV=1
EVM0001732		6.19	6.09	5.26	5.84667	8.42	7.72	7.58	7.90667	6.3	6.79	7.36	6.81667	6.5	5.88	5.87	6.08333	6.2	8.32	7.4	7.30667					MEturquoise	Pre-rRNA-processing protein TSR1 homolog OS=Xenopus laevis OX=8355 GN=tsr1 PE=2 SV=1
EVM0001733		3.37	2.27	3.07	2.90333	5.23	6.25	7.38	6.28667	3.9	3.8	4.11	3.93667	4.06	4.15	3.8	4.00333	4.7	4.15	3.96	4.27	up				MEblue	Hydroxyproline O-galactosyltransferase HPGT2 OS=Arabidopsis thaliana OX=3702 GN=HPGT2 PE=1 SV=1
EVM0001734		1.31	1.26	1.04	1.20333	1.1	1.1	0.76	0.986667	0.95	1.02	1.12	1.03	0.92	0.95	0.77	0.88	1.04	0.94	0.88	0.953333					MEpink	Thioredoxin O1, mitochondrial OS=Arabidopsis thaliana OX=3702 GN=At2g35010 PE=2 SV=1
EVM0001735		0	0	0	0	0	0	0	0	0	0	0	0	0	0	0	0	0	0	0	0					-	#N/A
EVM0001736		0.62	0.33	0.38	0.443333	0.21	0.19	0.12	0.173333	0.8	0.54	0.55	0.63	0.41	0.46	0.56	0.476667	0.37	0.34	0.29	0.333333	down				-	Protein STICHEL-like 3 OS=Arabidopsis thaliana OX=3702 GN=At4g18820 PE=3 SV=1
EVM0001737		0.24	2.75	0.35	1.11333	13.41	7.41	8.19	9.67	0.34	5.29	6.1	3.91	7.72	1.36	0.35	3.14333	3.71	30.7	27.66	20.69				up	MEturquoise	Ethylene-responsive transcription factor 12 OS=Arabidopsis thaliana OX=3702 GN=ERF12 PE=1 SV=1
EVM0001738		1.56	0.95	0.81	1.10667	2.13	1.89	1.07	1.69667	4.17	2.46	2.19	2.94	2.16	1.13	1.31	1.53333	1.23	1.55	1.31	1.36333		up			MEgreen	#N/A
EVM0001739		0	0	0	0	0	0	0	0	0	0	0	0	0	0	0	0	0	0	0	0					-	NADPH-dependent oxidoreductase 2-alkenal reductase OS=Arabidopsis thaliana OX=3702 GN=AER PE=1 SV=1
EVM0001740		0	0	0	0	0	0	0.03	0.01	0.00878	0	0	0.00292667	0.00863	0	0	0.00287667	0	0	0	0					-	Serine carboxypeptidase-like 17 OS=Arabidopsis thaliana OX=3702 GN=SCPL17 PE=2 SV=1
EVM0001741		2.7	2.52	2.72	2.64667	2.15	1.88	1.79	1.94	2.74	2.02	1.85	2.20333	2.1	2.66	2.5	2.42	2.06	1.95	2.03	2.01333					MEturquoise	Spastin OS=Gallus gallus OX=9031 GN=SPAST PE=2 SV=2
EVM0001742		0.02	0.03	0.09	0.0466667	0.05	0.02	0.04	0.0366667	0.03	0.02	0.04	0.03	0.03	0.02	0	0.0166667	0.04	0.1	0.03	0.0566667					-	Aminopeptidase M1 OS=Arabidopsis thaliana OX=3702 GN=APM1 PE=1 SV=1
EVM0001743		0	0	0	0	0	0	0	0	0	0	0	0	0	0	0	0	0	0	0	0					-	#N/A
EVM0001744		0.06	0.06	0.42	0.18	0.42	0.48	0.42	0.44	2.09	0.79	0.39	1.09	0.23	1	1.26	0.83	0.62	0.13	0.07	0.273333					-	Protein TPR3 OS=Oryza sativa subsp. japonica OX=39947 GN=TPR3 PE=1 SV=1
EVM0001745		1.02	0.98	0.3	0.766667	0.15	0.15	0.17	0.156667	0.29	0	0.21	0.166667	0.61	0.97	0.5	0.693333	0.05	0.16	0	0.07				down	-	#N/A
EVM0001746		18.57	28.28	13.8	20.2167	2.85	3.88	4.71	3.81333	0.95	25.48	29.62	18.6833	12.18	3.81	4.39	6.79333	6.87	16.51	22.79	15.39					MEpink	Transcription factor bHLH92 OS=Arabidopsis thaliana OX=3702 GN=BHLH92 PE=1 SV=1
EVM0001747		6.28	6.63	7.24	6.71667	10.79	11.31	9.52	10.54	7.9	8.13	6.8	7.61	8.46	8.13	7.59	8.06	7.55	6.66	5.38	6.53					MEblue	Chloroplast processing peptidase OS=Arabidopsis thaliana OX=3702 GN=PLSP1 PE=2 SV=2
EVM0001748		0	0	0	0	0	0	0	0	0	0	0	0	0	0	0	0	0	0	0	0					-	#N/A
EVM0001749		0.14	0.13	0.07	0.113333	0.07	0	0.16	0.0766667	0	0	0	0	0	0	0.07	0.0233333	0.07	0.07	0.07	0.07					-	#N/A
EVM0001750		0	0	0	0	0	0	0	0	0	0	0	0	0	0	0	0	0	0	0	0					-	#N/A
EVM0001751		8.37	7.36	8.48	8.07	13.04	13.35	13.44	13.2767	9.89	8.48	9.97	9.44667	8.71	9.75	10.64	9.7	10.01	10.6	10.37	10.3267					MEblue	RNA-binding KH domain-containing protein RCF3 OS=Arabidopsis thaliana OX=3702 GN=RCF3 PE=1 SV=1
EVM0001752		7.3	6.98	7.67	7.31667	6.84	6.4	6.57	6.60333	7.28	6.97	7.05	7.1	7.83	7.44	7.27	7.51333	6.53	6.42	6.24	6.39667					MEturquoise	E3 ubiquitin-protein ligase SDIR1 OS=Arabidopsis thaliana OX=3702 GN=SDIR1 PE=1 SV=1
EVM0001753		0.14	0.04	0.31	0.163333	0.13	0.13	0.2	0.153333	0.09	0	0	0.03	0.29	0.35	0	0.213333	0.09	0.14	0.1	0.11					-	LEAF RUST 10 DISEASE-RESISTANCE LOCUS RECEPTOR-LIKE PROTEIN KINASE-like 1.5 OS=Arabidopsis thaliana OX=3702 GN=LRK10L-1.5 PE=3 SV=1
EVM0001754		5.61	5.33	6.61	5.85	5.83	6.33	4.85	5.67	7.81	6.58	6.31	6.9	6.7	7.22	8.29	7.40333	6.37	6.43	6.94	6.58					MEmagenta	2-(3-amino-3-carboxypropyl)histidine synthase subunit 1 OS=Homo sapiens OX=9606 GN=DPH1 PE=1 SV=2
EVM0001755		0.25	0.06	0.18	0.163333	0.48	0.24	0.25	0.323333	0.54	0.16	0.28	0.326667	0.04	0.17	0.14	0.116667	0.2	0.17	0.24	0.203333					-	Probable mannitol dehydrogenase OS=Fragaria ananassa OX=3747 GN=CAD PE=2 SV=1
EVM0001756		0	0	0	0	0	0	0	0	0	0	0	0	0	0	0	0	0	0	0	0					-	Putative ribonuclease H protein At1g65750 OS=Arabidopsis thaliana OX=3702 GN=At1g65750 PE=3 SV=1
EVM0001757		0	0	0	0	0	0	0	0	0	0	0	0	0	0	0	0	0	0	0	0					-	#N/A
EVM0001758		0.03	0	0	0.01	0.03	0	0.04	0.0233333	0.03	0.07	0.04	0.0466667	0.06	0	0.07	0.0433333	0.1	0	0	0.0333333					-	Tryptophan synthase beta chain 2, chloroplastic OS=Camptotheca acuminata OX=16922 GN=TSB PE=2 SV=1
EVM0001759		13.57	7.44	14.93	11.98	31.21	35.35	32.47	33.01	21.46	11.79	7.72	13.6567	12.03	21.18	14.59	15.9333	14.38	9.18	6.51	10.0233	up				MEblue	Tetraspanin-2 OS=Arabidopsis thaliana OX=3702 GN=TET2 PE=2 SV=1
EVM0001760		0	0	0.08	0.0266667	0	0	0	0	0	0	0.04	0.0133333	0	0.08	0	0.0266667	0	0.08	0.04	0.04					-	Cell division cycle 20.1, cofactor of APC complex OS=Arabidopsis thaliana OX=3702 GN=CDC20-1 PE=1 SV=1
EVM0001761		1.45	1.87	1.17	1.49667	1.23	1.71	0.84	1.26	3.8	1.51	1.02	2.11	1.76	0.75	1.18	1.23	1.26	0.96	0.64	0.953333					MEgreen	Ankyrin-3 OS=Rattus norvegicus OX=10116 GN=Ank3 PE=1 SV=3
EVM0001762		0.03	0.13	0.09	0.0833333	0.13	0.06	0.15	0.113333	0.12	0.13	0.14	0.13	0.15	0.06	0.06	0.09	0.07	0.07	0	0.0466667					-	Disease resistance protein RML1A OS=Arabidopsis thaliana OX=3702 GN=RLM1A PE=4 SV=1
EVM0001763		3.82	3.39	3.71	3.64	2.97	3.63	3.48	3.36	3.98	4.12	3.24	3.78	3.45	4.07	3.22	3.58	3.06	2.59	3.04	2.89667					MEturquoise	Endoribonuclease Dicer homolog 3a OS=Oryza sativa subsp. japonica OX=39947 GN=DCL3A PE=2 SV=1
EVM0001764		0.11	0	0	0.0366667	0.32	0.43	0.12	0.29	0	0	0	0	0	0.1	0	0.0333333	0	0.11	0	0.0366667					-	Fasciclin-like arabinogalactan protein 11 OS=Arabidopsis thaliana OX=3702 GN=FLA11 PE=2 SV=2
EVM0001765		0	0	0	0	0	0	0	0	0	0	0	0	0	0	0	0	0	0	0	0					-	#N/A
EVM0001766		25.81	32.84	30.69	29.78	40.49	34.71	32.44	35.88	36.28	42.01	42.95	40.4133	38.36	31.19	30.03	33.1933	37.56	43.53	38.52	39.87					MEpurple	40S ribosomal protein S10-2 OS=Oryza sativa subsp. japonica OX=39947 GN=RPS10-2 PE=2 SV=1
EVM0001767		0.98	0	0.59	0.523333	0	0	0.14	0.0466667	1.37	0.12	0.13	0.54	0.11	0.46	6.03	2.2	0.24	0.25	0.13	0.206667					-	#N/A
EVM0001768		0.09	0.08	0.21	0.126667	0.34	0.44	0.66	0.48	0.3	0.28	0.27	0.283333	0.13	0.35	0.48	0.32	0.45	0.1	0.12	0.223333	up				-	UDP-glycosyltransferase 74D1 OS=Arabidopsis thaliana OX=3702 GN=UGT74D1 PE=1 SV=1
EVM0001769		5.64	6.03	5.17	5.61333	4.31	5.04	3.39	4.24667	9.13	6.7	8.61	8.14667	6	5.69	3.74	5.14333	3.44	5.56	3.92	4.30667					MEgreen	#N/A
EVM0001770		11.04	7.46	6.86	8.45333	7.6	6.88	5.4	6.62667	7.31	5.97	6.91	6.73	7.07	6.1	7.57	6.91333	8.83	7.41	5.96	7.4					MEblue	#N/A
EVM0001771		46.7	31.04	26	34.58	101.82	87.51	73.93	87.7533	55	41.97	40.73	45.9	53.52	38.23	38.08	43.2767	39.01	57.85	53.02	49.96	up				MEblue	#N/A
EVM0001772		54.62	37.1	41.97	44.5633	24.85	17.21	14.19	18.75	69.5	18.52	11.92	33.3133	27.14	58.85	41.64	42.5433	33.76	29.03	22.5	28.43					MEturquoise	#N/A
EVM0001773		2	1.7	2.07	1.92333	2.45	1.57	0.75	1.59	5.19	2.54	2.3	3.34333	2.18	3.79	1.87	2.61333	1.99	1.14	0.78	1.30333					MEbrown	Probable disease resistance protein At4g19060 OS=Arabidopsis thaliana OX=3702 GN=At4g19060 PE=2 SV=2
EVM0001774		1.39	0.86	1.38	1.21	1.09	1.39	1.13	1.20333	0.7	0.57	0.55	0.606667	1.57	1.16	1.7	1.47667	1.38	1.85	1.58	1.60333					MEgreen	Cysteine protease XCP1 OS=Arabidopsis thaliana OX=3702 GN=XCP1 PE=1 SV=1
EVM0001775		0	0	0	0	0	0	0	0	0	0	0	0	0	0	0	0	0	0	0	0					-	#N/A
EVM0001776		5.14	3.98	3.16	4.09333	3.9	2.21	1.93	2.68	6.3	5.03	4.21	5.18	3.9	4.57	4.18	4.21667	2.89	3.38	2.54	2.93667					MEbrown	#N/A
EVM0001777		0	0	0	0	0	0	0	0	0	0	0	0	0	0	0	0	0	0	0	0					-	F-box protein At3g07870 OS=Arabidopsis thaliana OX=3702 GN=At3g07870 PE=2 SV=1
EVM0001778		0.13	0.03	0	0.0533333	0	0	0	0	0	0	0	0	0	0	0	0	0	0	0.03	0.01					-	DExH-box ATP-dependent RNA helicase DExH18, mitochondrial OS=Arabidopsis thaliana OX=3702 GN=At5g39840 PE=3 SV=1
EVM0001779		0	0	0	0	0	0	0	0	0	0	0	0	0	0	0	0	0	0	0	0					-	#N/A
EVM0001780		7.5	8.72	5.88	7.36667	9.73	6.36	4.53	6.87333	10.4	11.86	10.89	11.05	9.82	5.92	5.73	7.15667	6.01	10.03	9.93	8.65667					MEgreen	Haloacid dehalogenase-like hydrolase domain-containing protein At4g39970 OS=Arabidopsis thaliana OX=3702 GN=At4g39970 PE=2 SV=1
EVM0001781		0	0	0	0	0	0	0	0	0	0	0	0	0	0	0	0	0	0	0	0					-	Retrovirus-related Pol polyprotein from transposon opus OS=Drosophila melanogaster OX=7227 GN=pol PE=3 SV=1
EVM0001782		0	0	0.00614	0.00204667	0	0	0	0	0	0	0	0	0	0	0	0	0	0	0	0					-	Stromal 70 kDa heat shock-related protein, chloroplastic (Fragment) OS=Spinacia oleracea OX=3562 GN=CHSP70 PE=2 SV=1
EVM0001783		0	0	0	0	0	0	0	0	0	0	0	0	0	0	0	0	0	0	0	0					-	Putative pentatricopeptide repeat-containing protein At5g08490 OS=Arabidopsis thaliana OX=3702 GN=PCMP-E32 PE=3 SV=1
EVM0001784		0	0	0	0	0	0	0	0	0	0	0	0	0	0	0	0	0	0	0	0					-	Uncharacterized mitochondrial protein AtMg00310 OS=Arabidopsis thaliana OX=3702 GN=AtMg00310 PE=4 SV=1
EVM0001785		0	0.09	0.09	0.06	0	0.05	0.22	0.09	0.05	0	0	0.0166667	0.04	0.05	0.09	0.06	0	0	0	0					-	#N/A
EVM0001786		24.69	17.85	22.3	21.6133	26.79	29.48	43.52	33.2633	16.38	15.59	18.03	16.6667	18.16	22.27	29.75	23.3933	23.48	17.35	20.94	20.59					MEblue	TOM1-like protein 3 OS=Arabidopsis thaliana OX=3702 GN=TOL3 PE=1 SV=1
EVM0001787		0	0	0	0	0	0	0	0	0	0	0	0	0	0	0	0	0	0	0	0					-	Nuclear transcription factor Y subunit B-4 OS=Arabidopsis thaliana OX=3702 GN=NFYB4 PE=1 SV=1
EVM0001788		0	0	0	0	0	0	0	0	0	0	0	0	0	0	0	0	0	0	0	0					-	#N/A
EVM0001789		0	0	0	0	0	0	0	0	0	0	0	0	0	0	0	0	0	0	0	0					-	#N/A
EVM0001790		0.06	0	0	0.02	0	0	0.07	0.0233333	0	0.06	0	0.02	0.11	0.11	0.17	0.13	0.12	0.06	0.06	0.08					-	Aspartyl protease AED3 OS=Arabidopsis thaliana OX=3702 GN=AED3 PE=1 SV=1
EVM0001791		2.69	2.68	3.1	2.82333	1.51	1.73	0.91	1.38333	4.42	2.96	1.73	3.03667	2.29	4.87	3.68	3.61333	2.69	1.13	0.95	1.59					MEturquoise	Protein RDM1 OS=Arabidopsis thaliana OX=3702 GN=RDM1 PE=1 SV=1
EVM0001792		1.85	1.49	1.32	1.55333	2.46	2.45	1.7	2.20333	3.35	1.95	2.03	2.44333	2.26	1.51	2.28	2.01667	1.66	2.04	1.38	1.69333					MEblack	PsbP domain-containing protein 1, chloroplastic OS=Arabidopsis thaliana OX=3702 GN=PPD1 PE=1 SV=1
EVM0001793		0	0	0	0	0	0	0	0	0	0	0	0	0	0	0	0	0	0	0	0					-	Floral homeotic protein APETALA 1 OS=Arabidopsis lyrata subsp. lyrata OX=81972 GN=AP1 PE=3 SV=1
EVM0001794		0	0	0	0	0	0	0	0	0	0	0	0	0	0	0	0	0	0	0	0					-	#N/A
EVM0001795		0	0	0	0	0	0	0	0	0	0	0	0	0	0	0	0	0	0	0	0					-	Protein ECERIFERUM 26-like OS=Arabidopsis thaliana OX=3702 GN=CER26L PE=2 SV=1
EVM0001796		0.18	0.09	0.05	0.106667	0.03	0	0.06	0.03	0.1	0.01	0	0.0366667	0.05	0.16	0.08	0.0966667	0.01	0.04	0.03	0.0266667					-	BEL1-like homeodomain protein 8 OS=Arabidopsis thaliana OX=3702 GN=BLH8 PE=1 SV=1
EVM0001797		0	0	0	0	0	0	0	0	0	0	0	0	0	0	0	0	0	0	0	0					-	Reticuline oxidase OS=Papaver somniferum OX=3469 GN=BBE1 PE=2 SV=1
EVM0001798		2.1	1.35	1.53	1.66	1.54	1.1	1.21	1.28333	2.33	1.45	0.82	1.53333	1.93	1.94	1.05	1.64	1.3	0.99	1.14	1.14333					MEyellow	Pentatricopeptide repeat-containing protein At1g69290 OS=Arabidopsis thaliana OX=3702 GN=At1g69290 PE=2 SV=1
EVM0001799		13.94	4.21	9.91	9.35333	1.91	1.8	2.85	2.18667	11.01	2.21	3.56	5.59333	3.24	9.48	15.02	9.24667	6.75	1.81	2.18	3.58					MEturquoise	#N/A
EVM0001800		0	0	0	0	0	0	0	0	0	0	0	0	0	0	0	0	0	0	0	0					-	Copia protein OS=Drosophila melanogaster OX=7227 GN=GIP PE=1 SV=3
EVM0001801		0.25	0	0.12	0.123333	0.25	0.24	0	0.163333	0.24	0.25	0.26	0.25	0.12	0.12	0.37	0.203333	0	0	0	0					-	#N/A
EVM0001802		0	0	0	0	0	0	0	0	0	0	0	0	0	0	0	0	0	0	0	0					-	#N/A
EVM0001803		0	0	0	0	0	0	0	0	0	0	0	0	0	0	0	0	0	0	0	0					-	L10-interacting MYB domain-containing protein OS=Arabidopsis thaliana OX=3702 GN=LIMYB PE=1 SV=1
EVM0001804		26.98	24	21.21	24.0633	24.75	22.11	20.7	22.52	22.92	22.01	21.45	22.1267	21.57	20.02	20.39	20.66	19.69	20.49	19.69	19.9567					MEmagenta	ATP-dependent zinc metalloprotease FTSH 4, mitochondrial OS=Arabidopsis thaliana OX=3702 GN=FTSH4 PE=1 SV=2
EVM0001805		42.26	39.88	41.6	41.2467	46.18	44.67	49.83	46.8933	41.84	42	44.72	42.8533	39.12	48.05	47.28	44.8167	43.25	44.86	44.21	44.1067					MEbrown	Serine/threonine-protein phosphatase PP1 (Fragment) OS=Brassica napus OX=3708 PE=2 SV=1
EVM0001806		0.24	0.14	0.1	0.16	0.03	0.02	0.05	0.0333333	0.06	0.05	0.03	0.0466667	0.04	0.02	0.03	0.03	0.11	0.1	0.1	0.103333	down	down	down		-	Disease resistance protein RPM1 OS=Arabidopsis thaliana OX=3702 GN=RPM1 PE=1 SV=1
EVM0001807		0.1	0	0.1	0.0666667	0	0	0	0	0	0	0	0	0	0	0	0	0	0	0	0					-	Zinc finger MYM-type protein 1 OS=Homo sapiens OX=9606 GN=ZMYM1 PE=1 SV=1
EVM0001808		0	0	0	0	0	0	0	0	0.03	0	0	0.01	0	0	0	0	0	0	0	0					-	Retrovirus-related Pol polyprotein from transposon 17.6 OS=Drosophila melanogaster OX=7227 GN=pol PE=3 SV=1
EVM0001809		0	0	0	0	0.12	0	0.14	0.0866667	0	0	0	0	0.11	0	0	0.0366667	0.12	0.12	0	0.08					-	#N/A
EVM0001810		6.58	5.11	4.61	5.43333	6.07	4.54	3.72	4.77667	8.64	5.17	2.94	5.58333	4.25	7	8.33	6.52667	4.29	3.49	3.26	3.68					MEyellow	#N/A
EVM0001811		1.35	1.12	1.42	1.29667	0.61	1.3	0.75	0.886667	2.09	0.87	0.79	1.25	1.04	1.72	1.63	1.46333	1.64	0.69	0.98	1.10333					MEturquoise	Protein FAR1-RELATED SEQUENCE 5 OS=Arabidopsis thaliana OX=3702 GN=FRS5 PE=1 SV=1
EVM0001812		8.47	3.16	2.6	4.74333	2.82	2.26	0.4	1.82667	7.15	3.05	2.33	4.17667	3.56	4.25	3.95	3.92	2.64	3.5	3.34	3.16					MEbrown	Peroxidase 64 OS=Arabidopsis thaliana OX=3702 GN=PER64 PE=1 SV=1
EVM0001813		0	0.1	0.1	0.0666667	0.07	0.03	0.04	0.0466667	0.03	0.07	0.04	0.0466667	0.06	0.16	0.03	0.0833333	0	0.03	0.07	0.0333333					-	Late embryogenesis abundant protein D-34 OS=Gossypium hirsutum OX=3635 PE=3 SV=1
EVM0001814		22.46	32.62	30.05	28.3767	9.68	11.33	17.18	12.73	1.95	18.71	19.31	13.3233	15.22	10.23	12.23	12.56	18.85	13.5	14.76	15.7033					MEturquoise	Ankyrin repeat-containing protein ITN1 OS=Arabidopsis thaliana OX=3702 GN=ITN1 PE=1 SV=1
EVM0001815		40.72	40.34	27.88	36.3133	33.85	30.5	28.82	31.0567	46.51	45.3	33.09	41.6333	32.13	30.09	41.12	34.4467	27.01	34.45	26.46	29.3067					MEbrown	30S ribosomal protein S31, chloroplastic OS=Arabidopsis thaliana OX=3702 GN=RPS31 PE=1 SV=1
EVM0001816		9.06	7.89	7.35	8.1	38.66	28.13	25.01	30.6	7.28	7.52	6.47	7.09	11.42	9.4	7.64	9.48667	9.5	12.58	11.86	11.3133	up				MEblue	Potassium transporter 11 OS=Arabidopsis thaliana OX=3702 GN=POT11 PE=2 SV=1
EVM0001817		0	0.06	0	0.02	0	0	0.07	0.0233333	0	0.06	0	0.02	0	0	0	0	0	0	0	0					-	#N/A
EVM0001818		37.91	41.16	33.58	37.55	63.87	56.05	54.83	58.25	43.59	52.33	59.07	51.6633	59.64	45.79	36.43	47.2867	49.6	64.32	61.3	58.4067					MEturquoise	40S ribosomal protein S23 OS=Fragaria ananassa OX=3747 GN=RPS23 PE=2 SV=1
EVM0001819		0	0	0	0	0	0	0	0	0	0	0	0	0	0	0	0	0	0	0	0					-	Vinorine synthase OS=Rauvolfia serpentina OX=4060 GN=ACT PE=1 SV=2
EVM0001820		6.04	5.18	8.07	6.43	5.26	6.52	7.1	6.29333	10.22	8.09	6.76	8.35667	6.66	8.37	9.63	8.22	8.33	4.43	4.73	5.83					MEbrown	Plastidic glucose transporter 4 OS=Arabidopsis thaliana OX=3702 GN=At5g16150 PE=1 SV=2
EVM0001821		0	0	0	0	0	0	0	0	0	0	0	0	0	0	0	0	0	0	0	0					-	#N/A
EVM0001822		55.23	93.22	72.25	73.5667	35.56	37.82	55.41	42.93	8.47	63.31	61.92	44.5667	57.2	51.94	53.38	54.1733	67.88	42.62	55.69	55.3967					MEblue	DnaJ homolog subfamily B member 4 OS=Mus musculus OX=10090 GN=Dnajb4 PE=1 SV=1
EVM0001823		0.01	0.03	0.01	0.0166667	0.63	0.88	1.79	1.1	0.94	2.47	2.44	1.95	0.2	0.32	0.27	0.263333	1.88	0.92	0.93	1.24333	up	up	up	up	-	LEAF RUST 10 DISEASE-RESISTANCE LOCUS RECEPTOR-LIKE PROTEIN KINASE-like 2.1 OS=Arabidopsis thaliana OX=3702 GN=LRK10L-2.1 PE=3 SV=1
EVM0001824		0	0.11	0	0.0366667	0.11	0.11	0.13	0.116667	0.11	0	0.12	0.0766667	0.1	0	0	0.0333333	0	0	0.24	0.08					-	#N/A
EVM0001825		7.05	6.38	10.53	7.98667	9.98	10.99	9.94	10.3033	17.58	13.66	11.46	14.2333	17.1	16.2	19.54	17.6133	11.73	7.41	6.1	8.41333			up		MEblack	Methylthioribose kinase OS=Arabidopsis thaliana OX=3702 GN=MTK PE=1 SV=1
EVM0001826		0.13	0.07	0.17	0.123333	0.07	0.06	0.07	0.0666667	0.16	0.21	0.09	0.153333	0.06	0.23	0.06	0.116667	0.06	0.03	0.03	0.04					-	Phosphoglycerate kinase OS=Prochlorococcus marinus (strain MIT 9211) OX=93059 GN=pgk PE=3 SV=1
EVM0001827		0.04	0	0.07	0.0366667	0.04	0	0.04	0.0266667	0	0	0	0	0.03	0	0	0.01	0	0.04	0	0.0133333					-	#N/A
EVM0001828		133.02	166.29	118.35	139.22	191.32	147.48	115.21	151.337	201.82	175.77	197.29	191.627	194.05	147.14	156.53	165.907	142.66	178.29	158.18	159.71					MEgreen	Ribulose-phosphate 3-epimerase, chloroplastic (Fragment) OS=Solanum tuberosum OX=4113 PE=1 SV=1
EVM0001829		0.04	0.04	0	0.0266667	0.04	0	0.09	0.0433333	0.04	0	0	0.0133333	0	0	0	0	0	0	0	0					-	#N/A
EVM0001830		0.26	0.6	0.43	0.43	0.34	0.5	0.34	0.393333	0.15	0.11	0.12	0.126667	0.21	0.16	0.05	0.14	0.12	0	0.17	0.0966667					-	Receptor-like serine/threonine-protein kinase SD1-8 OS=Arabidopsis thaliana OX=3702 GN=SD18 PE=1 SV=1
EVM0001831		4.27	3.37	3.56	3.73333	3.97	3.7	3.67	3.78	4.17	3.69	2.92	3.59333	4.06	4.34	4.58	4.32667	4.14	3.31	3.12	3.52333					MEred	Zinc finger protein 830 OS=Xenopus tropicalis OX=8364 GN=znf830 PE=2 SV=1
EVM0001832		0	0	0.01	0.00333333	0	0.01	0	0.00333333	0.02	0	0	0.00666667	0	0	0	0	0.01	0	0	0.00333333					-	Wall-associated receptor kinase 2 OS=Arabidopsis thaliana OX=3702 GN=WAK2 PE=1 SV=1
EVM0001833		11	29.52	8.9	16.4733	33.59	27.81	31.76	31.0533	0.91	2.24	2.27	1.80667	23.24	19.16	1.3	14.5667	24.37	24.84	34.73	27.98		down			MEbrown	Protein SIEVE ELEMENT OCCLUSION B OS=Arabidopsis thaliana OX=3702 GN=SEOB PE=1 SV=1
EVM0001834		15.42	11.52	12.04	12.9933	13.42	12.04	11.19	12.2167	15.65	13.18	11.94	13.59	11.29	15.19	13.23	13.2367	11.66	10.05	9.69	10.4667					MEturquoise	Large proline-rich protein BAG6 OS=Ornithorhynchus anatinus OX=9258 GN=BAG6 PE=3 SV=1
EVM0001835		0	0	0	0	0	0	0	0	0	0	0	0	0	0	0	0	0	0	0	0					-	L-type lectin-domain containing receptor kinase S.4 OS=Arabidopsis thaliana OX=3702 GN=LECRKS4 PE=2 SV=1
EVM0001836		3.42	2.48	2.26	2.72	2.68	1.95	1.56	2.06333	1.93	1.78	1.25	1.65333	2.17	2.2	1.32	1.89667	0.76	0.95	0.87	0.86				down	MEpurple	ATP-dependent DNA helicase At3g02060, chloroplastic OS=Arabidopsis thaliana OX=3702 GN=At3g02060 PE=2 SV=1
EVM0001837		0	0	0	0	0	0	0	0	0	0	0.04	0.0133333	0	0	0	0	0	0	0	0					-	Retrovirus-related Pol polyprotein from transposon opus OS=Drosophila melanogaster OX=7227 GN=pol PE=3 SV=1
EVM0001838		0	0	0	0	0	0	0	0	0.01	0	0	0.00333333	0	0	0	0	0	0	0	0					-	Protein ECERIFERUM 1 OS=Arabidopsis thaliana OX=3702 GN=CER1 PE=1 SV=1
EVM0001839		0	0	0	0	0	0	0	0	0	0	0	0	0	0	0	0	0	0	0	0					-	#N/A
EVM0001840		3.37	5.82	13.97	7.72	3.67	3.2	4.29	3.72	0.22	0.4	0.24	0.286667	0.91	0.94	15.99	5.94667	1.51	0.3	0.49	0.766667		down		down	MEpurple	Basic blue protein OS=Arabidopsis thaliana OX=3702 GN=ARPN PE=2 SV=2
EVM0001841		3.26	3.01	2.68	2.98333	2.45	0.96	0.53	1.31333	0	0.1	0.38	0.16	1.3	0.3	0.31	0.636667	1.57	2.96	4.73	3.08667		down			MEblack	Vignain OS=Phaseolus vulgaris OX=3885 PE=2 SV=2
EVM0001842		26.45	23.76	24.73	24.98	16.23	17.84	20.5	18.19	16.64	19.32	21.38	19.1133	20.62	22.05	21.95	21.54	22.11	19.42	19.08	20.2033					MEturquoise	Protein PLASTID MOVEMENT IMPAIRED 1-RELATED 1 OS=Arabidopsis thaliana OX=3702 GN=PMIR1 PE=2 SV=1
EVM0001843		16.26	18.35	22.38	18.9967	19.13	22.16	17.71	19.6667	20.47	21.19	19.38	20.3467	15.67	17.42	21.32	18.1367	19.88	12.92	13.46	15.42					MEyellow	Mitochondrial adenine nucleotide transporter ADNT1 OS=Arabidopsis thaliana OX=3702 GN=ADNT1 PE=1 SV=1
EVM0001844		1.12	1.07	0.67	0.953333	0.48	0	0.08	0.186667	0.46	0.27	0.51	0.413333	0.19	0.2	0.2	0.196667	0.07	0.29	0.22	0.193333					-	Pentatricopeptide repeat-containing protein At5g66520 OS=Arabidopsis thaliana OX=3702 GN=PCMP-H61 PE=2 SV=1
EVM0001845		0	0	0	0	0	0	0	0	0	0	0.06	0.02	0	0	0	0	0	0	0	0					-	Protein NUCLEAR FUSION DEFECTIVE 4 OS=Arabidopsis thaliana OX=3702 GN=NFD4 PE=3 SV=1
EVM0001846		16.31	15.23	13.01	14.85	12.37	11.98	10.33	11.56	9.67	7.54	7.77	8.32667	15.43	15.04	13.26	14.5767	6.47	6.33	6.78	6.52667				down	MEpurple	ABC transporter C family member 3 OS=Arabidopsis thaliana OX=3702 GN=ABCC3 PE=1 SV=1
EVM0001847		3.84	3.21	2.98	3.34333	2.98	3.71	3.55	3.41333	5.22	4.79	3.84	4.61667	4.16	4.16	3.99	4.10333	3.14	2.83	1.99	2.65333					MEbrown	#N/A
EVM0001848		0.04	0.17	0.04	0.0833333	0.09	0.09	0.05	0.0766667	0.55	0.26	0.6	0.47	0.25	0.3	0.39	0.313333	0.09	0.09	0.09	0.09					-	EPIDERMAL PATTERNING FACTOR-like protein 6 OS=Arabidopsis thaliana OX=3702 GN=EPFL6 PE=1 SV=1
EVM0001849		0.22	0.21	0.1	0.176667	0.11	0	0.36	0.156667	0	0.11	0	0.0366667	0.3	0.1	0	0.133333	0	0.11	0	0.0366667					-	Germin-like protein subfamily 3 member 2 OS=Arabidopsis thaliana OX=3702 GN=At3g10080 PE=2 SV=1
EVM0001850		3.22	2.72	2.95	2.96333	2.01	2	2.15	2.05333	2.55	2.54	2.28	2.45667	3.52	3.68	2.95	3.38333	3.04	2.48	1.97	2.49667					MEred	Translin-associated protein X OS=Rattus norvegicus OX=10116 GN=Tsnax PE=1 SV=1
EVM0001851		1.54	0.67	0.74	0.983333	0.19	0	0	0.0633333	0.06	0	0.07	0.0433333	0.35	0.49	0.31	0.383333	0	0.13	0	0.0433333	down	down		down	-	#N/A
EVM0001852		0.51	0.71	0.59	0.603333	0.39	0.67	0.39	0.483333	0.42	0.18	0.25	0.283333	0.37	0.61	0.28	0.42	0.4	0.27	0.17	0.28					-	Putative pentatricopeptide repeat-containing protein At1g12700, mitochondrial OS=Arabidopsis thaliana OX=3702 GN=At1g12700 PE=3 SV=1
EVM0001853		15.68	10.13	10	11.9367	4.08	2.46	2.27	2.93667	10.22	5.24	3.31	6.25667	7.04	12.63	10.72	10.13	6.24	4.53	3.48	4.75	down			down	MEturquoise	Protein ABIL2 OS=Arabidopsis thaliana OX=3702 GN=ABIL2 PE=2 SV=1
EVM0001854		0	0	0	0	0	0	0	0	0.02	0	0	0.00666667	0	0	0	0	0	0	0	0					-	Cysteine-rich receptor-like protein kinase 42 OS=Arabidopsis thaliana OX=3702 GN=CRK42 PE=2 SV=1
EVM0001855		1	0.74	0.48	0.74	0.81	1.23	0.75	0.93	2.6	1.63	0.92	1.71667	0.56	1.32	2.05	1.31	1.44	0.91	0.29	0.88					MEblack	#N/A
EVM0001856		0.52	0.49	1.11	0.706667	0.9	0.61	1.42	0.976667	2.15	1.24	1.13	1.50667	0.85	2.24	1.67	1.58667	0.4	0.24	0.12	0.253333					MEblack	TMV resistance protein N OS=Nicotiana glutinosa OX=35889 GN=N PE=1 SV=1
EVM0001857		0	0	0	0	0	0	0	0	0	0	0	0	0	0	0	0	0	0	0	0					-	#N/A
EVM0001858		0.03	0	0.02	0.0166667	0.03	0.03	0.09	0.05	0.01	0.03	0	0.0133333	0.01	0.03	0	0.0133333	0.03	0.03	0.03	0.03					-	Ubiquinone biosynthesis monooxygenase COQ6, mitochondrial OS=Xenopus tropicalis OX=8364 GN=coq6 PE=2 SV=1
EVM0001859		0	0	0	0	0	0	0	0	0	0	0	0	0	0	0	0	0	0	0	0					-	#N/A
EVM0001860		6.51	4.12	4.48	5.03667	2.95	4.44	3.2	3.53	6.35	8.08	7.39	7.27333	6.39	5.64	6.52	6.18333	5.32	5	3.44	4.58667					MEbrown	L-type lectin-domain containing receptor kinase IX.1 OS=Arabidopsis thaliana OX=3702 GN=LECRK91 PE=1 SV=1
EVM0001861		0	0	0	0	0	0	0	0	0	0	0	0	0	0	0	0	0.12	0	0	0.04					-	#N/A
EVM0001862		1.03	1.05	1.32	1.13333	0.97	1.06	0.73	0.92	1.29	0.98	0.39	0.886667	0.88	1.17	1.33	1.12667	0.96	0.84	0.51	0.77					-	DNA oxidative demethylase ALKBH2 OS=Arabidopsis thaliana OX=3702 GN=ALKBH2 PE=2 SV=2
EVM0001863		8.6	7.43	7.54	7.85667	6.93	6.46	5.46	6.28333	9.05	7.32	7.28	7.88333	6.97	8.68	8.26	7.97	6.11	6.44	5.25	5.93333					MEturquoise	Protein FAR1-RELATED SEQUENCE 5 OS=Arabidopsis thaliana OX=3702 GN=FRS5 PE=1 SV=1
EVM0001864		0.13	0	0	0.0433333	0	0.03	0	0.01	0.77	0.35	0.2	0.44	0.03	0.06	0	0.03	0.03	0	0	0.01					-	#N/A
EVM0001865		0	0	0	0	0	0	0	0	0	0	0	0	0	0	0	0	0	0	0	0					-	#N/A
EVM0001866		0	0	0	0	0	0	0	0	0	0	0.05	0.0166667	0	0.05	0	0.0166667	0	0	0	0					-	Transposon Ty3-I Gag-Pol polyprotein OS=Saccharomyces cerevisiae (strain ATCC 204508 / S288c) OX=559292 GN=TY3B-I PE=3 SV=2
EVM0001867		0	0	0	0	0	0	0	0	0	0	0	0	0	0	0	0	0	0	0	0					-	60S ribosomal protein L35a-3 OS=Arabidopsis thaliana OX=3702 GN=RPL35AC PE=3 SV=1
EVM0001868		0	0	0	0	0	0	0	0	0	0	0	0	0	0	0	0	0	0	0.26	0.0866667					-	VQ motif-containing protein 17 OS=Arabidopsis thaliana OX=3702 GN=VQ17 PE=2 SV=1
EVM0001869		3.18	2.56	3.38	3.04	3.66	3.66	4.22	3.84667	4.68	3.6	2.82	3.7	3.56	4.1	3.16	3.60667	3.37	3.6	3.15	3.37333					MEblue	Vacuolar sorting protein 39 OS=Arabidopsis thaliana OX=3702 GN=VPS39 PE=1 SV=1
EVM0001870		17.5	21.63	16.52	18.55	23.12	21.7	23.38	22.7333	20.14	26.3	26.91	24.45	23.05	17.32	15.65	18.6733	23.02	31.4	28.25	27.5567					MEyellow	60S ribosomal protein L24-1 OS=Arabidopsis thaliana OX=3702 GN=RPL24A PE=1 SV=2
EVM0001871		0	0	0	0	0	0	0	0	0	0	0	0	0	0	0	0	0	0	0	0					-	#N/A
EVM0001872		0	0	0	0	0	0	0	0	0	0	0	0	0	0	0	0	0	0	0	0					-	Serine/threonine-protein kinase STY13 OS=Arabidopsis thaliana OX=3702 GN=STY13 PE=1 SV=2
EVM0001873		0.14	0.04	0.03	0.07	0.01	0	0.03	0.0133333	0.42	0.07	0.06	0.183333	0.08	0.21	0.32	0.203333	0.1	0.03	0.02	0.05					-	Agamous-like MADS-box protein AGL15 OS=Arabidopsis thaliana OX=3702 GN=AGL15 PE=1 SV=1
EVM0001874		0.05	0.3	0.18	0.176667	0.25	0.18	0.23	0.22	0.29	0.36	0.11	0.253333	0.12	0.62	0.38	0.373333	0.24	0.03	0.06	0.11					-	Uncharacterized mitochondrial protein AtMg01110 OS=Arabidopsis thaliana OX=3702 GN=AtMg01110 PE=4 SV=1
EVM0001875		0.27	0.17	0.17	0.203333	0.13	0.04	0.2	0.123333	0.25	0.22	0.05	0.173333	0.04	0.04	0.26	0.113333	0.84	0.09	0.47	0.466667					-	Indole-3-acetic acid-amido synthetase GH3.6 OS=Arabidopsis thaliana OX=3702 GN=GH3.6 PE=1 SV=1
EVM0001876		0	0	0.07	0.0233333	0.07	0	0.08	0.05	0.04	0	0	0.0133333	0.07	0.11	0.04	0.0733333	0.04	0.08	0.04	0.0533333					-	Receptor-like protein 6 OS=Arabidopsis thaliana OX=3702 GN=RLP6 PE=3 SV=1
EVM0001877		6.54	7.01	7.62	7.05667	11.73	10.7	9.51	10.6467	11.69	9.28	8.08	9.68333	7.46	7.89	9.37	8.24	7.36	8.04	8.27	7.89					MEblue	Probable inactive shikimate kinase like 1, chloroplastic OS=Arabidopsis thaliana OX=3702 GN=SKL1 PE=2 SV=1
EVM0001878		0	0	0	0	0	0	0	0	0	0	0	0	0	0	0	0	0	0	0	0					-	Cysteine-rich repeat secretory protein 38 OS=Arabidopsis thaliana OX=3702 GN=CRRSP38 PE=2 SV=1
EVM0001879		0	0	0	0	0	0	0	0	0	0	0	0	0	0	0	0	0	0	0	0					-	#N/A
EVM0001880		0	0	0	0	0	0	0	0	0	0	0	0	0	0	0	0	0	0	0	0					-	S-protein homolog 3 OS=Arabidopsis thaliana OX=3702 GN=SPH3 PE=2 SV=1
EVM0001881		0	0	0	0	0	0	0	0	0	0	0	0	0	0	0	0	0	0	0	0					-	#N/A
EVM0001882		0	0	0	0	0	0	0	0	0	0	0	0	0	0	0	0	0	0	0	0					-	F-box/FBD/LRR-repeat protein At4g26340 OS=Arabidopsis thaliana OX=3702 GN=At4g26340 PE=2 SV=1
EVM0001883		0	0	0	0	0	0	0	0	0	0	0	0	0	0	0	0	0	0	0.07	0.0233333					-	Zinc finger CCCH domain-containing protein 19 OS=Arabidopsis thaliana OX=3702 GN=NERD PE=1 SV=3
EVM0001884		0	0	0	0	0	0	0	0	0	0	0	0	0	0	0	0	0	0	0	0					-	#N/A
EVM0001885		0.6	0.44	0.56	0.533333	0.2	0.16	0.18	0.18	0.34	0.37	0.33	0.346667	0.17	0.17	0.12	0.153333	0.18	0.23	0.28	0.23	down		down		-	Putative disease resistance protein RGA3 OS=Solanum bulbocastanum OX=147425 GN=RGA3 PE=2 SV=2
EVM0001886		1.65	0.84	0.98	1.15667	1.1	0.77	1.09	0.986667	0.78	0.68	0.54	0.666667	1.19	1.45	0.91	1.18333	0.42	0.33	0.53	0.426667				down	-	Putative disease resistance protein RGA3 OS=Solanum bulbocastanum OX=147425 GN=RGA3 PE=2 SV=2
EVM0001887		3.59	4.01	3.79	3.79667	3.86	3.18	3.55	3.53	4.38	4.54	4.21	4.37667	4.11	4.29	3.96	4.12	2.85	2.28	1.95	2.36					MEturquoise	SUPPRESSOR OF GAMMA RESPONSE 1 OS=Arabidopsis thaliana OX=3702 GN=SOG1 PE=1 SV=1
EVM0001888		0	0	0	0	0	0	0	0	0	0	0	0	0	0	0	0	0	0	0	0					-	#N/A
EVM0001889		28.95	13.86	9.08	17.2967	17.92	15.99	17	16.97	10.74	8.92	8.81	9.49	9.21	8.75	6.86	8.27333	11.71	14.45	13.28	13.1467			down		MEblack	1-aminocyclopropane-1-carboxylate oxidase homolog 6 OS=Arabidopsis thaliana OX=3702 GN=At1g04350 PE=2 SV=1
EVM0001890		20.9	31.75	25.24	25.9633	40.48	39.2	38.4	39.36	40.21	47.98	49.22	45.8033	50.42	42.09	39.78	44.0967	39	48.64	45.69	44.4433					MEturquoise	60S ribosomal protein L32-1 OS=Arabidopsis thaliana OX=3702 GN=RPL32A PE=2 SV=2
EVM0001891		0	0	0	0	0	0	0	0	0	0	0	0	0	0	0	0	0	0	0	0					-	#N/A
EVM0001892		0.85	0.88	0.44	0.723333	0.27	0.26	0.3	0.276667	0.32	0.23	0.15	0.233333	0.42	0.53	0.53	0.493333	0.38	0.43	0.56	0.456667	down	down			-	Protein PTST homolog 2, chloroplastic OS=Arabidopsis thaliana OX=3702 GN=PTST2 PE=1 SV=1
EVM0001893		0	0	0	0	0	0	0	0	0	0	0	0	0	0	0	0	0	0	0	0					-	F-box protein At3g07870 OS=Arabidopsis thaliana OX=3702 GN=At3g07870 PE=2 SV=1
EVM0001894		0.95	0.53	0.49	0.656667	0.65	0.87	1.32	0.946667	0.31	0.99	0.81	0.703333	0.36	0.96	1.09	0.803333	0.78	0.34	0.83	0.65					-	Scopoletin glucosyltransferase OS=Nicotiana tabacum OX=4097 GN=TOGT1 PE=1 SV=1
EVM0001895		0	0	0	0	0	0	0	0	0	0	0	0	0	0	0	0	0	0	0	0					-	Allene oxide synthase 3 OS=Solanum lycopersicum OX=4081 GN=AOS3 PE=1 SV=1
EVM0001896		19.07	37.15	40.58	32.2667	28.84	35.75	39.17	34.5867	20.83	47.66	50.09	39.5267	39.52	38.81	41.26	39.8633	48.84	35.14	37.39	40.4567					MEcyan	#N/A
EVM0001897		2.08	1.42	2	1.83333	2.1	1.93	1.49	1.84	2.04	1.81	1.46	1.77	1.79	2.59	2.59	2.32333	2.45	1.66	1.59	1.9					MEred	#N/A
[truncated: 31,627 more rows]

## Sheet: Table S9
Table S9. Pearson correlation coefficient between transcriptome samples
[truncated: 16 more rows]

[truncated: 2 more sheets: Table S10, Table S11]
